# Supplementary material for: Connecting extracellular metabolomic measurements to intracellular flux states in yeast
Source: BMC Syst Biol. 2009 Mar 25;3:37. doi: 10.1186/1752-0509-3-37 (PMC2679711; doi:10.1186/1752-0509-3-37)
Supplement: Additional file 1 — iMM904 network content. The data provided represent the content description of the iMM904 metabolic network and detailed information on the expanded content. [file 1752-0509-3-37-S1.xls]

## Sheet: iMM904 GENES
Locus Name	Gene Symbol	Putative ID	Protein	Reaction
YGR282C	BGL2	endo-beta-1,3-glucanase of the cell wall	Bgl2-e	13BGH
YLR300W	EXG1	exo-beta-1,3-glucanase (I/II), major isoform	Exg1-e	13BGHe
YDR261C	EXG2	exo-beta-1,3-glucanase minor isoform	Exg2-e	13BGHe
YOR190W	SPR1	exo-1,3-beta-glucanase precursor	Spr1-e	13BGHe
YGR032W	GSC2	1,3-beta-D-glucan synthase subunit	Bdgs1	13GS
YLR342W	FKS1	1,3-beta-D-glucan synthase, catalytic subunit	Bdgs2	13GS
YMR306W	FKS3	similarity to 1,3-beta-glucan synthases	Bdgs3	13GS
YMR307W	GAS1	glycophospholipid-anchored surface glycoprotein	Gas1	13GS
YLR343W		strong similarity to Gas1p and C.albicans pH responsive protein	Gas2	13GS
YMR215W		similarity to GAS1 protein	Gas3	13GS
YOL132W		similarity to glycophospholipid-anchored surface glycoprotein Gas1p	Gas4	13GS
YOL030W		strong similarity to glycoprotein Gas1p	Gas5	13GS
YCR034W	FEN1	fatty acid elongase required for sphingolipid formation	Bdgs2, Fen1, Bdgs3, Bdgs1	13GS, FAS260, FAS240_L
YPR159W	KRE6	glucan synthase subunit	Kre6	16GS
YGR143W	SKN1	glucan synthase subunit	Skn1	16GS
YGR247W	CPD1	hypothetical protein	Cpd1	23CAPPD
YHR044C	DOG1	2-deoxyglucose-6-phosphate phosphatase	Dog1	2DOXG6PP
YHR043C	DOG2	2-deoxyglucose-6-phosphate phosphatase	Dog2	2DOXG6PP
YOL096C	COQ3	enzyme of ubiquinone (coenzyme Q) biosynthesis	Coq3-m	2HP6MPMOm, 2HMHMBQMTm, 2HPMMBQMOm, 3DH5HPBMTm, 2HPMBQMTm
YDR204W	COQ4	responsible for restoring ubiquinone biosynthesis in coq4 mutant	Coq4-m	2HP6MPMOm, 2HMHMBQMTm, 2HPMMBQMOm, 3DH5HPBMTm, 2HPMBQMTm
YML110C	COQ5	ubiquinone biosynthesis, methyltransferase	Coq5-m	2HP6MPMOm, 2HMHMBQMTm, 2HPMMBQMOm, 3DH5HPBMTm, 2HPMBQMTm
YGR255C	COQ6	monooxygenase	Coq6-m	2HP6MPMOm, 2HMHMBQMTm, 2HPMMBQMOm, 3DH5HPBMTm, 2HPMBQMTm
YOR125C	COQ7	involved in coenzyme Q (ubiquinone) biosynthesis	Coq7-m	2HP6MPMOm, 2HMHMBQMTm, 2HPMMBQMOm, 3DH5HPBMTm, 2HPMBQMTm
YGL119W	COQ8	ubiquinol--cytochrome-c reductase complex assembly protein	Coq8-m	2HP6MPMOm, 2HMHMBQMTm, 2HPMMBQMOm, 3DH5HPBMTm, 2HPMBQMTm
YLR201C	COQ9	similarity to hypothetical S. pombe protein	Coq9-m	2HP6MPMOm, 2HMHMBQMTm, 2HPMMBQMOm, 3DH5HPBMTm, 2HPMBQMTm
YBR265W	TSC10	3-ketosphinganine reductase	Tsc10	3DSPHR
YJR025C	BNA1	3-hydroxyanthranilic acid dioxygenase	Bna1	3HAO
YER175C	TMT1	similarity to hypothetical protein YHR209w	Tmt1	3IPM3MT, ACON3MT
YLR044C	PDC1	pyruvate decarboxylase, isozyme 1	Pdc1	3MOBDC, PPYRDC, PYRDC, INDPYRD, ACALDCD, PYRDC2, 3MOPDC
YLR134W	PDC5	pyruvate decarboxylase, isozyme 2	Pdc5	3MOBDC, PPYRDC, PYRDC, INDPYRD, ACALDCD, PYRDC2, 3MOPDC
YGR087C	PDC6	pyruvate decarboxylase 3	Pdc6	3MOBDC, PPYRDC, PYRDC, INDPYRD, ACALDCD, PYRDC2, 3MOPDC
YDL080C	THI3	positive regulation factor of thiamin metabolism	Thi3	4MOPDC, 3MOPDC
YDL210W	UGA4	GABA-specific high-affinity permease	Uga4	5AOPt2, ABUTt2r
YNR056C	BIO5	similarity to choline transport protein Hnm1p	Bio5	8AONNt2
YGL154C	LYS5	L-aminoadipate-semialdehyde dehydrogenase, small subunit	Lys25	AASAD1, AASAD2
YBR115C	LYS2	L-aminoadipate-semialdehyde dehydrogenase, large subunit	Lys25	AASAD1, AASAD2
YGR019W	UGA1	4-aminobutyrate aminotransferase (GABA transaminase)	Uga1	ABTA
YOR348C	PUT4	proline and gamma-aminobutyrate permease	Put4	ABUTt2r, ALAt2r, GLYt2r, PROt2r
YPL028W	ERG10	acetyl-CoA C-acetyltransferase, cytosolic	Erg10-m, Erg10	ACACT1, ACACT1m
YIL160C	POT1	acetyl-CoA C-acyltransferase, peroxisomal	Pot1-p	ACACT4p, ACACT8p, FAO182p_even/odd, FAO240p, ACACT7p, FAO161p_odd, FAO80p, ACACT6p, FAO141p_even, FAO182p_odd/odd, ACACT9p, FAO161p_even, FAO181p_odd, FAO182p_even/even, FAO141p_odd, ACACT5p, FAO181p_even
YMR207C	HFA1	strong similarity to acetyl-CoA carboxylase	Hfa1-m	ACCOACrm
YFL017C	GNA1	essential acetyltransferase	Gna1	ACGAM6PS
YER069W	ARG5,6	acetylglutamate kinase and acetylglutamyl-phosphate reductase	Arg5-m	ACGKm, AGPRim
YJL071W	ARG2	acetylglutamate synthase	Arg2-m	ACGSm
YMR062C	ECM40	acetylornithine acetyltransferase	Ecm40-m	ACGSm, ORNTACim
YCL009C	ILV6	acetolactate synthase, regulatory subunit	Ilv26-m	ACHBSm, ACLSm
YMR108W	ILV2	acetolactate synthase	Ilv26-m	ACHBSm, ACLSm
YOR126C	IAH1	isoamyl acetate hydrolytic enzyme	Iah1	ACHLE1, ACHLE3, ACHLE2
YBL015W	ACH1	acetyl-CoA hydrolase	Ach1-m	ACOAHim
YLR304C	ACO1	aconitate hydratase	Aco1-m, Aco1	ACONT, ACONTm
YPR002W	PDH1	similarity to B.subtilis mmgE protein	Pdh1-m	ACONT3m
YJL200C		strong similarity to aconitate hydratase	Aco2-m	ACONTm
YOL140W	ARG8	acetylornithine aminotransferase	Arg8-m	ACOTAim
YAR071W	PHO11	secreted acid phosphatase	Pho11-e	ACP1e
YBR093C	PHO5	repressible acid phosphatase precursor	Pho5-e	ACP1e
YPL148C	PPT2	phosphopantetheine protein transferase	Ppt2-m	ACPSm
YLR153C	ACS2	acetyl-coenzyme A synthetase	Acs2	ACS
YAL054C	ACS1	acetyl-CoA synthetase	Acs1-m, Acs1-p	ACSp, ACSm
YCR032W	BPH1	similarity to human beige-like protein and mouse lysosomal trafficking regulator	Bph1	ACt2r
YCR010C	ADY2	strong similarity to Y.lipolytica GPR1 protein and Fun34p	Ady2	ACtr
YMR289W		weak similarity to para-aminobenzoate synthase component I (EC 4.1.3.-) Campylobacter jejuni	Pabs	ADCL
YNR033W	ABZ1	para-aminobenzoate synthase	Abz1	ADCS
YNL141W	AAH1	adenosine deaminase	Aah1	ADD, ADA, DADA
YER056C	FCY2	purine-cytosine permease	Fcy2	ADEt2, CSNt2, GUAt2r
YER060W	FCY21	purine-cytosine permease	Fcy21	ADEt2, CSNt2, GUAt2r
YER060W-A	FCY22	purine/cytosine permease with similarity to Fcy2p	Fcy22	ADEt2, CSNt2, GUAt2r
YGL186C		similarity to hypothetical protein Fcy21p and weak similarity to FCY2 protein	Fcy23	ADEt2, CSNt2, GUAt2r
YIL124W	AYR1	1-Acyldihydroxyacetone-phosphate reductase	Ayr1	ADHAPR_SC
YDR226W	ADK1	adenylate kinase, cytosolic	Adk1	ADK1, ADK4, ADK3
YER170W	ADK2	adenylate kinase, mitochondrial	Adk2-m	ADK3m, ADK1m, ADK4m
YOL052C	SPE2	adenosylmethionine decarboxylase precursor	Spe2	ADMDC
YJL005W	CYR1	adenylate cyclase	Cyr1	ADNCYC
YJR105W	ADO1	strong similarity to human adenosine kinase	Ado1	ADNK1
YAL022C	FUN26	intracellular membrane protein involved in nucleoside transport	Fun26	ADNt2, URIt2, CYTDt2
YML022W	APT1	adenine phosphoribosyltransferase	Apt1	ADPT
YDR441C	APT2	adenine phosphoribosyltransferase	Apt2	ADPT
YKL001C	MET14	ATP adenosine-5'-phosphosulfate 3'-phosphotransferase	Met14	ADSK
YLR359W	ADE13	adenylosuccinate lyase	Ade13	ADSL2r, ADSL1r
YNL220W	ADE12	adenylosuccinate synthetase	Ade12	ADSS
YDL052C	SLC1	fatty acyltransferase	Slc1	AGAT_SC
YFL030W		similarity to several transaminases	Agx1	AGTi
YER043C	SAH1	S-adenosyl-L-homocysteine hydrolase	Sah1	AHCi
YLR303W	MET17	O-acetylhomoserine sulfhydrylase	Met17	AHSERL2, AHSERL
YLR028C	ADE16	5-aminoimidazole-4-carboxamide ribotide transformylase	Ade16	AICART, IMPC
YMR120C	ADE17	5-aminoimidazole-4-carboxamide ribotide transformylase	Ade17	AICART, IMPC
YOR128C	ADE2	phosphoribosylaminoimidazole carboxylase	Ade2	AIRCr
YDR481C	PHO8	repressible alkaline phosphatase vacuolar	Pho8	AKP1
YDR232W	HEM1	5-aminolevulinate synthase	Hem1-m	ALASm
YDR111C		strong similarity to alanine transaminase	Alt2	ALATA_L
YLR089C		strong similarity to alanine transaminases	Alt1-m	ALATA_Lm
YOR335C	ALA1	alanyl-tRNA synthetase, cytosolic	Ala1	ALATRS
YDR368W	YPR1	strong similarity to members of the aldo/keto reductase family	Ypr1	ALCD19y, ALCD22yi
YMR303C	ADH2	alcohol dehydrogenase II	Adh2	ALCD22xi, ALCD24xi, ALCD2if, ALCD23xi, ALCD25xi, ALCD26xi
YBR145W	ADH5	alcohol dehydrogenase V	Adh5	ALCD22xi, ALCD24xi, ALCD2ir, ALCD23xi, ALCD25xi, ALCD26xi
YOL086C	ADH1	alcohol dehydrogenase I	Adh1	ALCD22xi, ALCD24xi, ALCD2ir, ALCD23xi, ALCD26xi, ALCD25xi
YGL256W	ADH4	alcohol dehydrogenase IV	Adh4	ALCD22xi, ALCD24xi, ALCD2ir, ALCD23xi, ALCD26xi, ALCD25xi
YDL168W	SFA1	long-chain alcohol dehydrogenase	Sfa1	ALCD22xi, FALDH, ALCD24xi, ALCD23xi, ALCD2x, ALCD25xi, ALCD26xi
YMR318C	ADH6	strong similarity to alcohol-dehydrogenase	Adh6	ALCD24yi, ALCD22yi, ALCD25yi, ALCD23yi
YMR083W	ADH3	alcohol dehydrogenase III	Adh3-m	ALCD25xim, ALCD24xim, ALCD2irm, ALCD23xim, ALCD26xim, ALCD22xim
YMR170C	ALD2	aldehyde dehydrogenase 2 (NAD+)	Ald2	ALDD19x, ALDD22x
YMR169C	ALD3	stress inducible aldehyde dehydrogenase	Ald3	ALDD19x, ALDD22x
YPL061W	ALD6	aldehyde dehydrogenase, cytosolic	Ald6	ALDD20y, ALDD2y
YOR374W	ALD4	aldehyde dehydrogenase, mitochondrial	Ald4-m	ALDD20ym, ALDD2ym, ALDD20xm, ABUTDm, ALDD2xm
YER073W	ALD5	aldehyde dehydrogenase (NAD+), mitochondrial	Ald5-m	ALDD2ym, ALDD20ym, ABUTDm
YIR029W	DAL2	allantoinase	Dal2	ALLTAHr
YIR027C	DAL1	allantoinase	Dal1	ALLTNr
YIR028W	DAL4	allantoin permease	Dal4	ALLTNti
YJR152W	DAL5	allantoate permease	Dal5	ALLTTti
YNR058W	BIO3	DAPA aminotransferase	Bio3	AMAOTr
YPL274W	SAM3	high affinity S-adenosylmethionine permease	Sam3	AMETt2
YNL003C	PET8	member of the mitochondrial carrier (MCF) family	Pet8-m	AMETtm
YMR293C		similarity to amidases	Amd4	AMID
YDR242W	AMD2	amidase	Amd2	AMID2, AMID3, AMID
YML035C	AMD1	AMP deaminase	Amd1	AMPDA, AMPN
YJL070C		similarity to AMP deaminases	Amd3	AMPN
YBR284W		similarity to AMP deaminase	Amd5	AMPN
YDR354W	TRP4	anthranilate phosphoribosyltransferase	Trp4	ANPRT
YER090W	TRP2	anthranilate synthase component I	Trp2	ANS
YKL211C	TRP3	anthranilate synthase component II	Trp3	ANS, IGPS
YDR305C	HNT2	dinucleoside 5',5	Hnt2	AP4AHr
YML086C	ALO1	D-arabinono-1,4-lactone oxidase	Alo1-m	ARAB14LO
YBR149W	ARA1	D-arabinose dehydrogenase, large subunit	Ara1	ARAB1D2
YPL111W	CAR1	arginase	Car1	ARGN
YHR018C	ARG4	arginosuccinate lyase	Arg4	ARGSL
YOL058W	ARG1	argininosuccinate synthetase	Arg1	ARGSSr
YNL270C	ALP1	high-affinity permease for basic amino acids	Alp1	ARGt2r
YEL063C	CAN1	amino acid permease	Can1	ARGt2r, ORNt2r
YBR293W		similarity to multidrug resistance proteins	Vba2-v	ARGt6, TYRt6, HISt6, LYSt6
YDR341C		arginyl-tRNA synthetase, cytosolic	Msr2	ARGTRS
YHR091C	MSR1	arginyl-tRNA synthetase, mitochondrial	Msr1-m	ARGTRSm
YBR034C	HMT1	hnRNP arginine N-methyltransferase	Hmt1	ARMT
YDR158W	HOM2	aspartate-semialdehyde dehydrogenase	Hom2	ASADi
YDR321W	ASP1	asparaginase	Asp1	ASNN
YLR155C	ASP3-1	L-asparaginase II	Asp31-e	ASNNe
YLR157C	ASP3-2	L-asparaginase II	Asp32-e	ASNNe
YLR158C	ASP3-3	L-asparaginase II	Asp33-e	ASNNe
YLR160C	ASP3-4	L-asparaginase II	Asp34-e	ASNNe
YPR145W	ASN1	asparagine synthetase	Asn1	ASNS1
YGR124W	ASN2	asparagine synthetase	Asn2	ASNS1
YML096W		similarity to asparagine synthases	Asn3	ASNS1
YJR001W		weak similarity to A.thaliana aminoacid permease AAP4	Avt1-v	ASNt6, GLNt6, TYRt6, ILEt6, LEUt6
YHR019C	DED81	asparaginyl-tRNA-synthetase	Ded81	ASNTRS
YCR024C		asn-tRNA synthetase, mitochondrial	Ded82-m	ASNTRSm
YPR021C		similarity to human citrate transporter protein	Agc1-m	ASPGLU2m, GLUt7m
YER052C	HOM3	L-aspartate 4-P-transferase	Hom3	ASPKi
YLL018C	DPS1	aspartyl-tRNA synthetase, cytosolic	Dps1	ASPTRS
YPL104W	MSD1	aspartate--tRNA ligase, mitochondrial	Msd1-m	ASPTRSm
YMR226C		similarity to ketoreductases	YdfG	ATHRDHr, LSERDHr
YDR530C	APA2	ATP adenylyltransferase II	Apa2	ATPATF1
YER055C	HIS1	ATP phosphoribosyltransferase	His1	ATPPRT
YGL008C	PMA1	H+-transporting P-type ATPase, major isoform, plasma membrane	Pma1	ATPS
YEL017C-A	PMP2	H+-ATPase subunit, plasma membrane	Pma1, Pma2	ATPS
YCR024C-A	PMP1	H+-ATPase subunit, plasma membrane	Pma1, Pma2	ATPS
YPL036W	PMA2	H+-transporting P-type ATPase, minor isoform, plasma membrane	Pma2	ATPS
YMR054W	STV1	H+-ATPase V0 domain 102 KD subunit, not vacuolar	Hatp-g	ATPS3g
YEL051W	VMA8	H+-ATPsynthase V1 domain 32 KD subunit, vacuolar	Hatp-v, Hatp-g	ATPS3g, ATPS3v
YEL027W	CUP5	H+-ATPase V0 domain 17 KD subunit, vacuolar	Hatp-v, Hatp-g	ATPS3g, ATPS3v
YPL234C	TFP3	H+-ATPase V0 domain 17 KD subunit, vacuolar	Hatp-v, Hatp-g	ATPS3g, ATPS3v
YDL185W	TFP1	H+-ATPase V1 domain 69 KD catalytic subunit, vacuolar	Hatp-v, Hatp-g	ATPS3g, ATPS3v
YHR026W	PPA1	H+-ATPase 23 KD subunit, vacuolar	Hatp-v, Hatp-g	ATPS3g, ATPS3v
YHR039C-A	VMA10	H+-transporting ATPase V0 domain 13 KD subunit, vacuolar	Hatp-v, Hatp-g	ATPS3g, ATPS3v
YKL080W	VMA5	H+-ATPase V1 domain 42 KD subunit, vacuolar	Hatp-v, Hatp-g	ATPS3g, ATPS3v
YBR127C	VMA2	H+-ATPase V1 domain 60 KD subunit, vacuolar	Hatp-v, Hatp-g	ATPS3g, ATPS3v
YGR020C	VMA7	H+-ATPase V1 domain 14 kDa subunit, vacuolar	Hatp-v, Hatp-g	ATPS3g, ATPS3v
YPR036W	VMA13	H+-ATPase V1 domain 54 KD subunit, vacuolar	Hatp-v, Hatp-g	ATPS3g, ATPS3v
YOR332W	VMA4	H+-ATPase V1 domain 27 KD subunit, vacuolar	Hatp-v, Hatp-g	ATPS3g, ATPS3v
YLR447C	VMA6	H+-ATPase V0 domain 36 KD subunit, vacuolar	Hatp-v, Hatp-g	ATPS3g, ATPS3v
YOL077W-A	ATP19	subunit K of the dimeric form of mitochondrial F1F0-ATP synthase	Atps2-m	ATPS3m
YPR020W	ATP20	subunit G of the dimeric form of mitochondrial F1F0-ATP Synthase	Atps2-m	ATPS3m
YDR322C-A	TIM11	subunit E of the dimeric form of mitochondrial F1F0-ATPase	Atps2-m	ATPS3m
Q0080	AAP1	F1F0-ATPase complex, F0 subunit 8	Atps2-m, Atps1-m	ATPS3m
Q0085	ATP6	F1F0-ATPase complex, FO A subunit	Atps2-m, Atps1-m	ATPS3m
YPL271W	ATP15	F1F0-ATPase complex, F1 epsilon subunit	Atps2-m, Atps1-m	ATPS3m
YBL099W	ATP1	F1F0-ATPase complex, F1 alpha subunit	Atps2-m, Atps1-m	ATPS3m
Q0130	OLI1	F1F0-ATPase complex, F0 subunit 9	Atps2-m, Atps1-m	ATPS3m
YML081C-A	ATP18	gene for subunit i/j of the mitochondrial F1F0-ATP synthase	Atps2-m, Atps1-m	ATPS3m
YDL181W	INH1	inhibitor of mitochondrial ATPase	Atps2-m, Atps1-m	ATPS3m
YBR039W	ATP3	F1F0-ATPase complex, F1 gamma subunit	Atps2-m, Atps1-m	ATPS3m
YKL016C	ATP7	F1F0-ATPase complex, FO D subunit	Atps2-m, Atps1-m	ATPS3m
YPL078C	ATP4	F1F0-ATPase complex, F0 subunit B	Atps2-m, Atps1-m	ATPS3m
YDL004W	ATP16	F1F0-ATPase complex, F1 delta subunit	Atps2-m, Atps1-m	ATPS3m
YJR121W	ATP2	F1F0-ATPase complex, F1 beta subunit	Atps2-m, Atps1-m	ATPS3m
YLR295C	ATP14	F1F0-ATPase complex, subunit h	Atps2-m, Atps1-m	ATPS3m
YDR298C	ATP5	F1F0-ATPase complex, OSCP subunit	Atps2-m, Atps1-m	ATPS3m
YDR377W	ATP17	ATP synthase complex, subunit f	Atps2-m, Atps1-m	ATPS3m
YOR270C	VPH1	H+-ATPase V0 domain 95K subunit, vacuolar	Hatp-v	ATPS3v
YMR056C	AAC1	ADP/ATP carrier protein (MCF)	Aac1-m	ATPtm-H
YBR085W	AAC3	ADP/ATP carrier protein (MCF)	Aac3-m	ATPtm-H
YBL030C	PET9	ADP/ATP carrier protein (MCF)	Pet9-m	ATPtm-H
YPR128C	ANT1	peroxisomal ATP carrier	Ant1-p	ATPtp-H, ATP2tp_H
YDL141W	BPL1	biotin holocarboxylase synthetase	Bpl1	BACCL
YOL064C	MET22	protein ser/thr phosphatase	Met22	BPNT
YAL060W	BDH1	stereospecific (2R, 3R)-2,3-butanediol dehydrogenase	Bdh1	BTDD-RR
YGR065C	VHT1	plasma membrane H+-biotin symporter	Vht1	BTNt2i
YGR286C	BIO2	biotin synthetase	Bio2	BTSr
YNL280C	ERG24	C-14 sterol reductase	Erg24	C14STR
YMR015C	ERG5	C-22 sterol desaturase	Erg5	C22STDS, C22STDSx
YHR042W	NCP1	NADPH-cytochrome P450 reductase	Ncp1	C22STDS, NFTYROX, LNS14DM, SQLEr
YGL012W	ERG4	sterol C-24 reductase	Erg4-er	C24STRer
YGL001C	ERG26	C-3 sterol dehydrogenase (C-4 decarboxylase)	Erg26	C3STDH2, C3STDH1
YLR100W	ERG27	3-keto sterol reductase	Erg27	C3STKR2, C3STKR1
YGR060W	ERG25	C-4 sterol methyl oxidase	Erg25	C4STMO2, C4STMO1
YLR056W	ERG3	C-5 sterol desaturase	Erg3	C5STDS
YMR202W	ERG2	C-8 sterol isomerase	Erg2	C8STI
YGR088W	CTT1	catalase T, cytosolic	Ctt1	CAT
YDR256C	CTA1	catalase A, peroxisomal	Cta1-p	CATp
YJR109C	CPA2	arginine-specific carbamoylphosphate synthase, large chain	Cpa	CBPS
YOR303W	CPA1	arginine-specific carbamoylphosphate synthase, small chain	Cpa	CBPS
YKR066C	CCP1	cytochrome-c peroxidase precursor	Ccp1-m	CCP2m
YCL004W	PGS1	phosphatidylglycerophosphate synthase	Pgs1-m	CDPDGPm_SC
YPL087W	YDC1	alkaline dihydroceramidase	Ydc1	CERASE124er, CERASE224er, CERASE126er, CERS126er, CERS124er, CERASE226er
YBR183W	YPC1	Alkaline Ceramidase	Ypc1	CERASE224er, CERS226er, CERS224er, CERASE226er
YDR297W	SUR2	required for the hydroxylation of C-4 of the sphingoid moiety of ceramide	Sur2	CERH126, PSPHS, CERH124
YMR272C	SCS7	required for hydroxylation of ceramide	Scs7	CERS2'26, CERS324, CERS2'24, CERS326
YKL008C	LAC1	protein required with Lag1p for ER-to-Golgi transport of GPI-anchored proteins	Lac1	CERS224, CERS126er, CERS226er, CERS224er, CERS126, CERS124, CERS124er, CERS226
YHL003C	LAG1	longevity-assurance protein	Lag1	CERS224, CERS126er, CERS226er, CERS224er, CERS126, CERS124, CERS226, CERS124er
YGR202C	PCT1	cholinephosphate cytidylyltransferase	Pct1	CHLPCTD
YGL077C	HNM1	choline permease	Hnm1	CHLt2
YLR133W	CKI1	choline kinase	Cki1	CHOLK
YPR060C	ARO7	chorismate mutase	Aro7	CHORM
YGL148W	ARO2	chorismate synthase	Aro2	CHORS
YLR307W	CDA1	sporulation-specific chitin deacetylase	Cda1	CHTNDA
YLR308W	CDA2	sporulation-specific chitin deacetylase	Cda2	CHTNDA
YNL192W	CHS1	chitin synthase I	Chs1	CHTNS
YBR038W	CHS2	chitin synthase II	Chs2	CHTNS
YBR023C	CHS3	chitin synthase III	Chs3	CHTNS
YBR291C	CTP1	citrate transport protein, mitochondrial (MCF)	Ctp1-m	CITtbm, CITtam, CITtcm
YDL142C	CRD1	cardiolipin synthase	Crd1-m	CLPNSm_SC
YLR151C	PCD1	peroxisomal nudix hydrolase, has diphosphatase activity specific for coenzyme A and CoA derivatives	Pcd1-p	COAHLp
YHR002W	LEU5	similarity to bovine mitochondrial carrier protein/Grave's disease carrier protein	Leu5-m	COAtim
YDR044W	HEM13	coproporphyrinogen III oxidase	Hem13	CPPPGO
YOR100C	CRC1	mitochondrial carnitine carrier, member of the mitochondrial carrier (MCF) family	Crc1-m	CRNCARtm
YBR132C	AGP2	amino-acid permease	Agp2	CRNt
YNR001C	CIT1	citrate (si)-synthase, mitochondrial	Cit1-m	CSm
YPR001W	CIT3	citrate (si)-synthase, mitochondrial	Cit3-m	CSm, MCITSm
YML042W	CAT2	carnitine O-acetyltransferase	Cat2-p, Cat2-m	CSNATm, CSNATp
YAR035W	YAT1	carnitine acetyltransferase, mitochondrial	Yat1	CSNATr
YER024W	YAT2	carnitine O-acetyltransferase	Yat2	CSNATr
YPR062W	FCY1	cytosine deaminase	Fcy1	CSND
YCR005C	CIT2	citrate (si)-synthase, peroxisomal	Cit2-p	CSp
YBL039C	URA7	CTP synthase 1	Ura7	CTPS1, CTPS2
YJR103W	URA8	CTP synthase 2	Ura8	CTPS1, CTPS2
YNL052W	COX5A	cytochrome-c oxidase chain V.A precursor	Cco1-m	CYOOm
Q0045	COX1	cytochrome-c oxidase subunit I	Cco1-m, Cco2-m	CYOOm
Q0250	COX2	cytochrome-c oxidase subunit II	Cco1-m, Cco2-m	CYOOm
Q0275	COX3	cytochrome-c oxidase chain III	Cco1-m, Cco2-m	CYOOm
YGL191W	COX13	cytochrome-c oxidase chain VIa	Cco1-m, Cco2-m	CYOOm
YGL187C	COX4	cytochrome-c oxidase chain IV	Cco1-m, Cco2-m	CYOOm
YHR051W	COX6	cytochrome-c oxidase subunit VI	Cco1-m, Cco2-m	CYOOm
YLR038C	COX12	cytochrome-c oxidase, subunit VIB	Cco1-m, Cco2-m	CYOOm
YDL067C	COX9	cytochrome-c oxidase chain VIIA	Cco1-m, Cco2-m	CYOOm
YMR256C	COX7	cytochrome-c oxidase, subunit VII	Cco1-m, Cco2-m	CYOOm
YLR395C	COX8	cytochrome-c oxidase chain VIII	Cco1-m, Cco2-m	CYOOm
YIL111W	COX5B	cytochrome-c oxidase chain Vb	Cco2-m	CYOOm
Q0105	COB	ubiquinol-cytochrome-c reductase subunit (cytochrome B)	Cbc1-m	CYOR_u6m
YJL166W	QCR8	ubiquinol--cytochrome-c reductase chain VIII	Cbc1-m	CYOR_u6m
YEL024W	RIP1	ubiquinol--cytochrome-c reductase iron-sulfur protein precursor	Cbc1-m	CYOR_u6m
YHR001W-A	QCR10	ubiquinol--cytochrome-c reductase 8.5 kDa subunit	Cbc1-m	CYOR_u6m
YBL045C	COR1	ubiquinol--cytochrome-c reductase 44K core protein	Cbc1-m	CYOR_u6m
YFR033C	QCR6	ubiquinol--cytochrome-c reductase 17K protein	Cbc1-m	CYOR_u6m
YOR065W	CYT1	cytochrome-c1	Cbc1-m	CYOR_u6m
YGR183C	QCR9	ubiquinol--cytochrome-c reductase subunit 9	Cbc1-m	CYOR_u6m
YPR191W	QCR2	ubiquinol--cytochrome-c reductase 40KD chain II	Cbc1-m	CYOR_u6m
YDR529C	QCR7	ubiquinol--cytochrome-c reductase subunit 7	Cbc1-m	CYOR_u6m
YGR012W		similarity to E.nidulans cysteine synthase	Csy1	CYSS
YAL012W	CYS3	cystathionine gamma-lyase	Cys3	CYSTGL
YFR055W		strong similarity to beta-cystathionases	Cys1	CYSTL
YGL184C	STR3	strong similarity to Emericella nidulans and similarity to other cystathionine beta-lyase and Cys3p	Str3-p	CYSTLp
YNL247W		cysteinyl-tRNA synthetase	Cyt1	CYSTRS
YGR155W	CYS4	cystathionine beta-synthase	Cys4	CYSTS
YDL174C	DLD1	D-lactate ferricytochrome C oxidoreductase (D-LCR)	Dld1-m	D-LACDcm
YEL071W	DLD3	D-lactate dehydrogenase	Dld3	D-LACDcm
YDL178W	DLD2	actin interacting protein 2	Dld2-m	D-LACDm
YNL130C	CPT1	diacylglycerol cholinephosphotransferase	Cpt1	DAGCPT_SC
YHR123W	EPT1	sn-1,2-diacylglycerol ethanolamine- and cholinephosphotransferase	Ept1	DAGCPT_SC, ETHAPT_SC
YDR284C	DPP1	diacylglycerol pyrophosphate phosphatase	Dpp1	DAGPYP_SC, LPP_SC
YDR503C	LPP1	lipid phosphate phosphatase	Lpp1	DAGPYP_SC, LPP_SC
YBR029C	CDS1	CDP-diacylglycerol synthase	Cds1, Cds1-m	DASYNm_SC, DASYN_SC
YDR487C	RIB3	3,4-dihydroxy-2-butanone 4-phosphate synthase	Rib3	DB4PS
YNR057C	BIO4	putative dethiobiotin synthetase	Bio4	DBTSr
YHR144C	DCD1	deoxycytidylate deaminase	Dcd1	DCMPDA, DCTPD
YLR245C	CDD1	cytidine deaminase	Cdd1	DCYTD, CYTD
YBR249C	ARO4	2-dehydro-3-deoxyphosphoheptonate aldolase, tyrosine-inhibited	Aro4	DDPA
YDR035W	ARO3	2-dehydro-3-deoxyphosphoheptonate aldolase, phenylalanine-inhibited	Aro3-m, Aro3	DDPAm, DDPA
YGL055W	OLE1	stearoyl-CoA desaturase	Ole1	DESAT16, DESAT18
YJL221C	FSP2	strong similarity to alpha-D-glucosidase	Fsp2	DGGH, MALT
YJR016C	ILV3	dihydroxy-acid dehydratase	Ilv3-m	DHAD2m, DHAD1m
YML070W	DAK1	dihydroxyacetone kinase, induced in high salt	Dak1	DHAK
YFL053W	DAK2	dihydroxyacetone kinase	Dak2	DHAK
YOR236W	DFR1	dihydrofolate reductase	Dfr1, Dfr1-m	DHFRim, DHFRi
YKL216W	URA1	dihydroorotate dehydrogenase	Ura1	DHORDfum, DHORDi, DHORD4i
YLR420W	URA4	dihydroorotase	Ura4	DHORTS
YJL130C	URA2	multifunctional pyrimidine biosynthesis protein	Ura2	DHORTS, CBPS, ASPCT
YNL256W	FOL1	Dihydroneopterin aldolase, dihydro-6-hydroxymethylpterin pyrophosphokinase, dihydropteroate synthetase	Fol1-m	DHPSm, DHNPAm, HPPKm, FOLD3m
YLR172C	DPH5	diphthamide methyltransferase	Dph5	DIPS
YMR009W		weak similarity to P.aeruginosa regulatory protein mmsR	Adi1	DKMPPD2
YEL038W	UTR4	similarity to K.oxytoca enolase-phosphatase E-1	Utr4	DKMPPD2
YDL100C	ARR4	similarity to E.coli arsenical pump-driving ATPase	Arr4	DNMPPA
YMR013C	SEC59	dolichol kinase	Sec59	DOLK
YDL095W	PMT1	mannosyltransferase	Pmt1-er	DOLPMMer
YAL023C	PMT2	mannosyltransferase	Pmt2-er	DOLPMMer
YOR321W	PMT3	mannosyltransferase	Pmt3-er	DOLPMMer
YJR143C	PMT4	dolichyl-phosphate-mannose--protein O-mannosyl transferase	Pmt4-er	DOLPMMer
YDL093W	PMT5	O-mannosyltransferase similarity to Pmt1p-Pmt4p	Pmt5-er	DOLPMMer
YGR199W	PMT6	putative mannosyltransferase	Pmt6-er	DOLPMMer
YPR183W	DPM1	dolichyl-phosphate beta-D-mannosyltransferase	Dpm1	DOLPMTcer
YNR043W	MVD1	mevalonate pyrophosphate decarboxylase	Mvd1	DPMVD
YHR063C	PAN5	weak similarity to translational activator CBS2	Pan5	DPR
YLR355C	ILV5	ketol-acid reducto-isomerase	Ilv5-m	DPRm, KARA1im, KARA2im
YCR036W	RBK1	ribokinase	Rbk1	DRBK, RBK
YBR153W	RIB7	HTP reductase	Rib7	DROPPRy
YOL066C	RIB2	DRAP deaminase	Rib2	DRTPPD
YJR057W	CDC8	dTMP kinase	Cdc8	DTMPK
YLR209C	PNP1	strong similarity to purine-nucleoside phosphorylases	Pnp1-m, Pnp1	DURIPP, PUNP5, PUNP6, PUNP1, PUNP4, PUNP2, PUNP1m, PUNP3, PUNP7, PUNP3m, TMDPP
YBR252W	DUT1	dUTP pyrophosphatase precursor	Dut1	DUTPDP
YHR068W	DYS1	deoxyhypusine synthase	Dys1	DXHPScm
YKL106W	AAT1	aspartate transaminase, mitochondrial	Aat1-m	EHGLATm, ASPTAm, TYRTAim
YLR027C	AAT2	aspartate aminotransferase, cytosolic	Aat2, Aat2-p	EHGLATp, TYRTAi, EHGLAT, TYRTAip, ASPTA, ASPTAp
YGR254W	ENO1	enolase I (2-phosphoglycerate dehydratase)	Eno1	ENO
YHR174W	ENO2	enolase II (2-phosphoglycerate dehydratase)	Eno2	ENO
YOR393W	ERR1	enolase related protein	Err1	ENO
YPL281C	ERR2	enolase related protein	Err2	ENO
YMR323W		strong similarity to phosphopyruvate hydratases	Err3	ENO
YJR153W	PGU1	Endo-polygalacturonase	Pgu1-e	EPGALURSe
YKL140W	TGL1	triacylglycerol lipase	Tgl1	EPISTESTH_SC, ZYMSTESTH_SC, ERGSTESTH_SC, LANOSTESTH_SC, FECOSTESTH_SC
YLL012W		similarity to triacylglycerol lipases	Yeh1	EPISTESTH_SC, ZYMSTESTH_SC, LANOSTESTH_SC, ERGSTESTH_SC, FECOSTESTH_SC
YNR019W	ARE2	acyl-CoA sterol acyltransferase	Are2	ERGSTAT_SC, TRIGS_SC
YLR189C	UGT51	sterol glucosyltransferase (UDP-glucose:sterol glucosyltransferase)	Ugt51	ERGSTGLCT
YDR147W	EKI1	ethanolamine kinase	Eki1	ETHAK
YPL147W	PXA1	long-chain fatty acid transporter	Pxa1-p	FA181COAabcp, FA140COAabcp, FA141COAabcp, FA160COAabcp, FA180COAabcp, FA182COAabcp, FA161COAabcp
YKL188C	PXA2	ABC transporter, peroxisomal	Pxa2-p	FA181COAabcp, FA140COAabcp, FA141COAabcp, FA160COAabcp, FA180COAabcp, FA182COAabcp, FA161COAabcp
YER015W	FAA2	long-chain-fatty-acid--CoA ligase	Faa2-p	FACOAL100p, FACOAL80p, FACOAL141p, FACOAL120p, FACOAL160p, FACOAL140p, FACOAL161p
YOR317W	FAA1	long-chain-fatty-acid--CoA ligase	Faa1	FACOAL180, FACOAL161, FACOAL140, FACOAL160, FACOAL141, FACOAL181, FACOAL182
YIL009W	FAA3	acyl CoA synthase	Faa3	FACOAL180, FACOAL161, FACOAL140, FACOAL160, FACOAL141, FACOAL181, FACOAL182
YMR246W	FAA4	long-chain-fatty-acid--CoA ligase	Faa4	FACOAL180, FACOAL161, FACOAL140, FACOAL160, FACOAL141, FACOAL181, FACOAL182
YBR041W	FAT1	very long-chain fatty acyl-CoA synthetase	Fat1-p	FACOAL240p, FA260tp, FACOAL260p, FA240tp
YIL134W	FLX1	FAD carrier protein (MCF), mitochondrial	Flx1-m	FADFMNtm
YNL202W	SPS19	peroxisomal 2,4-dienoyl-CoA reductase	Sps19-p	FAO182p_even/odd, FAO161p_even, FAO182p_even/even, FAO181p_even, FAO141p_even
YGL205W	POX1	acyl-CoA oxidase	Pox1-p	FAO182p_even/odd, FAO240p, ACOAO5p, FAO161p_odd, ACOAO4p, FAO80p, FAO141p_even, ACOAO8p, FAO182p_odd/odd, ACOAO9p, FAO161p_even, FAO181p_odd, FAO182p_even/even, FAO141p_odd, FAO181p_even, ACOAO7p, ACOAO6p
YOR180C	DCI1	Enoyl-CoA Hydratase, peroxisomal	Dci1-p	FAO182p_odd/odd, FAO182p_even/odd, FAO161p_even, FAO181p_odd, FAO161p_odd, FAO182p_even/even, FAO141p_odd, FAO181p_even, FAO141p_even
YLR284C	ECI1	delta3-cis-delta2-trans-enoyl-CoA isomerase	Eci1-p	FAO182p_odd/odd, FAO182p_even/odd, FAO161p_even, FAO181p_odd, FAO182p_even/even, FAO161p_odd, FAO141p_odd, FAO181p_even, FAO141p_even
YGR037C	ACB1	acyl-coenzyme-A-binding protein (diazepam binding inhibitor)	Acb1	FAS140, FAS120COA, FAS180COA, FAS120, FAS100COA, FAS100, FAS160COA, FAS140COA, FAS180, FAS80COA_L, FAS80_L, FAS160
YKL182W	FAS1	fatty-acyl-CoA synthase, beta chain	Fas	FAS140, FAS180COA, FAS100, FAS100COA, FA141ACPH, FA161ACPH, FA140ACPH, FA181ACPH, FA160ACPH, FAS80COA_L, FAS160, FAS120COA, FA182ACPH, FAS120, ACOATA, FAS160COA, FAS140COA, MCOATA, FA120ACPH, FAS180, FA180ACPH, FAS80_L
YPL231W	FAS2	fatty-acyl-CoA synthase, alpha chain	Fas	FAS140, FAS180COA, FAS100, FAS100COA, FA141ACPH, FA161ACPH, FA140ACPH, FA181ACPH, FA160ACPH, FAS80COA_L, FAS160, FAS120COA, FA182ACPH, FAS120, ACOATA, FAS160COA, FAS140COA, MCOATA, FA120ACPH, FAS180, FA180ACPH, FAS80_L
YNR016C	ACC1	acetyl-CoA carboxylase	Acc1	FAS140, FAS180COA, FAS100COA, FAS100, FAS80COA_L, FAS160, FAS120COA, FAS120, FAS160COA, ACCOACr, FAS140COA, FAS180, FAS80_L
YJL196C	ELO1	fatty acid elongation protein	Elo1	FAS161, FAS181, FAS141
YER061C	CEM1	beta-keto-acyl-ACP synthase, mitochondrial	Cem1-m	FAS180ACPm, FAS141ACPm, FAS181ACPm, FAS80ACPm_L, FAS182ACPm, FAS160ACPm, ACOATAm, FAS100ACPm, FAS120ACPm, FAS140ACPm, FAS161ACPm, MCOATAm
YHR067W		weak similarity to PIR:T39292 hypothetical protein SPBC1105.15c S. pombe	Htd2-m	FAS180ACPm, FAS141ACPm, FAS181ACPm, FAS80ACPm_L, FAS182ACPm, FAS160ACPm, ACOATAm, FAS100ACPm, FAS120ACPm, FAS140ACPm, FAS161ACPm, MCOATAm
YOR221C	MCT1	malonyl-CoA:ACP transferase	Mct1-m	FAS180ACPm, FAS141ACPm, FAS181ACPm, FAS80ACPm_L, FAS182ACPm, FAS160ACPm, ACOATAm, FAS100ACPm, FAS120ACPm, FAS140ACPm, FAS161ACPm, MCOATAm
YBR026C	MRF1'	mitochondrial respiratory function protein	Mrf1-m	FAS180ACPm, FAS141ACPm, FAS181ACPm, FAS80ACPm_L, FAS182ACPm, FAS160ACPm, ACOATAm, FAS100ACPm, FAS120ACPm, FAS140ACPm, FAS161ACPm, MCOATAm
YKL055C	OAR1	putative 3-oxoacyl-(acyl carrier protein) reductase	Oar1-m	FAS180ACPm, FAS141ACPm, FAS181ACPm, FAS80ACPm_L, FAS182ACPm, FAS160ACPm, ACOATAm, FAS100ACPm, FAS120ACPm, FAS140ACPm, FAS161ACPm, MCOATAm
YKL192C	ACP1	mitochonrial acyl-carrier protein	Acp1-m	FAS180ACPm, FAS141ACPm, FAS80ACPm_L, FAS182ACPm, NADH2-u6m, FAS160ACPm, FAS120ACPm, FAS140ACPm, FAS161ACPm, FAS181ACPm, ACOATAm, FAS100ACPm, MCOATAm
YLR372W	SUR4	sterol isomerase, fatty acid elongase	Sur4	FAS260, FAS240_L
YDL015C	TSC13	required for elongation of the very long chain fatty acid (VLCFA) moiety of sphingolipids	Tsc13	FAS260, FAS240_L
YKL060C	FBA1	fructose-bisphosphate aldolase	Fba1	FBA, FBA2, FBA3
YLR377C	FBP1	fructose-1,6-bisphosphatase	Fbp1	FBP
YJL155C	FBP26	fructose-2,6-bisphosphatase	Fbp26	FBP26
YOR176W	HEM15	ferrochelatase precursor	Hem15-m	FCLTm
YOR388C	FDH1	strong similarity to H.polymorpha formate dehydrogenase	Fdh1	FDH
YPL275W		identical to a region of YOR388c	Fdh2	FDH
YPL276W		identical to a region of YOR388c	Fdh3	FDH
YMR319C	FET4	low affinity Fe(II) iron transport protein	Fet4	FE2t
YJL060W	BNA3	similarity to kynurenine aminotransferase and glutamine-phenylpyruvate transaminase	Bna3	FKYNH
YBL013W	FMT1	Methionyl-tRNA Transformylase	Fmt1-m	FMETTRSm
YDL045C	FAD1	flavin adenine dinucleotide (FAD) synthetase	Fad1	FMNAT
YLR011W	LOT6	weak similarity to E.coli hypothetical 20.4 kDa protein	Lot6	FMNRx, FMNRx2
YEL047C		soluble fumarate reductase, cytoplasmic	Frds1	FRDcm
YJR051W	OSM1	osmotic growth protein	Osm1-m	FRDm
YPL069C	BTS1	geranylgeranyl diphosphate synthase	Bts1	FRTT
YER183C	FAU1	similarity to human 5,10-methenyltetrahydrofolate synthetase	Fau1	FTHFCL
YGR204W	ADE3	C1-tetrahydrofolate synthase (trifunctional enzyme),cytoplasmic	Ade3	FTHFLi, MTHFC, MTHFD
YBR084W	MIS1	C1-tetrahydrofolate synthase precursor, mitochondrial	Mis1-m	FTHFLmi, MTHFDm, MTHFCm
YPL262W	FUM1	fumarate hydratase	Fum1-m, Fum1	FUM, FUMm
YDR483W	KRE2	alpha-1,2-mannosyltransferase	Kre2-g	G12MT1g, G12MT2g
YOR099W	KTR1	mannosyltransferase involved in n-linked and o-linked glycosylation	Ktr1-g	G12MT1g, G12MT2g
YKR061W	KTR2	mannosyltransferase	Ktr2-g	G12MT1g, G12MT2g
YBR205W	KTR3	alpha-1,2-mannosyltransferase	Ktr3-g	G12MT1g, G12MT2g
YBR199W	KTR4	alpha-1,2-mannosyltransferase	Ktr4-g	G12MT1g, G12MT2g
YNL029C	KTR5	putative mannosyltransferase	Ktr5-g	G12MT1g, G12MT2g
YPL053C	KTR6	mannosylphosphate transferase	Ktr6-g	G12MT1g, G12MT2g
YJL139C	YUR1	mannosyltransferase	Yur1-g	G12MT1g, G12MT2g
YCR098C	GIT1	glycerophosphoinositol transporter	Git1	G3PCt, G3PIt
YDL022W	GPD1	glycerol-3-phosphate dehydrogenase (NAD+), cytoplasmic	Gpd1	G3PD1ir
YOL059W	GPD2	glycerol-3-phosphate dehydrogenase (NAD+), mitochondrial	Gpd2.1-m	G3PD1irm
YIL155C	GUT2	glycerol-3-phosphate dehydrogenase, mitochondrial	Gut2-m	G3PDm
YER062C	HOR2	DL-glycerol phosphatase	Hor2	G3PT
YIL053W	RHR2	DL-glycerol phosphatase	Rhr2	G3PT
YOR323C	PRO2	gamma-glutamyl phosphate reductase	Pro2	G5SD2, G5SD
YNL241C	ZWF1	glucose-6-phosphate dehydrogenase	Zwf1	G6PDH2
YBR020W	GAL1	galactokinase	Gal1	GALK
YNL318C	HXT14	hexose transport protein	Hxt14	GALt2
YKL035W	UGP1	UTP--glucose-1-phosphate uridylyltransferase	Ugp1	GALU
YHL012W		similarity to UDP Glucose pyrophosphorylase	Ugp2	GALU
YJL052W	TDH1	glyceraldehyde-3-phosphate dehydrogenase 1	Tdh1	GAPD
YJR009C	TDH2	glyceraldehyde-3-phosphate dehydrogenase 2	Tdh2	GAPD
YGR192C	TDH3	glyceraldehyde-3-phosphate dehydrogenase 3	Tdh3	GAPD
YDR408C	ADE8	phosphoribosylglycinamide formyltransferase (GART)	Ade8	GARFTi
YKR067W	GPT2	strong similarity to Sct1p	Gpt2	GAT1_SC, GAT2_SC
YBL011W	SCT1	suppresses a choline-transport mutant	Sct1	GAT1_SC, GAT2_SC
YEL011W	GLC3	1,4-glucan branching enzyme (glycogen branching enzyme)	Glc3	GBEZ
YGL225W	VRG4	GDP-mannose transporter into the lumen of the Golgi	Vrg4-g	GDPMANNtg
YKL104C	GFA1	glucosamine--fructose-6-phosphate transaminase	Gfa1	GF6PTA
YMR084W		strong similarity to Gfa1p - putative pseudogene	Gfa2	GF6PTA
YMR085W		strong similarity to Gfa1p - putative pseudogene	Gfa3	GF6PTA
YLR058C	SHM2	serine hydroxymethyltransferase, cytoplasmic	Shm2	GHMT2r
YBR263W	SHM1	serine hydroxymethyltransferase precursor, mitochondrial	Shm1-m	GHMT2rm
YDR454C	GUK1	guanylate kinase	Guk1.1	GK1, GK2, DGK1
YPR184W	GDB1	similarity to human 4-alpha-glucanotransferase (EC 2.4.1.25)/amylo-1,6-glucosidase (EC 3.2.1.33)	Gdb1	GLCGSD
YIL099W	SGA1	sporulation specific glucan 1,4-alpha-glucosidase	Sga1-v	GLCGSDv
YPR160W	GPH1	glycogen phosphorylase	Gph1	GLCP
YLR081W	GAL2	galactose (and glucose) permease	Gal2	GLCt1, GALt2
YHR094C	HXT1	low-affinity hexose transporter	Hxt1	GLCt1, MANt2, FRUt2
YEL069C	HXT13	high-affinity hexose transporter	Hxt13	GLCt1, MANt2, FRUt2
YDL245C	HXT15	strong similarity to Hxt17p and Hxt7p	Hxt15	GLCt1, MANt2, FRUt2
YJR158W	HXT16	member of the hexose transporter family of the major facilitator superfamily [MFS]	Hxt16	GLCt1, MANt2, FRUt2
YNR072W	HXT17	sugar transport protein	Hxt17	GLCt1, MANt2, FRUt2
YMR011W	HXT2	high-affinity hexose transporter	Hxt2	GLCt1, MANt2, FRUt2
YDR345C	HXT3	low-affinity hexose transporter	Hxt3	GLCt1, MANt2, FRUt2
YHR092C	HXT4	moderate- to low-affinity glucose transporter	Hxt4	GLCt1, MANt2, FRUt2
YHR096C	HXT5	member of the hexose transporter family	Hxt5	GLCt1, MANt2, FRUt2
YDR343C	HXT6	high-affinity hexose transporter	Hxt6	GLCt1, MANt2, FRUt2
YDR342C	HXT7	high-affinity hexose transporter	Hxt7	GLCt1, MANt2, FRUt2
YJL214W	HXT8	hexose transport protein	Hxt8	GLCt1, MANt2, FRUt2
YFL011W	HXT10	hexose transporter	Hxt10	GLCt1, MANt2, GALt2, FRUt2
YOL156W	HXT11	low affinity glucose transport protein	Hxt11	GLCt1, MANt2, GALt2, FRUt2
YJL219W	HXT9	hexose transport protein	Hxt9	GLCt1, MANt2, GALt2, FRUt2
YPR035W	GLN1	glutamate--ammonia ligase	Gln1	GLNS
YKL146W		strong similarity to S.pombe hypothetical protein C3H1.09C	Avt3-v	GLNt7, TYRt7, ASNt7, LEUt7, ILEt7
YNL101W		similarity to YKL146w	Avt4-v	GLNt7, TYRt7, ASNt7, LEUt7, ILEt7
YOR168W	GLN4	glutaminyl-tRNA synthetase	Gln4	GLNTRS
YLR195C	NMT1	N-myristoyltransferase	Nmt1	GLPT
YDR300C	PRO1	glutamate 5-kinase	Pro1	GLU5K
YJL101C	GSH1	glutamate--cysteine ligase	Gsh1	GLUCYS
YMR250W	GAD1	similarity to glutamate decarboxylases	Gad1	GLUDC
YDL215C	GDH2	NAD-specific glutamate dehydrogenase (NAD)	Gdh2	GLUDxi
YOR375C	GDH1	glutamate dehydrogenase (NADP+)	Gdh1	GLUDyi
YAL062W	GDH3	NADP-glutamate dehydrogenase	Gdh3	GLUDyi
YCL040W	GLK1	aldohexose specific glucokinase	Glk1	GLUK, HEX1
YMR300C	ADE4	amidophosphoribosyltransferase	Ade4	GLUPRT
YDL171C	GLT1	glutamate synthase (NAPDPH) (GOGAT)	Glt1	GLUSx
YFL055W	AGP3	amino acid permease	Agp3	GLUt2r, ASPt2r, SERt2r
YDR536W	STL1	member of the sugar permease family	Stl1	GLUt2r, GLCt1, GALt2
YPL265W	DIP5	dicarboxylic amino acid permease	Dip5	GLUt2r, GLNt2r, ASPt2r, ALAt2r, ASNt2r, SERt2r, GLYt2r
YER119C		weak similarity to E.herbicola tyrosine permease	Avt6-v	GLUt7, ASPt7
YGL245W		strong similarity to glutamine--tRNA ligase	Mse2	GLUTRS
YOL033W	MSE1	glutamyl-tRNA synthetase, mitochondrial	Mse1-m	GLUTRSm
YOR120W	GCY1	galactose-induced protein of aldo/keto reductase family	Gcy1	GLYCDy
YDR019C	GCV1	glycine decarboxylase, subunit T	Gcv1-m	GLYCLm, THFATm, GCC2bim, GCCbim, GCC2am, GCC2cm, GCCam, GCCcm
YMR189W	GCV2	glycine decarboxylase P subunit	Gcv2-m	GLYCLm, THFATm, GCC2bim, GCCbim, GCC2am, GCC2cm, GCCam, GCCcm
YAL044C	GCV3	glycine decarboxylase, subunit H	Gcv3-m	GLYCLm, THFATm, GCC2bim, GCCbim, GCC2am, GCC2cm, GCCam, GCCcm
YLL043W	FPS1	glycerol channel protein	Fps1	GLYCt
YGL084C	GUP1	similarity to Gup2p - putative glycerol transporter	Gup1	GLYCt2
YPL189W	GUP2	putative glycerol transporter involved in active glycerol uptake	Gup2	GLYCt2
YKR058W	GLG1	self-glycosylating initiator of glycogen synthesis	Glg1	GLYGS, GLCS2
YJL137C	GLG2	self-glucosylating initiator of glycogen synthesis	Glg2	GLYGS, GLCS2
YFR015C	GSY1	UDP glucose--starch glucosyltransferase, isoform 1	Gsy1	GLYGS, GLCS2
YLR258W	GSY2	UDP-glucose--starch glucosyltransferase, isoform 2	Gsy2	GLYGS, GLCS2
YHL032C	GUT1	glycerol kinase	Gut1	GLYK
YDR272W	GLO2	glyoxalase II (hydroxyacylglutathione hydrolase)	Glo2	GLYOX
YOR040W	GLO4	glyoxalase II (hydroxyacylglutathione hydrolase)	Glo4-m	GLYOXm
YBR121C	GRS1	glycine--tRNA ligase	Grs1	GLYTRS
YPR081C		strong similarity to glycyl-tRNA synthetases	Grs2	GLYTRS
YMR217W	GUA1	GMP synthase (glutamine-hydrolyzing)	Gua1	GMPS2
YHR183W	GND1	6-phosphogluconate dehydrogenase	Gnd1	GND
YGR256W	GND2	phosphogluconate dehydrogenase	Gnd2	GND
YDR400W	URH1	uridine ribohydrolase (EC 3.2.2.1)	Urh1	GNNUC, ADNUC
YPL110C		similarity to C.elegans hypothetical protein, weak similarity to Pho81p	Gde1	GPDDA1
YJL167W	ERG20	farnesyl-pyrophosphate synthetase	Erg20	GRTT, DMATT
YDR098C	GRX3	member of the subfamily of yeast glutaredoxins (Grx3, Grx4, and Grx5)	Grx3	GTHO
YER174C	GRX4	member of the subfamily of yeast glutaredoxins (Grx3, Grx4, and Grx5)	Grx4	GTHO
YPL091W	GLR1	glutathione reductase (NADPH)	Glr1, Glr1-m	GTHOm, GTHO
YPL059W	GRX5	member of the subfamily of yeast glutaredoxins (Grx3, Grx4, and Grx5)	Grx5-m	GTHOm, GTHPm
YKL026C	GPX1	glutathione peroxidase	Gpx1	GTHP
YBR244W	GPX2	glutathione peroxidases	Gpx2	GTHP
YIR037W	HYR1	glutathione peroxidase	Hyr1	GTHP
YCL035C	GRX1	glutaredoxin	Grx1	GTHP, GTHO
YDR513W	TTR1	glutaredoxin	Ttr1	GTHP, GTHO
YDR135C	YCF1	glutathione S-conjugate transporter, vacuolar	Ycf1-v	GTHRDabcv
YJL212C	OPT1	oligopeptide transporter specific for tetra- and pentapeptides	Opt1	GTHRDt2
YOL049W	GSH2	Glutathione synthetase	Gsh2	GTHS
YLR299W	ECM38	gamma-glutamyltransferase, involved in glutathione synthesis	Ecm38	GTMLT
YGR267C	FOL2	GTP cyclohydrolase I	Fol2	GTPCI
YBL033C	RIB1	GTP cyclohydrolase II	Rib1	GTPCII
YDL198C	YHM1	member of the mitochondrial carrier family (MCF)	Yhm1-m	GTPt2m
YDL238C		similarity to E.coli hypothetical protein and to chlorohydrolases	Gud1	GUAD
YPR192W	AQY1	similarity to plasma membrane and water channel proteins	Aqy1	H2Ot
YLL052C	AQY2	strong similarity to AQY1	Aqy2	H2Ot
YKR009C	FOX2	hydratase-dehydrogenase-epimerase, peroxisomal	Fox2-p	HACD6p, FAO182p_even/odd, HACD8p, FAO240p, FAO161p_odd, ECOAH6p, FAO80p, FAO141p_even, ECOAH8p, FAO182p_odd/odd, ECOAH11p, HACD5p, ECOAH7p, HACD7p, FAO161p_even, HACD10p, FAO181p_odd, FAO182p_even/even, FAO141p_odd, FAO181p_even, ECOAH4p, ECOAH5p, HACD4p
YDR234W	LYS4	homoaconitase	Lys4-m	HACNHm
YNR041C	COQ2	para-hydroxybenzoate--polyprenyltransferase	Coq2-m	HBZOPT6m
YDL182W	LYS20	homocitrate synthase	Lys20-n	HCITSn
YDL131W	LYS21	homocitrate synthase	Lys21-n	HCITSn
YLL062C	MHT1	weak similarity to M.leprae metH2 protein	Mht1	HCYSMT
YPL273W	SAM4	strong similarity to YLL062c	Sam4	HCYSMT
YDR376W	ARH1	mitochondrial protein with similarity to human adrenodoxin reductase and ferredoxin-NADP+ reductase	Arh1-m	HEMEOMOm
YER141W	COX15	cytochrome oxidase assembly factor	Cox15-m	HEMEOMOm
YPL252C	YAH1	similarity to adrenodoxin and ferrodoxin	Yah1-m	HEMEOMOm
YPL172C	COX10	farnesyl transferase	Cox10-m	HEMEOSm
YFR053C	HXK1	hexokinase I	Hxk1	HEX7, HEX1, HEX4
YGL253W	HXK2	hexokinase II	Hxk2	HEX7, HEX1, HEX4
YIL094C	LYS12	homo-isocitrate dehydrogenase	Lys12-m	HICITDm
YGR191W	HIP1	histidine permease	Hip1	HISt2r
YCL069W		strong similarity to drug resistance protein SGE1	Vba3-v	HISt6, LYSt6
YCL030C	HIS4	phosphoribosyl-AMP cyclohydrolase/phosphoribosyl-ATP pyrophosphatase/histidinol dehydrogenase	His4	HISTD, PRATPP, PRAMPC
YFR025C	HIS2	histidinol phosphatase	His2	HISTP
YPR033C	HTS1	histidine--tRNA ligase, mitochondrial	Hts1-m, Hts1	HISTRS, HISTRSm
YDL205C	HEM3	porphobilinogen deaminase	Hem3	HMBS
YML075C	HMG1	3-hydroxy-3-methylglutaryl-coenzyme A reductase 1	Hmg1	HMGCOAR
YLR450W	HMG2	3-hydroxy-3-methylglutaryl-coenzyme A reductase 2	Hmg2	HMGCOAR
YML126C	ERG13	3-hydroxy-3-methylglutaryl coenzyme A synthase	Erg13, Erg13-m	HMGCOASm, HMGCOAS
YPR121W	THI22	similarity to B.subtilis transcriptional activator tenA	Thi22	HMPK1
YJR139C	HOM6	homoserine dehydrogenase	Hom6	HSDxi, HSDyi
YNL277W	MET2	homoserine O-acetyltransferase	Met2	HSERTA
YHR025W	THR1	homoserine kinase	Thr1	HSK
YIL116W	HIS5	histidinol-phosphate aminotransferase	His5	HSTPT
YDR399W	HPT1	hypoxanthine guanine phosphoribosyl transferase	Hpt1	HXPRT, GUAPRT
YNL037C	IDH1	isocitrate dehydrogenase (NAD+) subunit 1, mitochondrial	Idh-m	ICDHxm
YOR136W	IDH2	isocitrate dehydrogenase (NAD+) subunit 2, mitochondrial	Idh-m	ICDHxm
YLR174W	IDP2	isocitrate dehydrogenase, cytosolic	Idp2	ICDHy
YDL066W	IDP1	isocitrate dehydrogenase (NADP+), mitochondrial	Idp1-m	ICDHym
YNL009W	IDP3	isocitrate dehydrogenase, NADP-dependent	Idp3-p	ICDHyp
YER065C	ICL1	isocitrate lyase	Icl1	ICL
YBR248C	HIS7	glutamine amidotransferase/cyclase	His7	IG3PS
YOR202W	HIS3	imidazoleglycerol-phosphate dehydratase	His3	IGPDH
YBL076C	ILS1	isoleucyl-tRNA synthetase	Ils1	ILETRS
YPL040C	ISM1	isoleucine--tRNA ligase, mitochondrial	Ism1-m	ILETRSm
YAR073W	IMD1	strong similarity to IMP dehydrogenases	Imd1	IMPD
YHR216W	IMD2	IMP dehydrogenase	Imd2	IMPD
YLR432W	IMD3	strong similarity to IMP dehydrogenases, Pur5p and YML056c	Imd3	IMPD
YML056C	IMD4	strong similarity to IMP dehydrogenases	Imd4	IMPD
YAR075W		strong similarity to IMP dehydrogenases	Imd5	IMPD
YDR497C	ITR1	myo-inositol permease, major	Itr1	INSTt2
YOL103W	ITR2	myo-inositol permease, minor	Itr2	INSTt2
YKL004W	AUR1	aureobasidin-resistance protein	Aur1	IPCS324_SC, IPCS226_SC, IPCS326_SC, IPCS124_SC, IPCS126_SC, IPCS224_SC
YPL117C	IDI1	isopentenyl-diphosphate delta-isomerase	Idi1.1	IPDDI
YCL018W	LEU2	beta-isopropyl-malate dehydrogenase	Leu2	IPMD
YGL009C	LEU1	3-isopropylmalate dehydratase	Leu1	IPPMIb, IPPMIa
YOR108W		strong similarity to Leu4p	Leu5	IPPS
YNL104C	LEU4	2-isopropylmalalate synthase	Leu4, Leu4-m	IPPSm, IPPS
YLR231C	BNA5	strong similarity to rat kynureninase	Bna5	KYN, HKYNH
YBL098W	BNA4	similarity to human and D.melanogaster kynurenine 3-monooxygenase	Bna4	KYN3OX
YML054C	CYB2	lactate dehydrogenase cytochrome b2	Cyb2-m	L-LACD2cm
YJR048W	CYC1	cytochrome-c isoform 1	Cyc1-m	L-LACD2cm, CYOOm, CYOR_u6m, CCP2m, D-LACDcm, D-LACDm
YEL039C	CYC7	cytochrome-c isoform 2	Cyc7-m	L-LACD2cm, CYOOm, CYOR_u6m, CCP2m, D-LACDcm, D-LACDm
YOL151W	GRE2	similarity to plant dihydroflavonol-4-reductases	Gre2	LALDO3
YLR020C		similarity to triacylglycerol lipase	Yeh2-e	LANOSTESTH_SCe, ERGSTESTH_SCe, FECOSTESTH_SCe, EPISTESTH_SCe, ZYMSTESTH_SCe
YOR011W	AUS1	strong similarity to ATP-dependent permeases	Aus1	LANOSTt, ZYMSTt, FECOSTt, ERGSTt, EPISTt
YCR075C	ERS1	intracellular protein transport protein	Ers1-v	LCYSTintv
YPL160W	CDC60	leucine--tRNA ligase, cytosolic	Cdc60	LEUTRS
YLR382C	NAM2	leucine--tRNA ligase precursor, mitochondrial	Nam2-m	LEUTRSm
YML004C	GLO1	glyoxalase I	Glo1.1	LGTHL
YIL043C	CBR1	cytochrome-b5 reductase	Cbr1	LNS14DMx, C22STDSx, SQLErx
YNL111C	CYB5	cytochrome b5	Cyb5	LNS14DMx, C22STDSx, SQLErx
YKL150W	MCR1	cytochrome-b5 reductase	Mcr1-m	LNS14DMx, C22STDSx, SQLErx
YHR007C	ERG11	cytochrome P450 lanosterol 14a-demethylase	Erg11	LNS14DMx, LNS14DM
YHR072W	ERG7	lanosterol synthase	Erg7	LNSTLS
YPR140W		similarity to human BTHS gene involved in Barth syndrome	Taz1	LPCAT_SC
YNL268W	LYP1	lysine-specific high-affinity permease	Lyp1	LYSt2r
YMR088C		similarity to multidrug resistance proteins	Vba1-v	LYSt6, HISt6
YDR037W	KRS1	lysyl-tRNA synthetase, cytosolic	Krs1	LYSTRS
YNL073W	MSK1	lysyl-tRNA synthetase, mitochondrial	Msk1-m	LYSTRSm
YIR031C	DAL7	malate synthase 2	Dal7-p, Dal7	MALS, MALSp
YNL117W	MLS1	malate synthase 1	Mls1-p, Mls1	MALS, MALSp
YGR292W	MAL12	alpha-glucosidase of the MAL1 locus	Mal12	MALT
YIL172C		identical to Fsp2p and similarity to other alpha-glucosidases	Mal13	MALT
YJL216C		strong similarity to Mal62p	Mal14	MALT
YBR299W	MAL32	alpha-glucosidase	Mal32	MALT
YGR287C		strong similarity to maltase	Mal33	MALT
YGR289C	MAL11	general alpha-glucoside permease	Mal11	MALTt2
YBR298C	MAL31	maltose permease	Mal31	MALTt2
YDL247W		strong similarity to sugar transport proteins	Mph2	MALTt2
YJR160C		strong similarity to Mal31p	Mph3	MALTt2
YDL055C	PSA1	mannose-1-phosphate guanyltransferase	Psa1	MAN1PT
YER003C	PMI40	mannose-6-phosphate isomerase	Pmi40	MAN6PI
YPR006C	ICL2	non-functional isocitrate lyase	Icl2-m	MCITL2m
YOL126C	MDH2	malate dehydrogenase, cytoplasmic	Mdh2	MDH
YKL085W	MDH1	malate dehydrogenase precursor, mitochondrial	Mdh1-m	MDHm
YDL078C	MDH3	malate dehydrogenase, peroxisomal	Mdh3-p	MDHp
YKL029C	MAE1	malic enzyme	Mae1-m	ME1m, ME2m
YLR180W	SAM1	S-adenosylmethionine synthetase 1	Sam1	METAT
YDR502C	SAM2	S-adenosylmethionine synthetase 2	Sam2	METAT
YJR130C	STR2	similarity to O-succinylhomoserine (thiol)-lyase	Str2	METB1
YGR055W	MUP1	high affinity methionine permease	Mup1	METt2r
YHL036W	MUP3	very low affinity methionine permease	Mup3	METt2r
YDR508C	GNP1	high-affinity glutamine permease	Gnp1	METt2r, GLNt2r, THRt2r, CYSt2r, LEUt2r, ASNt2r, SERt2r
YCL025C	AGP1	asparagine and glutamine permease	Agp1	METt2r, TYRt2r, GLNt2r, THRt2r, LEUt2r, VALt2r, ASNt2r, ILEt2r, GLUt2r, PHEt2r, ALAt2r, HISt2r, SERt2r
YKR039W	GAP1	general amino acid permease	Gap1	METt2r, TYRt2r, GLNt2r, THRt2r, LEUt2r, VALt2r, ASNt2r, ILEt2r, PROt2r, GLUt2r, ASPt2r, PHEt2r, CYSt2r, ORNt2r, ARGt2r, ALAt2r, HISt2r, TRPt2r, GLYt2r, SERt2r, LYSt2r
YBR068C	BAP2	leucine permease, high-affinity (S1)	Bap2	METt2r, TYRt2r, PHEt2r, CYSt2r, LEUt2r, VALt2r, TRPt2r, ILEt2r
YDR046C	BAP3	valine transporter	Bap3	METt2r, TYRt2r, PHEt2r, CYSt2r, LEUt2r, VALt2r, TRPt2r, ILEt2r
YGR264C	MES1	methionyl-tRNA synthetase	Mes1	METTRS
YGR171C	MSM1	methionyl-tRNA synthetase	Msm1-m	METTRSm
YMR208W	ERG12	mevalonate kinase	Erg12	MEVK4, MEVK3, MEVK1, MEVK2
YER091C	MET6	5-methyltetrahydropteroyltriglutamate--homocysteine methyltransferase	Met6	MHPGLUT, METS
YDR315C	IPK1	inositol 1,3,4,5,6-pentakisphosphate 2-kinase (IP5 2-kinase)	Ipk1-n	MI13456PKn
YDR173C	ARG82	arginine metabolism transcription factor	Arg82-n	MI1456PKn, MI145PKn, MI145P6Kn, MI1345PKn
YHR046C	INM1	similarity to inositolmonophosphatases	Inm1	MI1PP
YJL153C	INO1	myo-inositol-1-phosphate synthase	Ino1	MI1PS
YER019W	ISC1	weak similarity to human and mouse neutral sphingomyelinase	Isc1	MIP2C326PLC_SC, MIPC326PLC_SC, IPC324PLC_SC, MIPC224PLC_SC, MIP2C124PLC_SC, IPC124PLC_SC, IPC326PLC_SC, MIP2C126PLC_SC, MIP2C324PLC_SC, IPC226PLC_SC, MIPC126PLC_SC, IPC126PLC_SC, MIPC324PLC_SC, IPC224PLC_SC, MIPC226PLC_SC, MIP2C224PLC_SC, MIP2C226PLC_SC, MIPC124PLC_SC
YDR072C	IPT1	mannosyl diphosphorylinositol ceramide synthase	Ipt1	MIP2CS226_SC, MIP2CS124_SC, MIP2CS324_SC, MIP2CS126_SC, MIP2CS326_SC, MIP2CS224_SC
YBR036C	CSG2	calcium dependent regulatory protein	Mipcs2, Adh7, Mipcs1	MIPCS126_SC, MIPCS326_SC, MIPCS324_SC, MIPCS226_SC, ALCD24yi, ALCD22yi, MIPCS224_SC, MIPCS124_SC, ALCD25yi, ALCD23yi
YPL057C	SUR1	required for mannosylation of sphingolipids	Mipcs1	MIPCS126_SC, MIPCS326_SC, MIPCS324_SC, MIPCS226_SC, MIPCS224_SC, MIPCS124_SC
YBR161W		strong similarity to Sur1p	Mipcs2	MIPCS126_SC, MIPCS326_SC, MIPCS324_SC, MIPCS226_SC, MIPCS224_SC, MIPCS124_SC
YLL061W	MMP1	high affinity S-methylmethionine permease	Mmp1	MMETt2
YBR176W	ECM31	involved in cell wall biogenesis and architecture	Ecm31	MOHMT
YLR017W	MEU1	multiple enhancer of UAS2	Meu1	MTAP
YKR080W	MTD1	methylenetetrahydrofolate dehydrogenase (NAD+)	Mtd1	MTHFD2i
YPL023C	MET12	methylenetetrahydrofolate reductase	Met12	MTHFR3
YGL125W	MET13	putative methylene tetrahydrofolate reductase	Met13	MTHFR3
YGR260W	TNA1	similarity to allantoate transport protein	Tna1	NACt
YGL067W	NPY1	NADH pyrophosphatase I of the Nudix family of hydrolases, has a peroxisomal targeting signal	Npy1-p	NADDPp
YMR145C	NDE1	mitochondrial cytosolically directed NADH dehydrogenase	Nde1-m	NADH2-u6cm
YDL085W	NDE2	mitochondrial NADH dehydrogenase that catalyzes the oxidation of cytosolic NADH	Nde2-m	NADH2-u6cm
YML120C	NDI1	NADH-ubiquinone-6 oxidoreductase	Ndi1-m	NADH2-u6m
YPL188W	POS5	similarity to Utr1p and YEL041w	Pos5-m, Pos5	NADK, NADKm
YJR049C	UTR1	associated with ferric reductase activity	Utr1, Utr1-m	NADK, NADKm
YEL041W		strong similarity to Utr1p	Utr2-m, Utr2	NADK, NADKm
YHR074W	QNS1	weak similarity to B.subtilis spore outgrowth factor B	Qns1, Qns1-n	NADS1, NADS1n
YOR209C	NPT1	nicotinate phosphoribosyltransferase	Npt1-m, Npt1	NAPRTm, NAPRT
YLR138W	NHA1	putative Na+/H+ antiporter	Nha1	NAt3_1
YER005W	YND1	Yeast Nucleoside Diphosphatase	Ynd1	NDP3, ATPH1, UTPH1, NDP7, GTPH1, NDP1
YEL042W	GDA1	guanosine diphosphatase	Gda1-g	NDP3g
YKL067W	YNK1	nucleoside diphosphate kinase	Ynk1	NDPK4, NDPK7, NDPK9, NDPK2, NDPK3, NDPK6, NDPK8, NDPK5, NDPK1
YBR180W	DTR1	dityrosine transporter	Dtr1	NFORTYRt
YDR402C	DIT2	cytochrome P450 56	Dit2	NFTYROX
YGR121C	MEP1	ammonia permease of high capacity and moderate affinity	Mep1	NH4t
YNL142W	MEP2	high affinity low capacity ammonia permease	Mep2	NH4t
YPR138C	MEP3	low affinity high capacity ammonium permease	Mep3	NH4t
YDR384C		strong similarity to Y.lipolytica GPR1 gene	Ato3	NH4ti
YGR010W	NMA2	strong similarity to hypothetical protein YLR328w	Nma2	NMNAT
YGL037C	PNC1	similarity to PIR:B70386 pyrazinamidase/nicotinamidase - Aquifex aeolicus	Pnc1-m, Pnc1	NNAMr, NNAMrm
YLR328W	NMA1	strong similarity to YGR010w	Nma1-m, Nma1	NNAT, NMNATm, NNATm
YFR047C	BNA6	strong similarity to human quinolinate phosphoribosyltransferase	Bna6, Bna6-m	NNDPR, NNDPRm
YLR285W		weak similarity to A.thaliana hypothetical protein	Nnt1	NNMT
YOR155C		similarity to 5'-flanking region of the Pichia MOX gene	Ush1	NTD11
YGL224C	SDT1	strong similarity to hypothetical protein YER037w	Sdt1	NTD2, NTD4
YIL164C	NIT1	strong similarity to nitrilases, putative pseudogene	Nit1	NTRLASE2, NTRLASE3, NTRLASE
YJL126W	NIT2	nitrilase	Nit2	NTRLASE2, NTRLASE3, NTRLASE
YLR351C	NIT3	nitrilase	Nit3	NTRLASE2, NTRLASE3, NTRLASE
YKL120W	OAC1	similarity to mitochondrial uncoupling proteins (MCF)	Oac1-m	OAAt2m
YJL088W	ARG3	ornithine carbamoyltransferase	Arg3	OCBTi
YOR377W	ATF1	alcohol acetyltransferase	Atf1	OHACT3, OHACT4, OHACT2, OHACT5, OHACT1
YGR177C	ATF2	alcohol O-acetyltransferase	Atf2	OHACT3, OHACT4, OHACT2, OHACT5, OHACT1
YOR184W	SER1	phosphoserine transaminase	Ser1	OHPBAT, PSERT
YJR148W	BAT2	branched chain amino acid aminotransferase, cytosolic	Bat2	OMCDC, ILETA, VALTA, LEUTA
YEL021W	URA3	orotidine-5'-phosphate decarboxylase	Ura3	OMPDC
YKL184W	SPE1	ornithine decarboxylase	Spe1	ORNDC
YOR130C	ORT1	ornithine transport protein of mitochondria involved in arginine metabolism, member of the mitochondrial carrier family (MCF)	Ort1-m	ORNt3m
YLR438W	CAR2	ornithine aminotransferase	Car2	ORNTA
YMR271C	URA10	orotate phosphoribosyltransferase2	Ura10	ORPT
YML106W	URA5	orotate phosphoribosyltransferase	Ura5	ORPT
YPL134C	ODC1	similarity to ADP,ATP carrier proteins	Odc1-m	OXO2Ctm
YOR222W	ODC2	similarity to ADP/ATP carrier proteins	Odc2-m	OXO2Ctm
YER023W	PRO3	delta 1-pyrroline-5-carboxylate reductase	Pro3	P5CR, HPROb, HPROa
YIL145C	PAN6	protein required for synthesis of pantothenic acid	Pan6	PANTS
YPR167C	MET16	3'-phosphoadenylylsulfate reductase	Met16	PAPSR
YGL062W	PYC1	pyruvate carboxylase 1	Pyc1	PC
YBR218C	PYC2	pyruvate carboxylase 2	Pyc2	PC
YNR008W	LRO1	a lecithin cholesterol acyltransferase-like gene, mediates diacylglycerol esterification	Lro1	PCDAGAT
YGL248W	PDE1	low affinity 3',5'-cyclic-nucleotide phosphodiesterase	Pde1	PDE1
YOR360C	PDE2	high affinity 3',5'-cyclic-nucleotide phosphodiesterase	Pde2	PDE1, PDE3, PDE2, PDE4, PDE5
YIL125W	KGD1	2-oxoglutarate dehydrogenase complex E1 component	Kgd1-m	PDHcm, AKGDbm, AKGDam
YDR148C	KGD2	2-oxoglutarate dehydrogenase complex E2 component	Kgd2-m	PDHcm, AKGDbm, AKGDam
YNL071W	LAT1	dihydrolipoamide S-acetyltransferase	PdE2-m	PDHm
YGR193C	PDX1	pyruvate dehydrogenase complex protein X	Pdx1-m	PDHm
YFL018C	LPD1	dihydrolipoamide dehydrogenase precursor	PdE3-m	PDHm, GLYCLm, PDHcm, GCC2bim, GCCbim, GCC2am, GCC2cm, AKGDbm, GCCam, GCCcm, AKGDam
YER178W	PDA1	pyruvate dehydrogenase (lipoamide) alpha chain precursor	PdE1-m	PDHm, THFATm
YBR221C	PDB1	pyruvate dehydrogenase (lipoamide) beta chain precursor	PdE1-m	PDHm, THFATm
YBR035C	PDX3	pyridoxamine-phosphate oxidase	Pdx3	PDX5PO, PYDXO, PYDXNO, PYAM5PO
YDL040C	NAT1	protein N-acetyltransferase subunit	Nat1	PEPAT
YGR147C	NAT2	N-acetyltransferase for N-terminal methionine	Nat2	PEPAT
YKR093W	PTR2	peptide transporter	Ptr2	PEPDt3
YGR007W	MUQ1	choline phosphate cytidylyltransferase	Muq1	PETHCT
YGR157W	CHO2	phosphatidylethanolamine N-methyltransferase	Cho2	PETOHM_SC
YMR205C	PFK2	6-phosphofructokinase, beta subunit	Pfk	PFK, PFK_2, PFK_3
YGR240C	PFK1	6-phosphofructokinase, alpha subunit	Pfk	PFK, PFK_2, PFK_3
YIL107C	PFK26	6-phosphofructose-2-kinase, isozyme 1	Pfk26	PFK26
YOL136C	PFK27	6-phosphofructose-2-kinase, isoenzyme 2	Pfk27	PFK26
YEL058W	PCM1	phosphoacetylglucosamine mutase	Pcm1	PGAMT, ACGAMPM
YER081W	SER3	3-phosphoglycerate dehydrogenase	Ser3	PGCD
YIL074C	SER33	3-phosphoglycerate dehydrogenase	Ser33	PGCD
YBR196C	PGI1	glucose-6-phosphate isomerase	Pgi1	PGI, G6PI, G6PI3
YCR012W	PGK1	phosphoglycerate kinase	Pgk1	PGK
YNR034W	SOL1	multicopy suppressor of los1-1	Sol1	PGL
YCR073W-A	SOL2	multicopy suppressor of los1-1	Sol2	PGL
YHR163W	SOL3	possible 6-phosphogluconolactonase	Sol3	PGL
YGR248W	SOL4	strong similarity to Sol3p	Sol4	PGL
YDL021W	GPM2	phosphoglycerate mutase	Gpm2	PGM
YOL056W	GPM3	phosphoglycerate mutase	Gpm3	PGM
YKL152C	GPM1	phosphoglycerate mutase	Gpm1	PGM, DPGM
YFL022C	FRS2	phenylalanine--tRNA ligase beta chain, cytosolic	Frs	PHETRS
YLR060W	FRS1	phenylalanyl-tRNA synthetase, alpha subunit, cytosolic	Frs	PHETRS
YPR047W	MSF1	phenylalanine--tRNA ligase alpha chain, mitochondrial	Msf1-m	PHETRSm
YKL212W	SAC1	recessive suppressor of secretory defect	Sac1	PI35BP5P_SC
YNL106C	INP52	phosphatidylinositol phosphate phosphatase	Inp52	PI35BP5P_SC, PI45BP5P_SC
YOR109W	INP53	phosphatidylinositol phosphate phosphatase	Inp53	PI35BP5P_SC, PI45BP5P_SC
YFR019W	FAB1	phosphatidylinositol 3-phosphate 5-kinase	Fab1	PI3P5K_SC
YIL002C	INP51	phosphatidylinositol phosphate 5-phosphatase	Inp51	PI45BP5P_SC
YOL065C	INP54	inositol polyphosphate 5-phosphatase	Inp54	PI45BP5P_SC
YPL268W	PLC1	1-phosphatidylinositol-4,5-bisphosphate phosphodiesterase	Plc1	PI45BPP_SC
YDR208W	MSS4	phosphatidylinositol-4-phosphate 5-kinase	Mss4	PI4P5K_SC
YJR066W	TOR1	phosphatidylinositol 3-kinase	Tor1	PIN3K_SC
YKL203C	TOR2	phosphatidylinositol 3-kinase	Tor2	PIN3K_SC
YLR240W	VPS34	phosphatidylinositol 3-kinase	Vps34	PIN3K_SC
YLR305C	STT4	phosphatidylinositol-4-kinase	Stt4	PIN4K_SC
YNL267W	PIK1	phosphatidylinositol 4-kinase	Pik1-n, Pik1	PIN4Kn_SC, PIN4K_SC
YPR113W	PIS1	CDP diacylglycerol--inositol 3-phosphatidyltransferase	Pis1	PINOS_SC
YJR077C	MIR1	phosphate transport protein, mitochondrial (MCF)	Mir1-m	PIt2m
YML123C	PHO84	high-affinity inorganic phosphate/H+ symporter	Pho84	PIt2r
YCR037C	PHO87	member of the phosphate permease family	Pho87	PIt2r
YBR296C	PHO89	Na+-coupled phosphate transport protein, high affinity	Pho89	PIt2r
YJL198W	PHO90	low affinity phosphate transporter	Pho90	PIt2r
YNR013C	PHO91	similarity to Pho87p and Pho90p	Pho91	PIt2r
YER053C		strong similarity to mitochondrial phosphate carrier protein	Phc1-m	PIt5m
YOL011W	PLB3	phospholipase B (lysophospholipase)	Plb3-e	PLBP1I_SCe
YMR008C	PLB1	phospholipase B (lysophospholipase)	Plb1-e	PLBP1I_SCe, PLBPC_SCe
YMR006C	PLB2	strong similarity to Plb1p, YOL011w and P.notatum lysophospholipase	Plb2-e	PLBP1I_SCe, PLBPC_SCe
YML059C		similarity to C.elegans ZK370.4 protein	Nte1
YKR031C	SPO14	phospholipase D	Spo14	PLD_SC
YFL045C	SEC53	phosphomannomutase	Sec53	PMANM
YJR073C	OPI3	methylene-fatty-acyl-phospholipid synthase	Opi3	PMETM_SC, MFAPS_SC
YMR220W	ERG8	phosphomevalonate kinase	Erg8	PMEVK
YOR163W	DDP1	diadenosine hexaphosphate (Ap6A) hydrolase	Ddp1	PMI1346PH, PMI12346PH
YDR017C	KCS1	potential transcription factor of the BZIP type	Kcs1	PMI1346PS, PMI12346PS
YOL055C	THI20	hydroxymethylpyrimidine phosphate (HMP-P) kinase	Thi20	PMPK, HMPK1
YPL258C	THI21	similarity to B.subtilis transcriptional activator tenA, and strong similarity to hypothetical proteins YOL055c and YPR121w	Thi21	PMPK, HMPK1
YDR531W		similarity to hypothetical A. thaliana and C. elegans proteins	Pnk1	PNTK
YCR028C	FEN2	high affinity H+/pantothenate symporter	Fen2	PNTOt2
YMR020W	FMS1	suppressor of fenpropimorph resistance mutation fen2	Fms1	POLYAO2, POLYAO, POLYAO3
YBR011C	IPP1	inorganic pyrophosphatase, cytoplasmic	Ipp1	PPA
YMR267W	PPA2	inorganic pyrophosphatase, mitochondrial	Ppa2-m	PPAm
YGL040C	HEM2	porphobilinogen synthase	Hem2	PPBNGS
YKR097W	PCK1	phosphoenolpyruvate carboxykinase	Pck1	PPCK
YKL127W	PGM1	phosphoglucomutase, minor isoform	Pgm1	PPM, PGMT
YMR105C	PGM2	phosphoglucomutase, major isoform	Pgm2.1	PPM, PGMT
YBR166C	TYR1	prephenate dehydrogenase (NADP+)	Tyr1	PPND2
YNL316C	PHA2	prephenate dehydratase	Pha2	PPNDH
YER014W	HEM14	protoporphyrinogen oxidase, mitochondrial	Hem14-m	PPPGOm
YBR003W	COQ1	hexaprenyl pyrophosphate synthetase precursor	Coq1-m	PPTTm
YDR380W	ARO10	similarity to Pdc6p, Thi3p and to pyruvate decarboxylases	Aro10	PPYRDC, INDPYRD, 4MOPDC, 3MOPDC
YDR007W	TRP1	phosphoribosylanthranilate isomerase	Trp1	PRAIi
YGL234W	ADE5,7	phosphoribosylamine-glycine ligase and phosphoribosylformylglycinamidine cyclo-ligase	Ade5,7	PRAIS, PRAGSr
YAR015W	ADE1	phosphoribosylamidoimidazole-succinocarboxamide synthase	Ade1	PRASCS
YGR061C	ADE6	5'-phosphoribosylformyl glycinamidine synthetase	Ade6	PRFGS
YIL020C	HIS6	5' Pro-FAR isomerase	His6	PRMICIi
YLR142W	PUT1	proline oxidase	Put1-m	PRO1xm
YER087W		similarity to E.coli prolyl-tRNA synthetase	Prt1	PROTRS
YHR020W		strong similarity to human glutamyl-prolyl-tRNA synthetase and fruit fly multifunctional aminoacyl-tRNA synthetase	Prt2	PROTRS
YKL181W	PRS1	ribose-phosphate pyrophosphokinase	Prs1	PRPPS
YER099C	PRS2	ribose-phosphate pyrophosphokinase	Prs2	PRPPS
YHL011C	PRS3	ribose-phosphate pyrophosphokinase	Prs3	PRPPS
YBL068W	PRS4	ribose-phosphate pyrophosphokinase 3	Prs4	PRPPS
YOL061W	PRS5	ribose-phosphate pyrophosphokinases	Prs5	PRPPS
YNL169C	PSD1	phosphatidylserine decarboxylase 1	Psd1-m	PSERDm_SC
YGR170W	PSD2	phosphatidylserine decarboxylase 2	Psd2-v, Psd2-g	PSERDv_SC, PSERDg_SC
YER026C	CHO1	CDP-diacylglycerol serine O-phosphatidyltransferase	Cho1-m, Cho1	PSERSm_SC, PSERS_SC
YGR208W	SER2	phosphoserine phosphatase	Ser2	PSP_L
YJR019C	TES1	thioesterase, peroxisomal	Tes1-p	PTE11x, PTE10x, PTE12x, PTE8x, PTE9x, PTE2x, PTE7x
YAL038W	CDC19	pyruvate kinase	Cdc19	PYK
YOR347C	PYK2	pyruvate kinase, glucose-repressed isoform	Pyk2	PYK
YHR037W	PUT2	1-pyrroline-5-carboxylate dehydrogenase	Put2-m	PYR5CDm, PHCDm, 4HGLSDm, HPROxm, HPROym
YKL217W	JEN1	carboxylic acid transporter protein	Jen1	PYRt2, L-LACt2r, D-LACt2
YBR184W		hypothetical protein	Mel1	RAFGH, EPMGH, GALS3, MELTGH, GGLGH, GALIGH
YDR236C	FMN1	Riboflavin kinase	Fmn1, Fmn1-m	RBFKm, RBFK
YOL143C	RIB4	6,7-dimethyl-8-ribityllumazine synthase	Rib4	RBFSa
YBR256C	RIB5	riboflavin synthase, alpha chain	Rib5	RBFSb
YIL066C	RNR3	ribonucleotide reductase, repair inducible large subunit	Rnr34-n, Rnr32	RNDR1, RNDR1n
YJL026W	RNR2	ribonucleoside-diphosphate reductase, small subunit	Rnr12, Rnr32	RNDR1, RNDR2, RNDR4, RNDR3
YER070W	RNR1	ribonucleoside-diphosphate reductase, large subunit	Rnr12, Rnr14-n	RNDR1, RNDR2n, RNDR2, RNDR4, RNDR4n, RNDR1n, RNDR3n, RNDR3
YLR043C	TRX1	thioredoxin I	Trx1	RNDR1, THIORDXp, RNTR2, PAPSR, RNDR4n, RNTR3, RNDR1n, RNDR3n, RNDR3, RNDR2n, RNDR4, RNDR2, RNTR4, THIORDXi, TRDR, RNTR1, THIORDXni
YGR209C	TRX2	thioredoxin II	Trx2	RNDR1, THIORDXp, RNTR2, PAPSR, RNDR4n, RNTR3, RNDR1n, RNDR3n, RNDR3, RNDR2n, RNDR4, RNDR2, RNTR4, THIORDXi, TRDR, RNTR1, THIORDXni
YGR180C	RNR4	ribonucleotide reductase small subunit	Rnr34-n, Rnr14-n	RNDR2n, RNDR4n, RNDR1n, RNDR3n
YNL129W		weak similarity to M.pneumoniae uridine kinase udk	Nrk1	RNMK
YJL121C	RPE1	D-ribulose-5-phosphate 3-epimerase	Rpe1	RPE
YOR095C	RKI1	D-ribose-5-phosphate ketol-isomerase	Rki1	RPI
YNR050C	LYS9	saccharopine dehydrogenase (NADP+, L-glutamate forming)	Lys9	SACCD1
YIR034C	LYS1	saccharopine dehydrogenase	Lys1	SACCD2
YJR010W	MET3	sulfate adenylyltransferase	Met3	SADT
YML008C	ERG6	S-adenosyl-methionine delta-24-sterol-c-methyltransferase	Erg6	SAM24MT
YJL134W	LCB3	sphingoid base-phosphate phosphatase	Lcb3-er	SBPP1er, SBPP2er
YKR053C	YSR3	dihydrosphingosine-1-phosphate phosphatase	Ysr3-er	SBPP1er, SBPP2er
YJR159W	SOR1	sorbitol dehydrogenase	Sor1	SBTD_D2, SBTD_L
YHR104W	GRE3	aldose reductase	Gre3	SBTR, ALCD19y, ARABR, LALDO3, XYLR
YIL168W	SDL1	serine dehydratase	Sdl1	SERD_L
YDR062W	LCB2	serine C-palmitoyltransferase subunit	Lcb	SERPT
YMR296C	LCB1	serine C-palmitoyltransferase subunit	Lcb	SERPT
YBR058C-A	TSC3	required for optimal serine palmitoyltransferase activity	Tsc3	SERPT
YHR011W	DIA4	strong similarity to seryl-tRNA synthetases	Dia4	SERTRS
YDR023W	SES1	seryl-tRNA synthetase, cytosolic	Ses1	SERTRS
YJL068C		strong similarity to human esterase D	Sfgh	SFGTH
YBR213W	MET8	siroheme synthase	Met8	SHCHD, SHCHF
YDR127W	ARO1	arom pentafunctional enzyme	Aro1	SHK3D, SHKK, DHQTi, PSCVTi, DHQS
YML082W		similarity to N.crassa O-succinylhomoserine (thiol)-lyase	Cgs1	SHSL4r
YOR171C	LCB4	sphingolipid long chain base kinase	Lcb4	SLCBK1, SLCBK2
YLR260W	LCB5	sphingolipid long chain base kinase	Lcb5	SLCBK1, SLCBK2
YCL050C	APA1	ATP adenylyltransferase I	Apa1	SLFAT, ATPATF3, ATPATF2
YPL092W	SSU1	sulfite sensitivity protein	Ssu1	SO3ti
YBR294W	SUL1	high-affinity sulfate transport protein	Sul1	SO4ti
YLR092W	SUL2	sulfate transporter	Sul2	SO4ti
YGR125W		similarity to S.pombe hypothetical protein SPAC24H6.11c	Sul3	SO4ti
YDR294C	DPL1	dihydrosphingosine phosphate lyase	Dpl1	SPHPL, PSPHPL
YKL174C		similarity to choline transport protein Hnm1p	Tpo5-g	SPMDtex2, PTRCtex2
YPR069C	SPE3	putrescine aminopropyltransferase (spermidine synthase)	Spe3	SPMS
YLR146C	SPE4	spermine synthase	Spe4	SPRMS
YGR138C	TPO2	polyamine transport protein	Tpo2	SPRMt2i
YPR156C	TPO3	polyamine transporter	Tpo3	SPRMt2i
YLL028W	TPO1	polyamine transport protein	Tpo1	SPRMt2i, PTRCt3i, SPMDt3i
YOR273C	TPO4	polyamine transporter	Tpo4	SPRMt2i, PTRCt3i, SPMDt3i
YGR175C	ERG1	squalene monooxygenase	Erg1-er	SQLEr, SQLErx
YHR190W	ERG9	farnesyl-diphosphate farnesyltransferase	Erg9	SQLS
YBR006W	UGA2	succinate semialdehyde dehydrogenase	Uga2	SSALy
YLR348C	DIC1	dicarboxylate carrier protein	Dic1-m	SUCCtm, SUCFUMtm, MALtm
YLR164W		strong similarity to Sdh4p	Sdh2-m	SUCD2_u6m, SUCD3-u6m, SUCD1m
YKL148C	SDH1	succinate dehydrogenase flavoprotein precursor	Sdh2-m, Sdh-m, Sdh3-m	SUCD2_u6m, SUCD3-u6m, SUCD1m
YMR118C		strong similarity to succinate dehydrogenase	Sdh3-m	SUCD2_u6m, SUCD3-u6m, SUCD1m
YJL045W		strong similarity to succinate dehydrogenase flavoprotein	Sdh4-m	SUCD2_u6m, SUCD3-u6m, SUCD1m
YDR178W	SDH4	succinate dehydrogenase membrane anchor subunit for sdh2p	Sdh4-m, Sdh-m, Sdh3-m	SUCD2_u6m, SUCD3-u6m, SUCD1m
YKL141W	SDH3	cytochrome b560 subunit of respiratory complex II	Sdh4-m, Sdh2-m, Sdh-m	SUCD2_u6m, SUCD3-u6m, SUCD1m
YLL041C	SDH2	succinate dehydrogenase iron-sulfur protein subunit	Sdh4-m, Sdh2-m, Sdh-m, Sdh3-m	SUCD2_u6m, SUCD3-u6m, SUCD1m
YJR095W	SFC1	succinate-fumarate transporter	Sfc1-m	SUCFUMtm
YOR142W	LSC1	succinate-CoA ligase alpha subunit	Lsc-m	SUCOASm, ITCOALm
YGR244C	LSC2	succinate-CoA ligase beta subunit	Lsc-m	SUCOASm, ITCOALm
YIL162W	SUC2	invertase (sucrose hydrolyzing enzyme)	Suc2-e	SUCRe
YJR137C	ECM17	involved in cell wall biogenesis and architecture	Ecm17	SULR
YFR030W	MET10	sulfite reductase flavin-binding subunit	Met10	SULR
YDR058C	TGL2	triacylglycerol lipase	Tgl2	TAGL_SC
YMR313C		similarity to YKR089c and YOR081c	Tgl3	TAGL_SC
YLR354C	TAL1	transaldolase	Tal1	TALA
YGR043C		strong similarity to transaldolase	Tal2	TALA
YLL057C		similarity to E.coli dioxygenase	Jlp1	TAUDO
YLL048C	YBT1	yeast bile transporter	Ybt1-v	TCHOLAabcv
YMR113W	FOL3	dihydrofolate synthetase	Fol3	THFGLUS
YOR241W	MET7	tetrahydrofolylpolyglutamate synthase	Met7	THFGLUS
YKL132C	RMA1	similarity to B.subtilis folC protein and strong similarity to YMR113w	Rma1	THFGLUS
YDR453C	TSA2	strong similarity to thiol-specific antioxidant proteins	Tsa2	THIORDXi
YBL064C		strong similarity to thiol-specific antioxidant enzyme	Prx1-m	THIORDXm
YCR083W	TRX3	mitochondrial thioredoxin	Trx3-m	THIORDXm, TRDRm
YIL010W	DOT5	involved in derepression of telomeric silencing	Dot5-n	THIORDXni
YLR109W	AHP1	Alkyl hydroperoxide reductase	Ahp1-p	THIORDXp
YBR092C	PHO3	constitutive acid phosphatase precursor	Pho3-e	THMPe, THMDPe
YGR096W		hypothetical mitochondrial transport protein	Tpc1-m	THMPPt2m
YLR237W	THI7	thiamin transport protein	Thi7	THMt2
YOR071C		strong similarity to Thi10p	Thm1	THMt2
YOR192C		strong similarity to Thi10p	Thm2	THMt2
YEL046C	GLY1	L-threonine aldolase, low-specific	Gly1	THRAi, THRA2i
YKL218C	SRY1	strong similarity to E.coli and H.influenzae threonine dehydratases	Sry1	THRD_L
YCL064C	CHA1	L-serine/L-threonine deaminase	Cha1	THRD_L, SERD_L
YER086W	ILV1	anabolic serine and threonine dehydratase precursor	Ilv1-m	THRD_Lm
YCR053W	THR4	threonine synthase (o-p-homoserine p-lyase)	Thr4	THRS, 4HTHRS
YIL078W	THS1	threonyl tRNA synthetase, cytosolic	Ths1	THRTRS
YKL194C	MST1	threonine--tRNA ligase, mitochondrial	Mst1-m	THRTRSm
YPR074C	TKL1	transketolase 1	Tkl1	TKT2, TKT1
YBR117C	TKL2	transketolase 2	Tkl2	TKT2, TKT1
YOR143C	THI80	thiamin pyrophosphokinase	Thi80	TMDPPK, TMDPK
YOR074C	CDC21	thymidylate synthase	Cdc21	TMDS
YPL214C	THI6	thiamin-phosphate pyrophosphorylase and hydroxyethylthiazole kinase	Thi6	TMPPP, HETZK
YDR050C	TPI1	triose-phosphate isomerase	Tpi1	TPI
YDR353W	TRR1	thioredoxin reductase (NADPH)	Trr1	TRDR
YHR106W	TRR2	thioredoxin reductase	Trr2-m	TRDRm
YMR261C	TPS3	alpha,alpha-trehalose-phosphate synthase, 115 KD subunit	Tps3	TRE6PP, TRE6PS
YBR126C	TPS1	alpha,alpha-trehalose-phosphate synthase, 56 KD subunit	Tps3, TpsI	TRE6PP, TRE6PS
YDR074W	TPS2	alpha,alpha-trehalose-phosphate synthase, 102 KD subunit	Tps3, TpsI	TRE6PP, TRE6PS
YML100W	TSL1	alpha,alpha-trehalose-phosphate synthase, 123 KD subunit	TpsI	TRE6PP, TRE6PS
YDR001C	NTH1	neutral trehalase (alpha,alpha-trehalase)	Nth1	TREH
YBR001C	NTH2	alpha,alpha-trehalase	Nth2	TREH
YPR026W	ATH1	acid trehalase, vacuolar	Ath1-v	TREHv
YOR245C	DGA1	similarity to hypothetical C. elegans proteins	Dga1	TRIGS_SC
YJR078W	BNA2	similarity to mammalian indoleamine 2,3-dioxygenase	Bna2	TRPO2
YGL026C	TRP5	tryptophan synthase	Trp5	TRPS1
YOL097C	WRS1	tryptophan--tRNA ligase	Wrs1	TRPTRS
YDR268W	MSW1	tryptophanyl-tRNA synthetase, mitochondrial	Msw1-m	TRPTRSm
YDR403W	DIT1	spore wall maturation protein	Dit1	TYRNFT
YBR069C	TAT1	amino acid permease	Tat1	TYRt2r, CYSt2r, THRt2r, LEUt2r, HISt2r, VALt2r, TRPt2r, ILEt2r
YOL020W	TAT2	high affinity tryptophan transport protein	Tat2	TYRt2r, PHEt2r, CYSt2r, ALAt2r, TRPt2r, GLYt2r
YGL202W	ARO8	aromatic amino acid aminotransferase I	Aro8	TYRTAi, TRPTA, PHETA1
YHR137W	ARO9	aromatic amino acid aminotransferase II	Aro9	TYRTAi, TRPTA, PHETA1
YGR185C	TYS1	tyrosyl-tRNA synthetase	Tys1	TYRTRS
YPL097W	MSY1	tyrosyl-tRNA synthetase	Msy1-m	TYRTRSm
YDL103C	QRI1	UDP-N-acetylglucosamine pyrophosphorylase	Qri1	UDPACGLP
YBR019C	GAL10	UDP-glucose 4-epimerase	Gal10	UDPG4E
YPL244C	HUT1	weak similarity to human UDP-galactose transporter related isozyme 1	Hut1-g	UDPGALt2g
YBR018C	GAL7	UDP-glucose--hexose-1-phosphate uridylyltransferase	Gal7	UGLT, GALT
YIR032C	DAL3	ureidoglycolate hydrolase	Dal3	UGLYCHr
YKR069W	MET1	siroheme synthase	Met1	UPP3MT
YOR278W	HEM4	uroporphyrinogen III synthase	Hem4	UPP3S
YDR047W	HEM12	uroporphyrinogen decarboxylase	Hem12	UPPDC1
YHR128W	FUR1	uracil phosphoribosyltransferase	Fur1	UPPRT
YBR021W	FUR4	uracil permease	Fur4	URAt2
YHL016C	DUR3	urea transport protein	Dur3	UREA2t2
YBR208C	DUR1,2	urea amidolyase	Dur1	UREASE, ALPHNH
YKL024C	URA6	uridine-monophosphate kinase	Ura6-n, Ura6	URIDK2r, URIDK2rn, UMPK, UMPKn
YNR012W	URK1	uridine kinase	Urk1	URIK2, URIK1, CYTDK2
YBL042C	FUI1	uridine transport protein	Fui1	URIt2
YBR192W	RIM2	mitochondrial carrier protein (MCF)	Rim2-m	UTPtm, CTPtm
YHR208W	BAT1	branched chain amino acid aminotransferase, mitochondrial	Bat1-m	VALTAim, OMCDCm, LEUTAm, ILETAm
YGR094W	VAS1	valyl-tRNA synthetase	Vas1-m, Vas1	VALTRS, VALTRSm
YJR133W	XPT1	xanthine phosphoribosyl transferase	Xpt1	XPPT
YGR194C	XKS1	xylulokinase	Xks1	XYLK
YLR070C	XYL2	strong similarity to sugar dehydrogenases	Xyl2	XYLTD_D
YFL001W	DEG1	pseudouridine synthase	Deg1	YUMPS
YPL212C	PUS1	pseudouridine synthase 1	Pus1	YUMPS
YGL063W	PUS2	pseudouridine synthase 2	Pus2	YUMPS
YNL292W	PUS4	pseudouridine synthase	Pus4	YUMPS
YCR048W	ARE1	acyl-CoA sterol acyltransferase	Are1	ZYMSTAT_SC, EPISTAT_SC, ERGSTAT_SC, FECOSTAT_SC, LANOSTAT_SC, TRIGS_SC
YIL013C	PDR11	membrane transporter	Pdr11	ZYMSTt, LANOSTt, FECOSTt, ERGSTt, EPISTt

## Sheet: iMM904 REACTIONS
ABBREVIATION	REACTION NAME	EQUATION	SUBSYSTEM	GENE(S)
13BGH	Endo-1,3-beta-glucan glucohydrase	[c] : 13BDglcn + h2o --> glc-D	Starch and Sucrose Metabolism	YGR282C
13BGHe	Exo-1,3-beta-glucan glucohydrase	[e] : 13BDglcn + h2o --> glc-D	Starch and Sucrose Metabolism	YLR300W, YOR190W, YDR261C
13GS	1,3-beta-glucan synthase	[c] : udpg --> 13BDglcn + h + udp	Alternate Carbon Metabolism	YLR343W, YLR342W+YCR034W, YMR307W, YGR032W+YCR034W, YMR306W+YCR034W, YOL030W, YMR215W, YOL132W
16GS	1,6-beta-glucan synthase	[c] : udpg --> 16BDglcn + h + udp	Alternate Carbon Metabolism	YPR159W, YGR143W
23CAPPD	ADP-ribose 2,3-cyclic phosphodiesterase	[c] : 23camp + h + h2o --> amp2p	Other	YGR247W
2DDA7Ptm	2-Dehydro-3-deoxy-D-arabino-heptonate7-phohsphate mitochondrial transport via diffusion	2dda7p[c] <==> 2dda7p[m]	Transport, Mitochondrial
2DHPtm	2-Dehydropantoate mitochondrial transport	2dhp[c] <==> 2dhp[m]	Transport, Mitochondrial
2DOXG6PP	2-deoxyglucose-6-phosphatase	[c] : 2doxg6p + h2o --> 2dglc + pi	Other	YHR043C, YHR044C
2HBO	2-Hydroxybutyrate:NAD+ oxidoreductase	[c] : 2hb + nad <==> 2obut + h + nadh	Cysteine Metabolism
2HBt2	2-hydroxybutyrate cotransport with proton	2hb[e] + h[e] <==> 2hb[c] + h[c]	Cysteine Metabolism
2HMHMBQMTm	2-hexaprenyl-3-methyl-5-hydroxy-6-methoxy-1,4-benzoquinone methyltransferase, mitochondrial	[m] : 2hpmhmbq + amet --> ahcys + h + q6	Quinone Biosynthesis	YML110C, YOR125C, YLR201C, YGL119W, YGR255C, YDR204W, YOL096C
2HP6MPMOm	2-Hexaprenyl-6-methoxyphenol monooxygenase, mitochondrial	[m] : 2hp6mp + o2 --> 2hp6mbq + h2o	Quinone Biosynthesis	YML110C, YOR125C, YLR201C, YGL119W, YGR255C, YDR204W, YOL096C
2HPMBQMTm	2-hexaprenyl-6-methoxy-1,4-benzoquinone methyltransferase, mitochondrial	[m] : 2hp6mbq + amet --> 2hpmmbq + ahcys + h	Quinone Biosynthesis	YML110C, YOR125C, YLR201C, YGL119W, YGR255C, YDR204W, YOL096C
2HPMMBQMOm	2-hexaprenyl-3-methyl-6-methoxy-1,4-benzoquinone monooxygenase, mitochondrial	[m] : 2hpmmbq + (0.5) o2 --> 2hpmhmbq	Quinone Biosynthesis	YML110C, YOR125C, YLR201C, YGL119W, YGR255C, YDR204W, YOL096C
2MBACt	2-methylbutyl transport (extracellular)	2mbac[c] --> 2mbac[e]	Transport, Extracellular
2MBALDt	2-Methylbutanal transport (extracellular)	2mbald[c] <==> 2mbald[e]	Transport, Extracellular
2MBALDtm	2-Methylbutanal transport (mitochondrial)	2mbald[c] <==> 2mbald[m]	Transport, Mitochondrial
2MBTOHt	2-methyl-1-butanol transport (extracellular)	2mbtoh[c] <==> 2mbtoh[e]	Transport, Extracellular
2MBTOHtm	2-methyl-1-butanol transport (mitochondrial)	2mbtoh[c] <==> 2mbtoh[m]	Transport, Mitochondrial
2MPPALt	2-methylpropanal transport (extracellular)	2mppal[c] <==> 2mppal[e]	Transport, Extracellular
2MPPALtm	2-methylpropanal transport (mitochondrial)	2mppal[c] <==> 2mppal[m]	Transport, Mitochondrial
2OBUTtm	2obut transporter (mitochondrial)	2obut[c] <==> 2obut[m]	Transport, Mitochondrial
2OXOADPtim	2-oxoadipate transport out of mitochondria via diffusion	2oxoadp[m] --> 2oxoadp[c]	Transport, Mitochondrial
2PHETOHt	2-phenylethanol reversible transport	2phetoh[e] <==> 2phetoh[c]	Transport, Extracellular
2PHETOHtm	2-phenylethanol reversible transport, mitochondrial	2phetoh[m] <==> 2phetoh[c]	Transport, Mitochondrial
34HPLFM	3-(4-hydroxyphenyl-)lactate formation	[m] : 34hpp + h + nadh --> 34hpl + nad	Quinone Biosynthesis
34HPPOR	4-Hydroxyphenylpyruvate:oxygen oxidoreductase	[c] : 34hpp + o2 --> co2 + hgentis	Tyrosine, Tryptophan, and Phenylalanine Metabolism
34HPPt2m	3-(4-hydroxyphenyl)pyruvate mitochondrial transport via proton symport	34hpp[c] + h[c] <==> 34hpp[m] + h[m]	Transport, Mitochondrial
34HPPt2p	3-(4-hydroxyphenyl)pyruvate peroxisomal transport via proton symport	34hpp[c] + h[c] <==> 34hpp[x] + h[x]	Transport, Peroxisomal
3C3HMPt	2-Isopropylmalate transport, diffusion	3c3hmp[c] <==> 3c3hmp[e]	Transport, Extracellular
3C3HMPtm	2-Isopropylmalate transport, diffusion, mitochondrial	3c3hmp[c] <==> 3c3hmp[m]	Transport, Mitochondrial
3C4MOPtm	3-Carboxy-4-methyl-2-oxopentanoate transport, diffusion, mitochondrial	3c4mop[c] <==> 3c4mop[m]	Transport, Mitochondrial
3DH5HPBMTm	S-adenosyl-L-methionine:3-hexaprenyl-4,5-dihydroxylate O-methyltransferase, mitochondrial	[m] : 3dh5hpb + amet --> 3hph5mb + ahcys + h	Quinone Biosynthesis	YML110C, YOR125C, YLR201C, YGL119W, YGR255C, YDR204W, YOL096C
3DH5HPBtm	3-Hexaprenyl-4,5-dihydroxybenzoate transport, mitochondrial	3dh5hpb[c] <==> 3dh5hpb[m]	Transport, Mitochondrial
3DSPHR	3-Dehydrosphinganine reductase	[c] : 3dsphgn + h + nadph --> nadp + sphgn	Sphingolipid Metabolism	YBR265W
3HAO	3-hydroxyanthranilate 3,4-dioxygenase	[c] : 3hanthrn + o2 --> cmusa + h	Tyrosine, Tryptophan, and Phenylalanine Metabolism	YJR025C
3HPH5MBDCm	3-Hexaprenyl-4-hydroxy-5-methoxybenzoate decarboxylase, mitochondrial	[m] : 3hph5mb --> 2hp6mp + co2	Quinone Biosynthesis
3IPM3MT	3-Isopropylmalate 3-methyltransferase	[c] : 3c2hmp + amet --> 3ipmmest + ahcys	Complex Alcohol Metabolism	YER175C
3MBALDt	3-methylbutanal transport (extracellular)	3mbald[c] <==> 3mbald[e]	Transport, Extracellular
3MBALDtm	3-methylbutanal transport (mitochondrial)	3mbald[c] <==> 3mbald[m]	Transport, Mitochondrial
3MOBDC	3-Methyl-2-oxobutanoate decarboxylase	[c] : 3mob + h --> 2mppal + co2	Complex Alcohol Metabolism	YLR044C, YLR134W, YGR087C
3MOBtm	3-methyl-2-oxobutanoate transport, diffusion, mitochondrial	3mob[c] <==> 3mob[m]	Transport, Mitochondrial
3MOPDC	3-Methyl-2-oxopentanoate decarboxylase	[c] : 3mop + h --> 2mbald + co2	Complex Alcohol Metabolism	YLR044C, YLR134W, YDL080C, YGR087C, YDR380W
3MOPt	3mop reversible trasport	3mop[e] <==> 3mop[c]	Transport, Extracellular
3MOPtm	3-Methyl-2-oxopentanoate transport, diffusion, mitochondrial	3mop[c] <==> 3mop[m]	Transport, Mitochondrial
3OPHB5Hm	3-Hexaprenyl-4,5-dihydroxybenzoate hydroxylase, mitochondrial	[c] : 3ophb_5 + (0.5) o2 --> 3dh5hpb	Quinone Biosynthesis
3OPHB_5tm	3-Octaprenyl-4-hydroxybenzoate mitochondrial transport	3ophb_5[c] <==> 3ophb_5[m]	Transport, Mitochondrial
4ABUTNtm	4-aminobutanal mitochondrial transport via diffusion	4abutn[c] <==> 4abutn[m]	Transport, Mitochondrial
4ABUTtm	4-aminobutanoate mitochondrial transport via diffusion	4abut[c] <==> 4abut[m]	Transport, Mitochondrial
4ABZt	4-Aminobenzoate mitochondrial transport via diffusion	4abz[c] <==> 4abz[e]	Transport, Extracellular
4ABZtm	4-Aminobenzoate mitochondrial transport via diffusion	4abz[c] <==> 4abz[m]	Transport, Mitochondrial
4H2OGLTtm	4-hydroxy-2-oxoglutarate mitochondrial transport via diffusion	4h2oglt[c] <==> 4h2oglt[m]	Transport, Mitochondrial
4H2OGLTtp	4-hydroxy-2-oxoglutarate peroxisomal transport via diffusion	4h2oglt[c] <==> 4h2oglt[x]	Transport, Peroxisomal
4HBZCOAFm	4-hydroxybenzoyl-CoA formation	[m] : coa + coucoa + h2o + nad --> 4hbzcoa + accoa + h + nadh	Quinone Biosynthesis
4HBZFm	4-hydroxybenzoate formation	[m] : 4hbzcoa + h2o --> 4hbz + coa + h	Quinone Biosynthesis
4HBZtm	4-Hydroxybenzoate mitochondrial transport	4hbz[c] <==> 4hbz[m]	Transport, Mitochondrial
4HGLSDm	L-4-hydroxyglutamate semialdehyde dehydrogenase, mitochondrial	[m] : 4hglusa + h2o + nad <==> e4hglu + (2) h + nadh	Arginine and Proline Metabolism	YHR037W
4HPRO-LTtm	trans-4-hydroxy-L-proline mitochondrial transport via diffusion	4hpro-LT[c] <==> 4hpro-LT[m]	Transport, Mitochondrial
4HTHRS	4-Hydroxy-L-threonine synthase	[c] : h2o + phthr --> 4hthr + pi	Threonine and Lysine Metabolism	YCR053W
4MOPDC	4-Methyl-2-oxopentanoate decarboxylase	[c] : 4mop + h --> 3mbald + co2	Complex Alcohol Metabolism	YDL080C, YDR380W
5AOPt2	5-Aminolevulinate transport in via proton symport	5aop[e] + h[e] --> 5aop[c] + h[c]	Transport, Extracellular	YDL210W
5AOPtm	5-Aminolevulinate mitochondrial transport	5aop[c] <==> 5aop[m]	Transport, Mitochondrial
6PGLter	6-phospho-D-glucono-1,5-lactone endoplasmic reticular transport via diffusion	6pgl[c] <==> 6pgl[r]	Transport, Endoplasmic Reticular
8AONNt2	8-Amino-7-oxononanoate reversible transport via proton symport	8aonn[e] + h[e] <==> 8aonn[c] + h[c]	Transport, Extracellular	YNR056C
AABTN	4-acetamidobutyrate deacetylase	[c] : 4aabutn + h2o --> 4abut + ac	Other Amino Acid Metabolism
AACTOOR	Aminoacetone:oxygen oxidoreductase(deaminating)(flavin-containing)	[c] : aact + h2o + o2 --> h2o2 + mthgxl + nh4	Alternate Carbon Metabolism
AASAD1	L-aminoadipate-semialdehyde dehydrogenase (NADPH)	[c] : L2aadp + atp + h + nadph --> L2aadp6sa + amp + nadp + ppi	Threonine and Lysine Metabolism	YBR115C+YGL154C
AASAD2	L-aminoadipate-semialdehyde dehydrogenase (NADH)	[c] : L2aadp + atp + h + nadh --> L2aadp6sa + amp + nad + ppi	Threonine and Lysine Metabolism	YBR115C+YGL154C
AATA	2-aminoadipate transaminase	[c] : 2oxoadp + glu-L <==> L2aadp + akg	Threonine and Lysine Metabolism
ABTA	4-aminobutyrate transaminase	[c] : 4abut + akg --> glu-L + sucsal	Glutamate metabolism	YGR019W
ABTt	L-arabinitol transport via passive diffusion	abt[e] <==> abt[c]	Transport, Extracellular
ABUTDm	Aminobutyraldehyde dehydrogenase, mitochondrial	[m] : 4abutn + h2o + nad --> 4abut + (2) h + nadh	Other Amino Acid Metabolism	YER073W, YOR374W
ABUTt2r	4-aminobutyrate reversible transport in via proton symport	4abut[e] + h[e] <==> 4abut[c] + h[c]	Transport, Extracellular	YOR348C, YDL210W
ACACT1	acetyl-CoA C-acetyltransferase	[c] : (2) accoa --> aacoa + coa	Fatty Acid Biosynthesis	YPL028W
ACACT1m	acetyl-CoA C-acetyltransferase, mitochondrial	[m] : (2) accoa --> aacoa + coa	Fatty Acid Biosynthesis	YPL028W
ACACT4p	acetyl-CoA C-acetyltransferase (octanoyl-CoA), peroxisomal	[x] : 3odcoa + coa --> accoa + occoa	Fatty Acid Degradation	YIL160C
ACACT5p	acetyl-CoA C-acyltransferase (decanoyl-CoA), peroxisomal	[x] : 3oddcoa + coa --> accoa + dcacoa	Fatty Acid Degradation	YIL160C
ACACT6p	acetyl-CoA C-acetyltransferase (dodecanoyl), peroxisomal	[x] : 3otdcoa + coa --> accoa + ddcacoa	Fatty Acid Degradation	YIL160C
ACACT7p	acetyl-CoA acyltransferase (tetradecanoyl-CoA), peroxisomal	[x] : 3ohdcoa + coa --> accoa + tdcoa	Fatty Acid Degradation	YIL160C
ACACT8p	acetyl-CoA acyltransferase (hexadecanoyl-CoA), peroxisomal	[x] : 3ohodcoa + coa --> accoa + pmtcoa	Fatty Acid Degradation	YIL160C
ACACT9p	acetyl-CoA acyltransferase (tetracosanoyl-CoA), peroxisomal	[x] : 3ohxccoa + coa --> accoa + ttccoa	Fatty Acid Degradation	YIL160C
ACALDCD	Acetaldehyde condensation	[c] : (2) acald --> actn-R	Alternate Carbon Metabolism	YLR044C, YLR134W, YGR087C
ACALDt	acetaldehyde reversible transport	acald[e] <==> acald[c]	Transport, Extracellular
ACALDtm	acetaldehyde mitochondrial diffusion	acald[m] <==> acald[c]	Transport, Mitochondrial
ACCOACr	acetyl-CoA carboxylase, reversible reaction	[c] : accoa + atp + hco3 <==> adp + h + malcoa + pi	Fatty Acid Biosynthesis	YNR016C
ACCOACrm	Acetyl-Coa carboxylase, mitochondrial	[m] : accoa + atp + hco3 <==> adp + h + malcoa + pi	Fatty Acid Biosynthesis	YMR207C
ACCOAtn	acetyl-CoA transport, nuclear	accoa[c] <==> accoa[n]	Transport, Nuclear
ACESt	acetic ester transport (extracellular)	aces[c] --> aces[e]	Transport, Extracellular
ACGAM6PS	N-acetylglucosamine-6-phosphate synthase	[c] : accoa + gam6p <==> acgam6p + coa + h	Glutamate metabolism	YFL017C
ACGAMPM	phosphoacetylglucosamine mutase	[c] : acgam6p <==> acgam1p	Glutamate metabolism	YEL058W
ACGKm	acetylglutamate kinase, mitochondrial	[m] : acglu + atp --> acg5p + adp	Arginine and Proline Metabolism	YER069W
ACGSm	N-acteylglutamate synthase, mitochondrial	[m] : accoa + glu-L --> acglu + coa + h	Arginine and Proline Metabolism	YJL071W, YMR062C
ACHBSm	2-aceto-2-hydroxybutanoate synthase, mitochondrial	[m] : 2obut + h + pyr --> 2ahbut + co2	Valine, Leucine, and Isoleucine Metabolism	YMR108W+YCL009C
ACHLE1	Isoamyl acetate-hydrolyzing esterase	[c] : h2o + iamac --> ac + h + iamoh	Complex Alcohol Metabolism	YOR126C
ACHLE2	Isobutyl acetate-hydrolyzing esterase	[c] : h2o + ibutac --> ac + h + ibutoh	Complex Alcohol Metabolism	YOR126C
ACHLE3	Ethyl acetate-hydrolyzing esterase	[c] : aces + h2o --> ac + etoh + h	Complex Alcohol Metabolism	YOR126C
ACLSm	acetolactate synthase, mitochondrial	[m] : h + (2) pyr --> alac-S + co2	Valine, Leucine, and Isoleucine Metabolism	YMR108W+YCL009C
ACOAHim	acetyl-CoA hydrolase, mitochondrial (irreversible)	[m] : accoa + h2o --> ac + coa + h	Pyruvate Metabolism	YBL015W
ACOAO4p	acyl-CoA oxidase (decanoyl-CoA), peroxisomal	[x] : dcacoa + o2 --> dc2coa + h2o2	Fatty Acid Degradation	YGL205W
ACOAO5p	acyl-CoA oxidase (dodecanoyl-CoA), peroxisomal	[x] : ddcacoa + o2 --> dd2coa + h2o2	Fatty Acid Degradation	YGL205W
ACOAO6p	acyl-CpA oxidase (tetradecanoyl-CoA), peroxisomal	[x] : o2 + tdcoa --> h2o2 + td2coa	Fatty Acid Degradation	YGL205W
ACOAO7p	acyl-CoA oxidase (hexadecanoyl-CoA), peroxisomal	[x] : o2 + pmtcoa --> h2o2 + hdd2coa	Fatty Acid Degradation	YGL205W
ACOAO8p	acyl-CoA oxidase (octadecanoyl-CoA), peroxisomal	[x] : o2 + stcoa --> h2o2 + od2coa	Fatty Acid Degradation	YGL205W
ACOAO9p	acyl-CoA oxidase (hexacanoyl-CoA), peroxisomal	[x] : hexccoa + o2 --> h2o2 + hxc2coa	Fatty Acid Degradation	YGL205W
ACOATA	Acetyl-CoA ACP transacylase	[c] : ACP + accoa <==> acACP + coa	Fatty Acid Biosynthesis	YKL182W+YPL231W
ACOATAm	Acetyl-CoA ACP transacylase	[m] : ACP + accoa <==> acACP + coa	Fatty Acid Biosynthesis	YHR067W, YKL192C, YKL055C, YOR221C, YBR026C, YER061C
ACON3MT	trans-aconitate 3-methyltransferase	[c] : acon-T + amet --> acon5m + ahcys	Other	YER175C
ACONT	aconitase	[c] : cit <==> icit	Citric Acid Cycle	YLR304C
ACONT3m	aconitase, mitochondrial	[m] : 2mcit <==> micit	Anaplerotic reactions	YPR002W
ACONTm	Aconitate hydratase	[m] : cit <==> icit	Citric Acid Cycle	YLR304C, YJL200C
ACOTAim	acteylornithine transaminase, irreversible, mitochondrial	[m] : acg5sa + glu-L --> acorn + akg	Arginine and Proline Metabolism	YOL140W
ACP1e	acid phosphatase, extracellular (secreted)	[e] : fmn + h2o --> pi + ribflv	Riboflavin Metabolism	YAR071W, YBR093C
ACPSm	acyl carrier protein synthase, mitochondrial	[m] : coa + h2o --> (2) h + pan4p + pap	Pantothenate and CoA Biosynthesis	YPL148C
ACRNtm	O-acetylcarnintine transport into mitochondria via diffusion	acrn[c] --> acrn[m]	Transport, Mitochondrial
ACRNtp	acetylcarnitine transport out of peroxisome	acrn[x] --> acrn[c]	Transport, Peroxisomal
ACS	acetyl-CoA synthetase	[c] : ac + atp + coa --> accoa + amp + ppi	Pyruvate Metabolism	YLR153C
ACSm	acetyl-CoA synthetase	[m] : ac + atp + coa --> accoa + amp + ppi	Pyruvate Metabolism	YAL054C
ACSp	acetyl-CoA synthetase	[x] : ac + atp + coa --> accoa + amp + ppi	Pyruvate Metabolism	YAL054C
ACt2r	acetate reversible transport via proton symport	ac[e] + h[e] <==> ac[c] + h[c]	Transport, Extracellular	YCR032W
ACtm	acetate transport, mitochondrial	ac[c] <==> ac[m]	Transport, Mitochondrial
ACtp	acetate transport, peroxisomal	ac[c] <==> ac[x]	Transport, Peroxisomal
ACtr	acetate transporter	ac[e] <==> ac[c]	Transport, Extracellular	YCR010C
ADA	Adenosine deaminase	[c] : adn + h + h2o --> ins + nh4	Nucleotide Salvage Pathway	YNL141W
ADCL	4-aminobenzoate synthase	[c] : 4adcho --> 4abz + h + pyr	Folate Metabolism	YMR289W
ADCS	4-amino-4-deoxychorismate synthase	[c] : chor + gln-L --> 4adcho + glu-L	Folate Metabolism	YNR033W
ADD	adenine deaminase	[c] : ade + h + h2o --> hxan + nh4	Nucleotide Salvage Pathway	YNL141W
ADEt2	adenine transport in via proton symport	ade[e] + h[e] --> ade[c] + h[c]	Transport, Extracellular	YGL186C, YER060W-A, YER060W, YER056C
ADEtm	adenine reversible transport, mitochondria	ade[c] <==> ade[m]	Transport, Mitochondrial
ADHAPR_SC	acyldihydroxyacetonephosphate reductase, yeast-specific	[c] : (0.01) 1agly3p_SC + h + nadph --> (0.01) 1ag3p_SC + nadp	Phospholipid Biosynthesis	YIL124W
ADK1	adenylate kinase	[c] : amp + atp <==> (2) adp	Nucleotide Salvage Pathway	YDR226W
ADK1m	adenylate kinase, mitochondrial	[m] : amp + atp <==> (2) adp	Nucleotide Salvage Pathway	YER170W
ADK3	adentylate kinase (GTP)	[c] : amp + gtp <==> adp + gdp	Nucleotide Salvage Pathway	YDR226W
ADK3m	adentylate kinase (GTP)	[m] : amp + gtp <==> adp + gdp	Nucleotide Salvage Pathway	YER170W
ADK4	adentylate kinase (ITP)	[c] : amp + itp <==> adp + idp	Nucleotide Salvage Pathway	YDR226W
ADK4m	adentylate kinase (ITP), mitochondrial	[m] : amp + itp <==> adp + idp	Nucleotide Salvage Pathway	YER170W
ADMDC	adenosylmethionine decarboxylase	[c] : amet + h --> ametam + co2	Methionine Metabolism	YOL052C
ADNCYC	adenylate cyclase	[c] : atp --> camp + ppi	Purine and Pyrimidine Biosynthesis	YJL005W
ADNK1	adenosine kinase	[c] : adn + atp --> adp + amp + h	Nucleotide Salvage Pathway	YJR105W
ADNt2	adenosine transport in via proton symport	adn[e] + h[e] --> adn[c] + h[c]	Transport, Extracellular	YAL022C
ADNUC	adenosine hydrolase	[c] : adn + h2o --> ade + rib-D	Nucleotide Salvage Pathway	YDR400W
ADPT	adenine phosphoribosyltransferase	[c] : ade + prpp --> amp + ppi	Nucleotide Salvage Pathway	YDR441C, YML022W
ADSK	adenylyl-sulfate kinase	[c] : aps + atp --> adp + h + paps	Cysteine Metabolism	YKL001C
ADSL1r	adenylsuccinate lyase	[c] : dcamp <==> amp + fum	Purine and Pyrimidine Biosynthesis	YLR359W
ADSL2r	adenylosuccinate lyase	[c] : 25aics <==> aicar + fum	Purine and Pyrimidine Biosynthesis	YLR359W
ADSS	adenylosuccinate synthase	[c] : asp-L + gtp + imp --> dcamp + gdp + (2) h + pi	Purine and Pyrimidine Biosynthesis	YNL220W
AGAT_SC	1-Acyl-glycerol-3-phosphate acyltransferase, yeast-specific	[c] : (0.01) 1ag3p_SC + (0.02) dcacoa + (0.06) ddcacoa + (0.17) hdcoa + (0.09) ocdycacoa + (0.24) odecoa + (0.27) pmtcoa + (0.05) stcoa + (0.1) tdcoa --> coa + (0.01) pa_SC	Phospholipid Biosynthesis	YDL052C
AGPRim	N-acetyl-g-glutamyl-phosphate reductase, irreversible, mitochondrial	[m] : acg5p + h + nadph --> acg5sa + nadp + pi	Arginine and Proline Metabolism	YER069W
AGTi	Alanine glyoxylate aminotransferase (irreversible)	[c] : ala-L + glx --> gly + pyr	Glycine and Serine Metabolism	YFL030W
AHCi	adenosylhomocysteinase	[c] : ahcys + h2o --> adn + hcys-L	Methionine Metabolism	YER043C
AHCYStm	S-adenosyl-L-homocysteine reversible transport, mitochondrial	ahcys[c] <==> ahcys[m]	Transport, Mitochondrial
AHMMPS	4-amino-5-hydroxymethyl-2-methylpyrimidine synthetase	[c] : air + (2) h --> 4ahmmp + gcald + pi	Thiamine Metabolism
AHSERL	O-acetylhomoserine (thiol)-lyase	[c] : achms + ch4s --> ac + h + met-L	Methionine Metabolism	YLR303W
AHSERL2	O-acetylhomoserine (thiol)-lyase	[c] : achms + h2s --> ac + h + hcys-L	Methionine Metabolism	YLR303W
AICART	phosphoribosylaminoimidazolecarboxamide formyltransferase	[c] : 10fthf + aicar <==> fprica + thf	Purine and Pyrimidine Biosynthesis	YLR028C, YMR120C
AIRCr	phosphoribosylaminoimidazole carboxylase	[c] : air + co2 <==> 5aizc + h	Purine and Pyrimidine Biosynthesis	YOR128C
AKGDam	oxoglutarate dehydrogenase (lipoamide)	[m] : akg + h + lpam <==> co2 + sdhlam	Citric Acid Cycle	YIL125W, YFL018C, YDR148C
AKGDbm	oxoglutarate dehydrogenase (dihydrolipoamide S-succinyltransferase)	[m] : coa + sdhlam --> dhlam + succoa	Citric Acid Cycle	YIL125W, YFL018C, YDR148C
AKGMAL	alpha-ketoglutarate/malate transporter	akg[c] + mal-L[e] <==> akg[e] + mal-L[c]	Transport, Extracellular
AKGt2n	2-oxoglutarate nuclear transport via proton symport	akg[c] + h[c] <==> akg[n] + h[n]	Transport, Nuclear
AKGt2r	2-oxoglutarate reversible transport via symport	akg[e] + h[e] <==> akg[c] + h[c]	Transport, Extracellular
AKGtp	AKG transporter, peroxisome	akg[c] <==> akg[x]	Transport, Peroxisomal
AKP1	alkaline phosphatase (Dihydroneopterin)	[c] : ahdt + (3) h2o --> dhnpt + (2) h + (3) pi	Folate Metabolism	YDR481C
ALASm	5-aminolevulinate synthase	[m] : gly + h + succoa --> 5aop + co2 + coa	Porphyrin and Chlorophyll Metabolism	YDR232W
ALAt2r	L-alanine reversible transport via proton symport	ala-L[e] + h[e] <==> ala-L[c] + h[c]	Transport, Extracellular	YPL265W, YOL020W, YCL025C, YOR348C, YKR039W
ALATA_L	L-alanine transaminase	[c] : akg + ala-L <==> glu-L + pyr	Alanine and Aspartate Metabolism	YDR111C
ALATA_Lm	L-alanine transaminase, mitochondrial	[m] : akg + ala-L <==> glu-L + pyr	Alanine and Aspartate Metabolism	YLR089C
ALAtmi	Alanine transport from mitochondia to cytoplasm	ala-L[m] --> ala-L[c]	Transport, Mitochondrial
ALATRS	Alanyl-tRNA synthetase	[c] : ala-L + atp + trnaala --> alatrna + amp + ppi	tRNA charging	YOR335C
ALCD19y	alcohol dehydrogenase (glycerol, NADP)	[c] : glyald + h + nadph --> glyc + nadp	Glycerolipid Metabolism	YHR104W, YDR368W
ALCD22xi	aldehyde dehydrogenase (2-methylbutanol, NAD)	[c] : 2mbald + h + nadh --> 2mbtoh + nad	Complex Alcohol Metabolism	YBR145W, YGL256W, YDL168W, YMR303C, YOL086C
ALCD22xim	aldehyde dehydrogenase (2-methylbutanol, NAD), mitochondrial	[m] : 2mbald + h + nadh --> 2mbtoh + nad	Complex Alcohol Metabolism	YMR083W
ALCD22yi	aldehyde dehydrogenase (2-methylbutanol, NADP)	[c] : 2mbald + h + nadph --> 2mbtoh + nadp	Complex Alcohol Metabolism	YBR036C, YDR368W, YMR318C
ALCD23xi	aldehyde dehydrogenase (isobutyl alcohol, NAD)	[c] : 2mppal + h + nadh --> ibutoh + nad	Complex Alcohol Metabolism	YBR145W, YGL256W, YDL168W, YMR303C, YOL086C
ALCD23xim	aldehyde dehydrogenase (isobutyl alcohol, NAD), mitochondrial	[m] : 2mppal + h + nadh --> ibutoh + nad	Complex Alcohol Metabolism	YMR083W
ALCD23yi	aldehyde dehydrogenase (isobutyl alcohol, NADP)	[c] : 2mppal + h + nadph --> ibutoh + nadp	Complex Alcohol Metabolism	YBR036C, YMR318C
ALCD24xi	aldehyde dehydrogenase (isoamyl alcohol, NAD)	[c] : 3mbald + h + nadh --> iamoh + nad	Complex Alcohol Metabolism	YBR145W, YGL256W, YDL168W, YMR303C, YOL086C
ALCD24xim	aldehyde dehydrogenase (isoamyl alcohol, NAD), mitochondrial	[m] : 3mbald + h + nadh --> iamoh + nad	Complex Alcohol Metabolism	YMR083W
ALCD24yi	aldehyde dehydrogenase (isoamyl alcohol, NADP)	[c] : 3mbald + h + nadph --> iamoh + nadp	Complex Alcohol Metabolism	YBR036C, YMR318C
ALCD25xi	aldehyde dehydrogenase (2-phenylethanol, NAD)	[c] : h + nadh + pacald --> 2phetoh + nad	Complex Alcohol Metabolism	YBR145W, YGL256W, YDL168W, YMR303C, YOL086C
ALCD25xim	aldehyde dehydrogenase (2-phenylethanol, NAD), mitochondrial	[m] : h + nadh + pacald --> 2phetoh + nad	Complex Alcohol Metabolism	YMR083W
ALCD25yi	aldehyde dehydrogenase (2-phenylethanol, NADP)	[c] : h + nadph + pacald --> 2phetoh + nadp	Complex Alcohol Metabolism	YBR036C, YMR318C
ALCD26xi	aldehyde dehydrogenase (tryptophol, NAD)	[c] : h + id3acald + nadh --> ind3eth + nad	Complex Alcohol Metabolism	YBR145W, YGL256W, YDL168W, YMR303C, YOL086C
ALCD26xim	aldehyde dehydrogenase (tryptophol, NAD), mitochondrial	[m] : h + id3acald + nadh --> ind3eth + nad	Complex Alcohol Metabolism	YMR083W
ALCD2if	alcohol dehydrogenase, forward rxn (ethanol -> acetaldehyde)	[c] : etoh + nad --> acald + h + nadh	Pyruvate Metabolism	YMR303C
ALCD2ir	alcohol dehydrogenase, reverse rxn (acetaldehyde -> ethanol)	[c] : acald + h + nadh --> etoh + nad	Pyruvate Metabolism	YBR145W, YGL256W, YOL086C
ALCD2irm	alcohol dehydrogenase, reverse rxn (acetaldehyde -> ethanol), mitochondrial	[m] : acald + h + nadh --> etoh + nad	Pyruvate Metabolism	YMR083W
ALCD2x	alcohol dehydrogenase (ethanol)	[c] : etoh + nad <==> acald + h + nadh	Pyruvate Metabolism	YDL168W
ALDD19x	aldehyde dehydrogenase (phenylacetaldehyde, NAD)	[c] : h2o + nad + pacald --> (2) h + nadh + pac	Tyrosine, Tryptophan, and Phenylalanine Metabolism	YMR170C, YMR169C
ALDD20xm	aldehyde dehydrogenase (indole-3-acetaldehyde, NAD), mitochondrial	[m] : h2o + id3acald + nad --> (2) h + ind3ac + nadh	Tyrosine, Tryptophan, and Phenylalanine Metabolism	YOR374W
ALDD20y	aldehyde dehydrogenase (indole-3-acetaldehyde, NADP)	[c] : h2o + id3acald + nadp --> (2) h + ind3ac + nadph	Tyrosine, Tryptophan, and Phenylalanine Metabolism	YPL061W
ALDD20ym	aldehyde dehydrogenase (indole-3-acetaldehyde, NADP), mitochondrial	[m] : h2o + id3acald + nadp --> (2) h + ind3ac + nadph	Tyrosine, Tryptophan, and Phenylalanine Metabolism	YER073W, YOR374W
ALDD22x	aldehyde dehydrogenase (3-aminopropanal, NAD)	[c] : aproa + h2o + nad --> ala-B + (2) h + nadh	Pantothenate and CoA Biosynthesis	YMR170C, YMR169C
ALDD2xm	aldehyde dehydrogenase (acetylaldehyde, NAD), mitochondrial	[m] : acald + h2o + nad --> ac + (2) h + nadh	Pyruvate Metabolism	YOR374W
ALDD2y	aldehyde dehydrogenase (acetaldehyde, NADP)	[c] : acald + h2o + nadp --> ac + (2) h + nadph	Pyruvate Metabolism	YPL061W
ALDD2ym	aldehyde dehydrogenase (acetylaldehyde, NADP), mitochondrial	[m] : acald + h2o + nadp --> ac + (2) h + nadph	Pyruvate Metabolism	YER073W, YOR374W
ALLTAHr	Allantoate amidinohydrolase, reversible	[c] : alltt + h2o <==> urdglyc + urea	Histidine Metabolism	YIR029W
ALLTNr	allantoinase, reversible reaction	[c] : alltn + h2o <==> alltt + h	Histidine Metabolism	YIR027C
ALLTNti	allantoin irreversible uniport	alltn[e] --> alltn[c]	Transport, Extracellular	YIR028W
ALLTTti	allantoate irreversible uniport	alltt[e] --> alltt[c]	Transport, Extracellular	YJR152W
ALPHNH	allophanate hydrolase	[c] : allphn + (3) h + h2o --> (2) co2 + (2) nh4	Nitrogen Metabolism	YBR208C
AMAOTr	adenosylmethionine-8-amino-7-oxononanoate transaminase	[c] : 8aonn + amet <==> amob + dann	Pantothenate and CoA Biosynthesis	YNR058W
AMETt2	S-adenosyl-L-methionine transport in via proton symport	amet[e] + h[e] --> amet[c] + h[c]	Transport, Extracellular	YPL274W
AMETtm	S-Adenosyl-L-methionine reversible transport, mitochondrial	amet[c] <==> amet[m]	Transport, Mitochondrial	YNL003C
AMID	amidase	[c] : 4gudbd + h2o --> 4gudbutn + nh4	Arginine and Proline Metabolism	YMR293C, YDR242W
AMID2	amidase	[c] : h2o + pad --> nh4 + pac	Tyrosine, Tryptophan, and Phenylalanine Metabolism	YDR242W
AMID3	amidase	[c] : h2o + iad --> ind3ac + nh4	Tyrosine, Tryptophan, and Phenylalanine Metabolism	YDR242W
AMPDA	Adenosine monophosphate deaminase	[c] : amp + h + h2o --> imp + nh4	Purine and Pyrimidine Biosynthesis	YML035C
AMPN	AMP nucleosidase	[c] : amp + h2o --> ade + r5p	Nucleotide Salvage Pathway	YML035C, YJL070C, YBR284W
AMPtn	AMP transport via diffusion (cytosol to nucleus)	amp[n] <==> amp[c]	Transport, Nuclear
ANPRT	anthranilate phosphoribosyltransferase	[c] : anth + prpp --> ppi + pran	Tyrosine, Tryptophan, and Phenylalanine Metabolism	YDR354W
ANS	anthranilate synthase	[c] : chor + gln-L --> anth + glu-L + h + pyr	Glutamine Metabolism	YKL211C, YER090W
AOBUTDs	L-2-amino-3-oxobutanoate decarboxylation (spontaneous)	[c] : 2aobut + h --> aact + co2	Threonine and Lysine Metabolism
AP4AHr	Ap4A hydrolase, reversible	[c] : ap4a + h2o <==> (2) adp + (2) h	Purine and Pyrimidine Biosynthesis	YDR305C
APRTO2	N-acetylputrescine: oxygen oxireductase (deaminating)	[c] : aprut + h2o + o2 --> h2o2 + n4abutn + nh4	Other Amino Acid Metabolism
ARAB-Dt	D-arabinose reversible transport	arab-D[e] <==> arab-D[c]	Transport, Extracellular
ARAB-Lt	L-arabinoase extracellular transport	arab-L[e] <==> arab-L[c]	Transport, Extracellular
ARAB14LO	D-arabinono-1,4-lactone oxidase	[c] : Dara14lac + o2 <==> ertascb-D + h2o2	Arabinose Metabolism	YML086C
ARAB1D2	D-arabinose 1-dehydrogenase (NADP)	[c] : arab-D + nadp --> Dara14lac + h + nadph	Arabinose Metabolism	YBR149W
ARABR	arabinose reductase	[c] : arab-L + h + nadph --> abt + nadp	Arabinose Metabolism	YHR104W
ARGN	arginase	[c] : arg-L + h2o --> orn + urea	Arginine and Proline Metabolism	YPL111W
ARGSL	argininosuccinate lyase	[c] : argsuc <==> arg-L + fum	Arginine and Proline Metabolism	YHR018C
ARGSSr	argininosuccinate synthase, reversible	[c] : asp-L + atp + citr-L <==> amp + argsuc + h + ppi	Arginine and Proline Metabolism	YOL058W
ARGt2m	arginine mitochondrial transport via proton symport	arg-L[c] + h[c] <==> arg-L[m] + h[m]	Transport, Mitochondrial
ARGt2r	L-arganine reversible transport via proton symport	arg-L[e] + h[e] <==> arg-L[c] + h[c]	Transport, Extracellular	YNL270C, YKR039W, YEL063C
ARGt6	L-arginine transport in via proton antiport (vacuolar)	arg-L[c] + h[v] --> arg-L[v] + h[c]	Transport, Vacuolar	YBR293W
ARGTRS	Arginyl-tRNA synthetase	[c] : arg-L + atp + trnaarg --> amp + argtrna + ppi	tRNA charging	YDR341C
ARGTRSm	Arginyl-tRNA synthetase, mitochondrial	[m] : arg-L + atp + trnaarg --> amp + argtrna + ppi	tRNA charging	YHR091C
ARMT	hnRNP arginine N-methyltransferase	[c] : amet + his-L --> NPmehis + ahcys + h	Histidine Metabolism	YBR034C
ASADi	aspartate-semialdehyde dehydrogenase, irreversible	[c] : 4pasp + h + nadph --> aspsa + nadp + pi	Alanine and Aspartate Metabolism	YDR158W
ASNN	L-asparaginase	[c] : asn-L + h2o --> asp-L + nh4	Asparagine metabolism	YDR321W
ASNNe	L-asparaginase, extracellular	[e] : asn-L + h2o --> asp-L + nh4	Asparagine metabolism	YLR155C, YLR157C, YLR158C, YLR160C
ASNS1	asparagine synthase (glutamine-hydrolysing)	[c] : asp-L + atp + gln-L + h2o --> amp + asn-L + glu-L + h + ppi	Alanine and Aspartate Metabolism	YGR124W, YML096W, YPR145W
ASNt2m	asparagine mitochondrial transport via proton transport	asn-L[c] + h[c] <==> asn-L[m] + h[m]	Transport, Mitochondrial
ASNt2r	L-asparagine reversible transport via proton symport	asn-L[e] + h[e] <==> asn-L[c] + h[c]	Transport, Extracellular	YPL265W, YCL025C, YDR508C, YKR039W
ASNt6	L-asparagine transport in via proton antiport (vacuolar)	asn-L[c] + h[v] --> asn-L[v] + h[c]	Transport, Vacuolar	YJR001W
ASNt7	L-asparagine transport out via proton symport, vacuolar	asn-L[v] + h[v] --> asn-L[c] + h[c]	Transport, Vacuolar	YKL146W, YNL101W
ASNTRS	Asparaginyl-tRNA synthetase	[c] : asn-L + atp + trnaasn --> amp + asntrna + ppi	tRNA charging	YHR019C
ASNTRSm	asparaginyl-tRNA synthetase, miotchondrial	[m] : asn-L + atp + trnaasn --> amp + asntrna + ppi	tRNA charging	YCR024C
ASPCT	aspartate carbamoyltransferase	[c] : asp-L + cbp --> cbasp + h + pi	Purine and Pyrimidine Biosynthesis	YJL130C
ASPGLU2m	Aspartate-glutamate transporter	asp-L[m] + glu-L[c] --> asp-L[c] + glu-L[m]	Transport, Mitochondrial	YPR021C
ASPGLUtp	aspartate-glutamate peroxisomal shuttle	asp-L[c] + glu-L[x] <==> asp-L[x] + glu-L[c]	Transport, Peroxisomal
ASPKi	aspartate kinase, irreversible	[c] : asp-L + atp --> 4pasp + adp	Alanine and Aspartate Metabolism	YER052C
ASPOcm	aspartate oxidase	asp-L[c] + fad[m] --> fadh2[m] + h[c] + iasp[c]	Folate Metabolism
ASPt2m	aspartate mitochondrial transport via proton symport	asp-L[c] + h[c] <==> asp-L[m] + h[m]	Transport, Mitochondrial
ASPt2n	aspartate nuclear transport via proton symport	asp-L[c] + h[c] <==> asp-L[n] + h[n]	Transport, Nuclear
ASPt2r	L-aspartate reversible transport via proton symport	asp-L[e] + h[e] <==> asp-L[c] + h[c]	Transport, Extracellular	YPL265W, YFL055W, YKR039W
ASPt5n	L-aspartate nuclear transport via diffusion	asp-L[n] <==> asp-L[c]	Transport, Nuclear
ASPt7	L-aspartate transport out via proton symport, vacuolar	asp-L[v] + h[v] --> asp-L[c] + h[c]	Transport, Vacuolar	YER119C
ASPTA	aspartate transaminase	[c] : akg + asp-L <==> glu-L + oaa	Alanine and Aspartate Metabolism	YLR027C
ASPTAm	aspartate transaminase	[m] : akg + asp-L <==> glu-L + oaa	Alanine and Aspartate Metabolism	YKL106W
ASPTAp	aspartate transaminase, peroxisomal	[x] : akg + asp-L <==> glu-L + oaa	Alanine and Aspartate Metabolism	YLR027C
ASPTRS	Aspartyl-tRNA synthetase	[c] : asp-L + atp + trnaasp --> amp + asptrna + ppi	tRNA charging	YLL018C
ASPTRSm	Aspartyl-tRNA synthetase, mitochondrial	[m] : asp-L + atp + trnaasp --> amp + asptrna + ppi	tRNA charging	YPL104W
ATHRDHr	L-allo-threonine dehydrogenase	[c] : athr-L + nadp <==> 2aobut + h + nadph	Threonine and Lysine Metabolism	YMR226C
ATP2tp_H	AMP/ATP transporter, peroxisomal	amp[x] + atp[c] + h[x] --> amp[c] + atp[x] + h[c]	Transport, Peroxisomal	YPR128C
ATPATF1	ATP adenylyltransferase	[c] : adp + atp + h --> ap4a + pi	Purine and Pyrimidine Biosynthesis	YDR530C
ATPATF2	ATP adenylyltransferase	[c] : adp + gtp + h --> ap4g + pi	Purine and Pyrimidine Biosynthesis	YCL050C
ATPATF3	ATP adenylyltransferase	[c] : gdp + gtp + h --> gp4g + pi	Purine and Pyrimidine Biosynthesis	YCL050C
ATPH1	ATP diphosphohydrolase	[c] : atp + (2) h2o --> amp + (2) h + (2) pi	Nucleotide Salvage Pathway	YER005W
ATPM	ATP maintenance requirement	[c] : atp + h2o --> adp + h + pi	Nucleotide Salvage Pathway
ATPPRT	ATP phosphoribosyltransferase	[c] : atp + prpp --> ppi + prbatp	Histidine Metabolism	YER055C
ATPS	ATPase, cytosolic	atp[c] + h2o[c] --> adp[c] + h[e] + pi[c]	Transport, Extracellular	YGL008C+YEL017C-A+YCR024C-A, YEL017C-A+YPL036W+YCR024C-A
ATPS3g	ATP synthase, Golgi Apparatus	adp[g] + (3) h[c] + pi[g] --> atp[g] + (2) h[g] + h2o[g]	Oxidative Phosphorylation	YOR332W+YPR036W+YEL051W+YHR026W+YPL234C+YBR127C+YEL027W+YMR054W+YLR447C+YHR039C-A+YGR020C+YDL185W+YKL080W
ATPS3m	ATP synthase, mitochondrial	adp[m] + (3) h[c] + pi[m] --> atp[m] + (2) h[m] + h2o[m]	Oxidative Phosphorylation	Q0080+YPL271W+YBL099W+YPL078C+YBR039W+YPR020W+YLR295C+YJR121W+YDL181W+Q0130+YDR298C+YDL004W+YKL016C+YML081C-A+YDR377W+YOL077W-A+YDR322C-A+Q0085, Q0080+YPL271W+YPL078C+YBL099W+YBR039W+YLR295C+YJR121W+YDL181W+Q0130+YDR298C+YDL004W+YKL016C+YML081C-A+YDR377W+Q0085
ATPS3v	ATP synthase, vacuole	adp[v] + (3) h[c] + pi[v] --> atp[v] + (2) h[v] + h2o[v]	Oxidative Phosphorylation	YOR270C+YOR332W+YPR036W+YEL051W+YHR026W+YBR127C+YPL234C+YEL027W+YLR447C+YHR039C-A+YDL185W+YGR020C+YKL080W
ATPtm-H	ADP/ATP transporter, mitochondrial	adp[c] + atp[m] + h[c] --> adp[m] + atp[c] + h[m]	Transport, Mitochondrial	YMR056C, YBL030C, YBR085W
ATPtp-H	ADP/ATP transporter, peroxisomal	adp[x] + atp[c] + h[x] --> adp[c] + atp[x] + h[c]	Transport, Peroxisomal	YPR128C
BACCL	biotin-[acetyl-CoA-carboxylase] ligase	[c] : atp + btn + h --> btamp + ppi	Pantothenate and CoA Biosynthesis	YDL141W
BPNT	3',5'-bisphosphate nucleotidase	[c] : h2o + pap --> amp + pi	Cysteine Metabolism	YOL064C
BTDD-RR	(R,R)-butanediol dehydrogenase	[c] : btd-RR + nad <==> actn-R + h + nadh	Alternate Carbon Metabolism	YAL060W
BTDt-RR	(R,R)-butanediol transport	btd-RR[c] <==> btd-RR[e]	Transport, Extracellular
BTNt2i	Biotin uptake	btn[e] + h[e] --> btn[c] + h[c]	Transport, Extracellular	YGR065C
BTSr	biotin synthase	[c] : dtbt + s <==> btn + (2) h	Pantothenate and CoA Biosynthesis	YGR286C
C14STR	C-14 sterol reductase	[c] : 44mctr + h + nadph --> 44mzym + nadp	Sterol Metabolism	YNL280C
C22STDS	C-22 sterol desaturase (NADP)	[c] : ergtrol + h + nadph + o2 --> ergtetrol + (2) h2o + nadp	Sterol Metabolism	YHR042W, YMR015C
C22STDSx	C-22 sterol desaturase (NAD)	[c] : ergtrol + h + nadh + o2 --> ergtetrol + (2) h2o + nad	Sterol Metabolism	YNL111C, YMR015C, YKL150W, YIL043C
C24STRer	C-s24 sterol reductase, endoplamic reticular	[r] : ergtetrol + h + nadph --> ergst + nadp	Sterol Metabolism	YGL012W
C3STDH1	C-3 sterol dehydrogenase (4-methylzymosterol)	[c] : 4mzym_int1 + nad --> 4mzym_int2 + co2 + h + nadh	Sterol Metabolism	YGL001C
C3STDH2	C-3 sterol dehydrogenase (zymosterol)	[c] : nad + zym_int1 --> co2 + h + nadh + zym_int2	Sterol Metabolism	YGL001C
C3STKR1	C-3 sterol keto reductase (4-methylzymosterol)	[c] : 4mzym_int2 + h + nadph --> 4mzym + nadp	Sterol Metabolism	YLR100W
C3STKR2	C-3 sterol keto reductase (zymosterol)	[c] : h + nadph + zym_int2 --> nadp + zymst	Sterol Metabolism	YLR100W
C4STMO1	C-4 sterol methyl oxidase (4,4-dimethylzymosterol)	[c] : 44mzym + (3) h + (3) nadph + (3) o2 --> 4mzym_int1 + (4) h2o + (3) nadp	Sterol Metabolism	YGR060W
C4STMO2	C-4 sterol methyl oxidase (4-methylzymosterol)	[c] : 4mzym + (3) h + (3) nadph + (3) o2 --> (4) h2o + (3) nadp + zym_int1	Sterol Metabolism	YGR060W
C5STDS	C-5 sterol desaturase	[c] : epist + h + nadph + o2 --> ergtrol + (2) h2o + nadp	Sterol Metabolism	YLR056W
C8STI	C-8 sterol isomerase	[c] : fecost --> epist	Sterol Metabolism	YMR202W
CAT	catalase	[c] : (2) h2o2 --> (2) h2o + o2	Tyrosine, Tryptophan, and Phenylalanine Metabolism	YGR088W
CATp	catalase A, peroxisomal	[x] : (2) h2o2 --> (2) h2o + o2	Tyrosine, Tryptophan, and Phenylalanine Metabolism	YDR256C
CBASPtn	N-carbomoyl-L-aspartate transport, diffusion	cbasp[n] <==> cbasp[c]	Transport, Nuclear
CBPS	carbamoyl-phosphate synthase (glutamine-hydrolysing)	[c] : (2) atp + gln-L + h2o + hco3 --> (2) adp + cbp + glu-L + (2) h + pi	Arginine and Proline Metabolism	YOR303W+YJR109C, YJL130C
CBPtn	carbamoyl phosphate nuclear transport via diffusion	cbp[c] <==> cbp[n]	Transport, Nuclear
CCP2m	Cytochrome c peroxidase, mitochondrial	[m] : (2) focytc + h2o2 --> (2) ficytc + (2) h2o	Oxidative Phosphorylation	YJR048W, YEL039C, YKR066C
CDPDGPm_SC	CDP-diacylglycerol--serine O-phosphatidyltransferae, yeast-specific, mitochondrial	[m] : (0.01) cdpdag_SC + glyc3p <==> cmp + h + (0.01) pgp_SC	Phospholipid Biosynthesis	YCL004W
CDPtn	CDP nuclear transport	cdp[c] <==> cdp[n]	Transport, Nuclear
CER1_24ter	ceramide-1 (C24) endoplasmic reticular transport	cer1_24[c] <==> cer1_24[r]	Transport, Endoplasmic Reticular
CER1_26ter	ceramide-1 (C26) endoplasmic reticular transport	cer1_26[c] <==> cer1_26[r]	Transport, Endoplasmic Reticular
CER2_24ter	ceramide-2 (C24) endoplasmic reticular transport	cer2_24[c] <==> cer2_24[r]	Transport, Endoplasmic Reticular
CER2_26ter	ceramide-2 (C26) endoplasmic reticular transport	cer2_26[c] <==> cer2_26[r]	Transport, Endoplasmic Reticular
CERASE124er	alkaline ceramidase (ceramide-1), endoplasmic reticulum	[r] : cer1_24 + coa + h --> sphgn + ttccoa	Sphingolipid Metabolism	YPL087W
CERASE126er	alkaline ceramidase (ceramide-1), endoplasmic reticulum	[r] : cer1_26 + coa + h --> hexccoa + sphgn	Sphingolipid Metabolism	YPL087W
CERASE224er	alkaline ceramidase (ceramide-2), endoplasmic reticulum	[r] : cer2_24 + coa + h --> psphings + ttccoa	Sphingolipid Metabolism	YBR183W, YPL087W
CERASE226er	alkaline ceramidase (ceramide-2), endoplasmic reticulum	[r] : cer2_26 + coa + h --> hexccoa + psphings	Sphingolipid Metabolism	YBR183W, YPL087W
CERH124	Ceramide-1 hydroxylase (24C)	[c] : cer1_24 + h + nadph + o2 --> cer2_24 + h2o + nadp	Sphingolipid Metabolism	YDR297W
CERH126	Ceramide-1 hydroxylase (26C)	[c] : cer1_26 + h + nadph + o2 --> cer2_26 + h2o + nadp	Sphingolipid Metabolism	YDR297W
CERS124	Ceramide-1 synthase (24C)	[c] : sphgn + ttccoa --> cer1_24 + coa + h	Sphingolipid Metabolism	YHL003C, YKL008C
CERS124er	Ceramide-1 synthase (24C), endoplasmic reticular	[r] : sphgn + ttccoa --> cer1_24 + coa + h	Sphingolipid Metabolism	YHL003C, YKL008C, YPL087W
CERS126	Ceramide-1 synthase (26C)	[c] : hexccoa + sphgn --> cer1_26 + coa + h	Sphingolipid Metabolism	YHL003C, YKL008C
CERS126er	Ceramide-1 synthase (26C), endoplasmic reticular	[r] : hexccoa + sphgn --> cer1_26 + coa + h	Sphingolipid Metabolism	YHL003C, YKL008C, YPL087W
CERS2'24	Ceramide-2' synthase (24C)	[c] : cer1_24 + h + nadph + o2 --> cer2'_24 + h2o + nadp	Sphingolipid Metabolism	YMR272C
CERS2'26	Ceramide-2' synthase (26C)	[c] : cer1_26 + h + nadph + o2 --> cer2'_26 + h2o + nadp	Sphingolipid Metabolism	YMR272C
CERS224	Ceramide-2 synthase (24C)	[c] : psphings + ttccoa --> cer2_24 + coa + h	Sphingolipid Metabolism	YHL003C, YKL008C
CERS224er	Ceramide-2 synthase (24C), endoplasmic reticular	[r] : psphings + ttccoa --> cer2_24 + coa + h	Sphingolipid Metabolism	YHL003C, YKL008C, YBR183W
CERS226	Ceramide-2 synthase (26C)	[c] : hexccoa + psphings --> cer2_26 + coa + h	Sphingolipid Metabolism	YHL003C, YKL008C
CERS226er	Ceramide-2 synthase (26C), endoplasmic reticular	[r] : hexccoa + psphings --> cer2_26 + coa + h	Sphingolipid Metabolism	YHL003C, YKL008C, YBR183W
CERS324	Ceramide-3 synthase (24C)	[c] : cer2_24 + h + nadph + o2 --> cer3_24 + h2o + nadp	Sphingolipid Metabolism	YMR272C
CERS326	Ceramide-3 synthase (26C)	[c] : cer2_26 + h + nadph + o2 --> cer3_26 + h2o + nadp	Sphingolipid Metabolism	YMR272C
CHLPCTD	choline phosphate cytididyltransferase	[c] : cholp + ctp + h --> cdpchol + ppi	Phospholipid Biosynthesis	YGR202C
CHLSTI	cholestenol delta-isomerase, lumped reaction	[c] : amet + o2 + zymst --> ahcys + ergtetrol + h + (2) h2o	Sterol Metabolism
CHLt2	choline transport via proton symport	chol[e] + h[e] --> chol[c] + h[c]	Transport, Extracellular	YGL077C
CHOLK	Choline kinase	[c] : atp + chol --> adp + cholp + h	Phospholipid Biosynthesis	YLR133W
CHORM	chorismate mutase	[c] : chor --> pphn	Tyrosine, Tryptophan, and Phenylalanine Metabolism	YPR060C
CHORS	chorismate synthase	[c] : 3psme --> chor + pi	Tyrosine, Tryptophan, and Phenylalanine Metabolism	YGL148W
CHRPL	Chorismate pyruvate lyase	[c] : chor --> 4hbz + pyr	Quinone Biosynthesis
CHTNDA	chitin deacetylase	[c] : chitin + h2o --> ac + chitos + h	Glutamate metabolism	YLR307W, YLR308W
CHTNS	chitin synthase	[c] : udpacgal --> chitin + h + udp	Glutamate metabolism	YNL192W, YBR038W, YBR023C
CITt2r	citrate reversible transport via symport	cit[e] + h[e] <==> cit[c] + h[c]	Transport, Extracellular
CITtam	citrate transport, mitochondrial	cit[c] + mal-L[m] <==> cit[m] + mal-L[c]	Transport, Mitochondrial	YBR291C
CITtap	citrate/malate antiport into peroxisome	cit[x] + mal-L[c] <==> cit[c] + mal-L[x]	Transport, Peroxisomal
CITtbm	citrate transport, mitochondrial	cit[c] + pep[m] <==> cit[m] + pep[c]	Transport, Mitochondrial	YBR291C
CITtcm	citrate transport, mitochondrial	cit[c] + icit[m] <==> cit[m] + icit[c]	Transport, Mitochondrial	YBR291C
CITtcp	citrate/isocitrate antiport into peroxisome	cit[c] + icit[x] <==> cit[x] + icit[c]	Transport, Peroxisomal
CLPNSm_SC	cardiolipin synthase, yeast-specific, mitochondrial	[m] : (0.01) cdpdag_SC + (0.01) pg_SC --> (0.01) clpn_SC + cmp + h	Phospholipid Biosynthesis	YDL142C
CMPN	CMP nucleosidase	[c] : cmp + h2o --> csn + r5p	Nucleotide Salvage Pathway
CO2t	CO2 transporter via diffusion	co2[e] <==> co2[c]	Transport, Extracellular
CO2tg	CO2 Golgi transport	co2[c] <==> co2[g]	Transport, Golgi Apparatus
CO2tm	CO2 transport (diffusion), mitochondrial	co2[c] <==> co2[m]	Transport, Mitochondrial
CO2tn	CO2 nuclear transport via diffusion	co2[n] <==> co2[c]	Transport, Nuclear
CO2tp	CO2 peroxisomal transport	co2[c] <==> co2[x]	Transport, Peroxisomal
CO2tv	CO2 vacuolar transport	co2[c] <==> co2[v]	Transport, Vacuolar
COAHLp	CoA hydrolase (peroxisomal)	[x] : coa + h2o --> (2) h + pan4p + pap	Pantothenate and CoA Biosynthesis	YLR151C
COAtim	CoA transporter (mitochondrial), irreversible	coa[c] --> coa[m]	Transport, Mitochondrial	YHR002W
COAtn	coenzyme A transport, nuclear	coa[c] <==> coa[n]	Transport, Nuclear
COUCOAFm	p-coumaroyl-CoA formation	[m] : T4hcinnm + atp + coa --> amp + coucoa + ppi	Quinone Biosynthesis
CPPPGO	coproporphyrinogen oxidase (O2 required)	[c] : cpppg3 + (2) h + o2 --> (2) co2 + (2) h2o + pppg9	Porphyrin and Chlorophyll Metabolism	YDR044W
CRNCARtm	carnithine-acetylcarnithine carrier, mitochondrial	acrn[c] + crn[m] --> acrn[m] + crn[c]	Transport, Mitochondrial	YOR100C
CRNCARtp	carnitine-acetylcarnitine carrier, peroxisomal	acrn[x] + crn[c] --> acrn[c] + crn[x]	Transport, Peroxisomal
CRNt	L-carnitine reversible transport	crn[e] <==> crn[c]	Transport, Extracellular	YBR132C
CRNtim	L-carnitine transport out of mitochondria via diffusion	crn[m] --> crn[c]	Transport, Mitochondrial
CRNtp	carnitine transport into peroxsiome	crn[c] --> crn[x]	Transport, Peroxisomal
CSm	citrate synthase	[m] : accoa + h2o + oaa --> cit + coa + h	Citric Acid Cycle	YPR001W, YNR001C
CSNATm	carnitine O-aceyltransferase, mitochondrial	[m] : acrn + coa <==> accoa + crn	Fatty Acid Metabolism	YML042W
CSNATp	carnitine O-acetyltransferase, reverse direction, peroxisomal	[x] : accoa + crn <==> acrn + coa	Fatty Acid Metabolism	YML042W
CSNATr	carnitine O-acetyltransferase	[c] : accoa + crn <==> acrn + coa	Fatty Acid Metabolism	YAR035W, YER024W
CSND	Cytosine deaminase	[c] : csn + h + h2o --> nh4 + ura	Purine and Pyrimidine Biosynthesis	YPR062W
CSNt2	cytosine transport in via proton symport	csn[e] + h[e] --> csn[c] + h[c]	Transport, Extracellular	YGL186C, YER060W-A, YER060W, YER056C
CSp	citrate synthase	[x] : accoa + h2o + oaa --> cit + coa + h	Citric Acid Cycle	YCR005C
CTPS1	CTP synthase (NH3)	[c] : atp + nh4 + utp --> adp + ctp + (2) h + pi	Purine and Pyrimidine Biosynthesis	YJR103W, YBL039C
CTPS2	CTP synthase (glutamine)	[c] : atp + gln-L + h2o + utp --> adp + ctp + glu-L + (2) h + pi	Purine and Pyrimidine Biosynthesis	YJR103W, YBL039C
CTPtm	CTP/CMP antiport	cmp[m] + ctp[c] + (2) h[c] --> cmp[c] + ctp[m] + (2) h[m]	Transport, Mitochondrial	YBR192W
CYOOm	cytochrome c oxidase, mitochondrial	(4) focytc[m] + (6) h[m] + o2[m] --> (4) ficytc[m] + (6) h[c] + (2) h2o[m]	Oxidative Phosphorylation	YLR038C+YDL067C+YHR051W+Q0275+Q0250+YGL191W+YGL187C+YLR395C+Q0045+YMR256C+YNL052W, YJR048W, YEL039C, YLR038C+YDL067C+YHR051W+Q0275+Q0250+YGL191W+YGL187C+YLR395C+YIL111W+YMR256C+Q0045
CYOR_u6m	ubiquinol-6 cytochrome c reductase	(2) ficytc[m] + (1.5) h[m] + q6h2[m] --> (2) focytc[m] + (1.5) h[c] + q6[m]	Oxidative Phosphorylation	YJR048W, YEL039C, Q0105+YDR529C+YJL166W+YEL024W+YFR033C+YGR183C+YOR065W+YPR191W+YBL045C+YHR001W-A
CYSS	cysteine synthase	[c] : acser + h2s --> ac + cys-L + h	Cysteine Metabolism	YGR012W
CYSt2r	L-cysteine reversible transport via proton symport	cys-L[e] + h[e] <==> cys-L[c] + h[c]	Transport, Extracellular	YOL020W, YDR508C, YKR039W, YBR068C, YDR046C, YBR069C
CYSTGL	cystathionine g-lyase	[c] : cyst-L + h2o --> 2obut + cys-L + nh4	Methionine Metabolism	YAL012W
CYSTL	cystathionine b-lyase	[c] : cyst-L + h2o --> hcys-L + nh4 + pyr	Methionine Metabolism	YFR055W
CYSTLp	cystathione b-lyase, peroxisomal	[x] : cyst-L + h2o --> hcys-L + nh4 + pyr	Methionine Metabolism	YGL184C
CYSTRS	Cysteinyl-tRNA synthetase	[c] : atp + cys-L + trnacys --> amp + cystrna + ppi	tRNA charging	YNL247W
CYSTS	cystathionine beta-synthase	[c] : hcys-L + ser-L --> cyst-L + h2o	Glycine and Serine Metabolism	YGR155W
CYSTtp	cystathione peroxisomal transport	cyst-L[c] <==> cyst-L[x]	Transport, Peroxisomal
CYTD	cytidine deaminase	[c] : cytd + h + h2o --> nh4 + uri	Purine and Pyrimidine Biosynthesis	YLR245C
CYTDK2	cytidine kinase (GTP)	[c] : cytd + gtp --> cmp + gdp + h	Nucleotide Salvage Pathway	YNR012W
CYTDt2	cytidine transport in via proton symport	cytd[e] + h[e] --> cytd[c] + h[c]	Transport, Extracellular	YAL022C
CYTK1	cytidylate kinase (CMP)	[c] : atp + cmp <==> adp + cdp	Nucleotide Salvage Pathway
CYTK2	cytidylate kinase (dCMP)	[c] : atp + dcmp <==> adp + dcdp	Nucleotide Salvage Pathway
D-LACDcm	D-lactate dehydrogenase, cytosolic/mitochondrial	(2) ficytc[m] + lac-D[c] --> (2) focytc[m] + pyr[c]	Alternate Carbon Metabolism	YJR048W, YEL039C, YDL174C, YEL071W
D-LACDm	D-lactate dehydrogenase, mitochondrial	[m] : (2) ficytc + lac-D --> (2) focytc + pyr	Pyruvate Metabolism	YJR048W, YDL178W, YEL039C
D-LACt2	D-lactate transport via proton symport	h[e] + lac-D[e] <==> h[c] + lac-D[c]	Transport, Extracellular	YKL217W
D-LACt2m	D-lactate/pyruvate antiport, mitochondrial	lac-D[c] + pyr[m] <==> lac-D[m] + pyr[c]	Transport, Mitochondrial
D-LACtm	D-lactate transport, mitochondrial	h[c] + lac-D[c] <==> h[m] + lac-D[m]	Transport, Mitochondrial
DADA	Deoxyadenosine deaminase	[c] : dad-2 + h + h2o --> din + nh4	Nucleotide Salvage Pathway	YNL141W
DADK	deoxyadenylate kinase	[c] : atp + damp <==> adp + dadp	Nucleotide Salvage Pathway
DADNt2	deoxyadenosine transport in via proton symport	dad-2[e] + h[e] --> dad-2[c] + h[c]	Transport, Extracellular
DADPtn	DADP nuclear transport	dadp[c] <==> dadp[n]	Transport, Nuclear
DAGCPT_SC	diacylglycerol cholinephosphotransferase, yeast-specific	[c] : (0.01) 12dgr_SC + cdpchol --> cmp + h + (0.01) pc_SC	Phospholipid Biosynthesis	YHR123W, YNL130C
DAGPYP_SC	diacylglycerol pyrophosphate phosphatase, yeast-specific	[c] : h2o + (0.01) pa_SC --> (0.01) 12dgr_SC + pi	Phospholipid Biosynthesis	YDR503C, YDR284C
DANNt2	7,8-Diaminononanoate reversible transport via proton symport	dann[e] + h[e] <==> dann[c] + h[c]	Transport, Extracellular
DASYN_SC	CDP-Diacylglycerol synthetase, yeast-specific	[c] : ctp + h + (0.01) pa_SC <==> (0.01) cdpdag_SC + ppi	Phospholipid Biosynthesis	YBR029C
DASYNm_SC	CDP-Diacylglycerol synthetase, yeast-specific, mitochondrial	[m] : ctp + h + (0.01) pa_SC <==> (0.01) cdpdag_SC + ppi	Phospholipid Biosynthesis	YBR029C
DB4PS	3,4-Dihydroxy-2-butanone-4-phosphate synthase	[c] : ru5p-D --> db4p + for + h	Riboflavin Metabolism	YDR487C
DBTSr	dethiobiotin synthase	[c] : atp + co2 + dann <==> adp + dtbt + (3) h + pi	Pantothenate and CoA Biosynthesis	YNR057C
DCDPtn	dCDP nuclear transport	dcdp[c] <==> dcdp[n]	Transport, Nuclear
DCMPDA	dCMP deaminase	[c] : dcmp + h + h2o <==> dump + nh4	Purine and Pyrimidine Biosynthesis	YHR144C
DCTPD	dCTP deaminase	[c] : dctp + h + h2o --> dutp + nh4	Nucleotide Salvage Pathway	YHR144C
DCYTD	deoxycytidine deaminase	[c] : dcyt + h + h2o --> duri + nh4	Nucleotide Salvage Pathway	YLR245C
DCYTt2	deoxycytidine transport in via proton symport	dcyt[e] + h[e] --> dcyt[c] + h[c]	Transport, Extracellular
DDPA	3-deoxy-D-arabino-heptulosonate 7-phosphate synthetase	[c] : e4p + h2o + pep --> 2dda7p + pi	Tyrosine, Tryptophan, and Phenylalanine Metabolism	YBR249C, YDR035W
DDPAm	2-deoxy-D-arabino-heptulosonate 7-phosphate synthetase, mitochondrial	[m] : e4p + h2o + pep --> 2dda7p + pi	Tyrosine, Tryptophan, and Phenylalanine Metabolism	YDR035W
DESAT14	Myristicoyl-CoA desaturase (n-C14:0CoA -> n-C14:1CoA)	[c] : h + nadph + o2 + tdcoa --> (2) h2o + nadp + tdecoa	Fatty Acid Biosynthesis
DESAT16	Palmitoyl-CoA desaturase (n-C16:0CoA -> n-C16:1CoA)	[c] : h + nadph + o2 + pmtcoa --> (2) h2o + hdcoa + nadp	Fatty Acid Biosynthesis	YGL055W
DESAT18	stearoyl-CoA desaturase (n-C18:0CoA -> n-C18:1CoA)	[c] : h + nadph + o2 + stcoa --> (2) h2o + nadp + odecoa	Fatty Acid Biosynthesis	YGL055W
DESAT18_2	Oleoyl-CoA desaturase (n-C18:1CoA -> n-C18:2CoA)	[c] : h + nadph + o2 + odecoa --> (2) h2o + nadp + ocdycacoa	Fatty Acid Biosynthesis
DGDPtn	dGDP nuclear transport	dgdp[c] <==> dgdp[n]	Transport, Nuclear
DGGH	alpha-D-glucoside glucohydrase	[c] : 6dg + h2o --> gal + glc-D	Galactose metabolism	YJL221C
DGK1	deoxyguanylate kinase (dGMP:ATP)	[c] : atp + dgmp <==> adp + dgdp	Purine and Pyrimidine Biosynthesis	YDR454C
DGSNt2	deoxyguanosine transport in via proton symport	dgsn[e] + h[e] --> dgsn[c] + h[c]	Transport, Extracellular
DHAD1m	dihydroxy-acid dehydratase (2,3-dihydroxy-3-methylbutanoate), mitochondrial	[m] : 23dhmb --> 3mob + h2o	Valine, Leucine, and Isoleucine Metabolism	YJR016C
DHAD2m	dihydroxy-acid dehydratase (2,3-dihydroxy-3-methylpentanoate), mitochondrial	[m] : 23dhmp --> 3mop + h2o	Valine, Leucine, and Isoleucine Metabolism	YJR016C
DHAK	dihydroxyacetone kinase	[c] : atp + dha --> adp + dhap + h	Glycerolipid Metabolism	YFL053W, YML070W
DHAPtm	dihydroxyacetone phosphate transport, mitochondrial	dhap[m] --> dhap[c]	Transport, Mitochondrial
DHFRi	dihydrofolate reductase (irreversible)	[c] : dhf + h + nadph --> nadp + thf	Folate Metabolism	YOR236W
DHFRim	dihydrofolate reductase, mitochondrial	[m] : dhf + h + nadph --> nadp + thf	Folate Metabolism	YOR236W
DHFS	dihydrofolate synthase	[c] : atp + dhpt + glu-L --> adp + dhf + h + pi	Folate Metabolism
DHFtm	dihydrofolate reversible mitochondrial transport	dhf[c] <==> dhf[m]	Transport, Mitochondrial
DHNPAm	dihydroneopterin aldolase	[m] : dhnpt --> 2ahhmp + gcald + h	Folate Metabolism	YNL256W
DHNPTtm	dhnpt mitochondrial transport	dhnpt[c] <==> dhnpt[m]	Transport, Mitochondrial
DHORD4i	dihydoorotic acid (ubiquinone-6), irreversible	dhor-S[c] + q6[m] --> orot[c] + q6h2[m]	Purine and Pyrimidine Biosynthesis	YKL216W
DHORDfum	Fumarate dependent DHORD	[c] : dhor-S + fum --> orot + succ	Purine and Pyrimidine Biosynthesis	YKL216W
DHORDi	dihydoorotic acid dehydrogenase (irreversible)	[c] : dhor-S + o2 --> h2o2 + orot	Purine and Pyrimidine Biosynthesis	YKL216W
DHORTS	dihydroorotase	[c] : dhor-S + h2o <==> cbasp + h	Purine and Pyrimidine Biosynthesis	YJL130C, YLR420W
DHPSm	dihydropteroate synthase, mitochondrial	[m] : 2ahhmp + 4abz --> dhpt + h2o	Folate Metabolism	YNL256W
DHPTtm	Dihydropteroate mitochondrial transport via diffusion	dhpt[c] <==> dhpt[m]	Transport, Mitochondrial
DHQS	3-dehydroquinate synthase	[c] : 2dda7p --> 3dhq + pi	Tyrosine, Tryptophan, and Phenylalanine Metabolism	YDR127W
DHQTi	3-dehydroquinate dehydratase, irreversible	[c] : 3dhq --> 3dhsk + h2o	Tyrosine, Tryptophan, and Phenylalanine Metabolism	YDR127W
DIAT	diamine transaminase	[c] : accoa + sprm --> N1sprm + coa + h	Tyrosine, Tryptophan, and Phenylalanine Metabolism
DINSt2	deoxyinosine transport in via proton symport	din[e] + h[e] --> din[c] + h[c]	Transport, Extracellular
DIPS	diphthine synthase	[c] : amet + caphis --> ahcys + cmaphis + h	Methionine Metabolism	YLR172C
DKMPPD2	2,3-diketo-5-methylthio-1-phosphopentane degradation reaction	[c] : dkmpp + (3) h2o --> 2kmb + for + (6) h + pi	Methionine Metabolism	YEL038W, YMR009W
DMATT	dimethylallyltranstransferase	[c] : dmpp + ipdp --> grdp + ppi	Sterol Metabolism	YJL167W
DNMPPA	Dihydroneopterin monophosphate dephosphorylase	[c] : dhpmp + h2o --> dhnpt + pi	Folate Metabolism	YDL100C
DNTPPA	Dihydroneopterin triphosphate pyrophosphatase	[c] : ahdt + h2o --> dhpmp + h + ppi	Folate Metabolism
DOLK	Dolichol kinase	[c] : ctp + dolichol --> cdp + dolp + h	Glycoprotein Metabolism	YMR013C
DOLPMMer	Dolichyl-phosphate-mannose--protein mannosyltransferase, endoplasmic reticular	[r] : dolmanp --> dolp + h + mannan	Glycoprotein Metabolism	YDL095W, YGR199W, YJR143C, YDL093W, YOR321W, YAL023C
DOLPMTcer	Dolichyl-phosphate D-mannosyltransferase	dolp[c] + gdpmann[c] --> dolmanp[r] + gdp[c]	Glycoprotein Metabolism	YPR183W
DOLPt2er	dolichol phosphate endoplasmic reticular transport via proton symport	dolp[c] + h[c] <==> dolp[r] + h[r]	Transport, Endoplasmic Reticular
DPCOAK	dephospho-CoA kinase	[c] : atp + dpcoa --> adp + coa + h	Pantothenate and CoA Biosynthesis
DPCOAKm	dephospho-CoA kinase, mitochondrial	[m] : atp + dpcoa --> adp + coa + h	Pantothenate and CoA Biosynthesis
DPGM	Diphosphoglyceromutase	[c] : 13dpg <==> 23dpg + h	Glycolysis/Gluconeogenesis	YKL152C
DPMVD	diphosphomevalonate decarboxylase	[c] : 5dpmev + atp --> adp + co2 + ipdp + pi	Sterol Metabolism	YNR043W
DPR	2-dehydropantoate 2-reductase	[c] : 2dhp + h + nadph --> nadp + pant-R	Pantothenate and CoA Biosynthesis	YHR063C
DPRm	2-dehydropantoate 2-reductase, mitochondrial	[m] : 2dhp + h + nadph --> nadp + pant-R	Pantothenate and CoA Biosynthesis	YLR355C
DRBK	Deoxyribokinase	[c] : atp + drib --> 2dr5p + adp + h	Pentose Phosphate Pathway	YCR036W
DROPPRy	2,5-diamino-6-ribosylamino-4(3H)-pyrimidinone 5'-phosphate reductase (nadph)	[c] : 25dhpp + h + nadph --> 25dthpp + nadp	Riboflavin Metabolism	YBR153W
DRTPPD	2,5-diamino-6-ribitylamino-4(3H)-pyrimidinone 5'-phosphate deaminase	[c] : 25dthpp + h + h2o --> 5aprbu + nh4	Riboflavin Metabolism	YOL066C
DTMPK	dTMP kinase	[c] : atp + dtmp <==> adp + dtdp	Nucleotide Salvage Pathway	YJR057W
DTTPt	dTTP reversible uniport	dttp[e] <==> dttp[c]	Transport, Extracellular
DUMPtn	dUMP nuclear transport	dump[c] <==> dump[n]	Transport, Nuclear
DURIK1	deoxyuridine kinase (ATP:Deoxyuridine)	[c] : atp + duri --> adp + dump + h	Purine and Pyrimidine Biosynthesis
DURIPP	deoxyuridine phosphorylase	[c] : duri + pi <==> 2dr1p + ura	Purine and Pyrimidine Biosynthesis	YLR209C
DURIt2	deoxyuridine transport in via proton symport	duri[e] + h[e] --> duri[c] + h[c]	Transport, Extracellular
DUTPDP	dUTP diphosphatase	[c] : dutp + h2o --> dump + h + ppi	Purine and Pyrimidine Biosynthesis	YBR252W
DXHPScm	deoxyhypusine synthase, cytosolic/mitochondrial	h2o[c] + q6[m] + spmd[c] --> 13dampp[c] + 4abutn[c] + q6h2[m]	Arginine and Proline Metabolism	YHR068W
E4HGLUtm	L-erythro-4-hydroxyglutamate mitochondrial transport via diffusion	e4hglu[c] <==> e4hglu[m]	Transport, Mitochondrial
E4HGLUtp	L-erythro-4-hydroxyglutamate peroxisomal transport via diffusion	e4hglu[c] <==> e4hglu[x]	Transport, Peroxisomal
E4Ptm	D-erythrose 4-phosphate mtiochondrial transport via diffusion	e4p[c] <==> e4p[m]	Transport, Mitochondrial
ECOAH11p	3-hydroxyacyl-CoA dehydratase (3-hydroxyhexacosyl-CoA), peroxisomal	[x] : h2o + hxc2coa <==> 3hxccoa	Fatty Acid Degradation	YKR009C
ECOAH4p	3-hydroxyacyl-CoA dehydratase (3-hydroxydecanoyl-CoA), peroxisomal	[x] : 3hdcoa <==> dc2coa + h2o	Fatty Acid Degradation	YKR009C
ECOAH5p	3-hydroxyacyl-CoA dehydratase (3-hydroxydodecanoyl-CoA), peroxisomal	[x] : 3hddcoa <==> dd2coa + h2o	Fatty Acid Degradation	YKR009C
ECOAH6p	3-hydroxyacyl-CoA dehydratase (3-hydroxytetradecanoyl-CoA), peroxisomal	[x] : 3htdcoa <==> h2o + td2coa	Fatty Acid Degradation	YKR009C
ECOAH7p	3-hydroxyacyl-CoA dehydratase (3-hydroxyhexadecanoyl-CoA), peroxisomal	[x] : 3hhdcoa <==> h2o + hdd2coa	Fatty Acid Degradation	YKR009C
ECOAH8p	3-hydroxyacyl-CoA dehydratase (3-hydroxyoctadecanoyl-CoA), peroxisomal	[x] : 3hodcoa <==> h2o + od2coa	Fatty Acid Degradation	YKR009C
EHGLAT	L-erythro-4-Hydroxyglutamate:2-oxoglutarate aminotransferase	[c] : akg + e4hglu --> 4h2oglt + glu-L	Arginine and Proline Metabolism	YLR027C
EHGLATm	L-erythro-4-Hydroxyglutamate:2-oxoglutarate aminotransferase, mitochondrial	[m] : akg + e4hglu --> 4h2oglt + glu-L	Arginine and Proline Metabolism	YKL106W
EHGLATp	L-erythro-4-Hydroxyglutamate:2-oxoglutarate aminotransferase, peroxisomal	[x] : akg + e4hglu --> 4h2oglt + glu-L	Arginine and Proline Metabolism	YLR027C
ENO	enolase	[c] : 2pg <==> h2o + pep	Glycolysis/Gluconeogenesis	YOR393W, YPL281C, YMR323W, YHR174W, YGR254W
EPGALURSe	Endopolygalacturonase (extracellular)	[e] : h2o + pectin --> galur	Alternate Carbon Metabolism	YJR153W
EPISTAT_SC	Acyl-CoA:episterol acyltransferase, yeast-specific	[c] : (0.01) epist + (0.655) hdcoa + (0.01) hexccoa + (0.27) odecoa + (0.02) pmtcoa + (0.03) stcoa + (0.015) tdcoa --> coa + (0.01) epistest_SC	Sterol Metabolism	YCR048W
EPISTESTH_SC	episterol ester hydrolase, yeast-specific	[c] : (0.01) epistest_SC + h2o --> (0.01) epist + h + (0.02) hdca + (0.655) hdcea + (0.01) hexc + (0.03) ocdca + (0.27) ocdcea + (0.015) ttdca	Sterol Metabolism	YKL140W, YLL012W
EPISTESTH_SCe	episterol ester hydrolase, yeast-specific (extracellular)	[e] : (0.01) epistest_SC + h2o --> (0.01) epist + h + (0.02) hdca + (0.655) hdcea + (0.01) hexc + (0.03) ocdca + (0.27) ocdcea + (0.015) ttdca	Sterol Metabolism	YLR020C
EPISTt	episterol reversible transport	epist[e] <==> epist[c]	Transport, Extracellular	YOR011W, YIL013C
EPMGH	Epimelibiose galactohydrolase	[c] : epm + h2o <==> gal + man	Galactose metabolism	YBR184W
ERGSTAT_SC	Acyl-CoA:ergosterol acyltransferase, yeast-specific	[c] : (0.01) ergst + (0.655) hdcoa + (0.01) hexccoa + (0.27) odecoa + (0.02) pmtcoa + (0.03) stcoa + (0.015) tdcoa --> coa + (0.01) ergstest_SC	Sterol Metabolism	YNR019W, YCR048W
ERGSTESTH_SC	ergosterol ester hydrolase, yeast-specific	[c] : (0.01) ergstest_SC + h2o --> (0.01) ergst + h + (0.02) hdca + (0.655) hdcea + (0.01) hexc + (0.03) ocdca + (0.27) ocdcea + (0.015) ttdca	Sterol Metabolism	YKL140W, YLL012W
ERGSTESTH_SCe	ergosterol ester hydrolase, yeast-specific (extracellular)	[e] : (0.01) ergstest_SC + h2o --> (0.01) ergst + h + (0.02) hdca + (0.655) hdcea + (0.01) hexc + (0.03) ocdca + (0.27) ocdcea + (0.015) ttdca	Sterol Metabolism	YLR020C
ERGSTGLCT	UDP-glucose:ergosterol glucosyltransferase	[c] : ergst + udpg --> ergst3glc + h + udp	Sterol Metabolism	YLR189C
ERGSTt	ergosterol reversible transport	ergst[e] <==> ergst[c]	Transport, Extracellular	YOR011W, YIL013C
ERGSTter	ergosterol endoplasmic reticular transport	ergst[r] <==> ergst[c]	Transport, Endoplasmic Reticular
ERGTETROLter	Ergosta-5,6,22,24,(28)-tetraen-3beta-ol endoplamic reticular transport	ergtetrol[c] <==> ergtetrol[r]	Transport, Endoplasmic Reticular
ETHAK	Ethanolamine kinase	[c] : atp + etha --> adp + ethamp + h	Phospholipid Biosynthesis	YDR147W
ETHAPT_SC	Ethanolaminephosphotransferase, yeast-specific	[c] : (0.01) 12dgr_SC + cdpea <==> cmp + h + (0.01) pe_SC	Phospholipid Biosynthesis	YHR123W
ETHAt	ethanolamine transport via diffusion (extracellular)	etha[e] <==> etha[c]	Transport, Extracellular
ETOHt	ethanol reversible transport	etoh[e] <==> etoh[c]	Transport, Extracellular
ETOHtm	ethanol transport to mitochondria (diffusion)	etoh[c] <==> etoh[m]	Transport, Mitochondrial
FA100tp	fatty acid peroxisomal transport	dca[c] --> dca[x]	Transport, Peroxisomal
FA120ACPH	fatty-acyl-ACP hydrolase	[c] : ddcaACP + h2o <==> ACP + ddca + h	Fatty Acid Biosynthesis	YKL182W+YPL231W
FA120ACPtm	fatty-acyl-ACP mitochondrial transport	ddcaACP[m] --> ddcaACP[c]	Transport, Mitochondrial
FA120tp	fatty acid peroxisomal transport	ddca[c] --> ddca[x]	Transport, Peroxisomal
FA140ACPH	fatty-acyl-ACP hydrolase	[c] : h2o + myrsACP <==> ACP + h + ttdca	Fatty Acid Biosynthesis	YKL182W+YPL231W
FA140ACPtm	fatty-acyl-ACP mitochondrial transport	myrsACP[m] --> myrsACP[c]	Transport, Mitochondrial
FA140COAabcp	fatty acid peroxisomal transport via ABC system	atp[x] + h2o[x] + tdcoa[c] --> adp[x] + h[x] + pi[x] + tdcoa[x]	Transport, Peroxisomal	YPL147W, YKL188C
FA140tp	fatty acid peroxisomal transport	ttdca[c] --> ttdca[x]	Transport, Peroxisomal
FA141ACPH	fatty-acyl-ACP hydrolase	[c] : h2o + tdeACP <==> ACP + h + ttdcea	Fatty Acid Biosynthesis	YKL182W+YPL231W
FA141ACPtm	fatty-acyl-ACP mitochondrial transport	tdeACP[m] --> tdeACP[c]	Transport, Mitochondrial
FA141COAabcp	fatty acid peroxisomal transport via ABC system	atp[x] + h2o[x] + tdecoa[c] --> adp[x] + h[x] + pi[x] + tdecoa[x]	Transport, Peroxisomal	YPL147W, YKL188C
FA141tp	fatty acid peroxisomal transport	ttdcea[c] --> ttdcea[x]	Transport, Peroxisomal
FA160ACPH	fatty-acyl-ACP hydrolase	[c] : h2o + palmACP <==> ACP + h + hdca	Fatty Acid Biosynthesis	YKL182W+YPL231W
FA160ACPtm	fatty-acyl-ACP mitochondrial transport	palmACP[m] --> palmACP[c]	Transport, Mitochondrial
FA160COAabcp	fatty acyl-CoA peroxisomal transport via ABC system	atp[x] + h2o[x] + pmtcoa[c] --> adp[x] + h[x] + pi[x] + pmtcoa[x]	Transport, Peroxisomal	YPL147W, YKL188C
FA160tp	fatty acid peroxisomal transport	hdca[c] --> hdca[x]	Transport, Peroxisomal
FA161ACPH	fatty-acyl-ACP hydrolase	[c] : h2o + hdeACP <==> ACP + h + hdcea	Fatty Acid Biosynthesis	YKL182W+YPL231W
FA161ACPtm	fatty-acyl-ACP mitochondrial transport	hdeACP[m] --> hdeACP[c]	Transport, Mitochondrial
FA161COAabcp	fatty acyl-CoA peroxisomal transport via ABC system	atp[x] + h2o[x] + hdcoa[c] --> adp[x] + h[x] + hdcoa[x] + pi[x]	Transport, Peroxisomal	YPL147W, YKL188C
FA161tp	fatty acid peroxisomal transport	hdcea[c] --> hdcea[x]	Transport, Peroxisomal
FA180ACPH	fatty-acyl-ACP hydrolase	[c] : h2o + ocdcaACP <==> ACP + h + ocdca	Fatty Acid Biosynthesis	YKL182W+YPL231W
FA180ACPtm	fatty-acyl-ACP mitochondrial transport	ocdcaACP[m] --> ocdcaACP[c]	Transport, Mitochondrial
FA180COAabcp	fatty acyl-CoA transport via ABC system	atp[x] + h2o[x] + stcoa[c] --> adp[x] + h[x] + pi[x] + stcoa[x]	Transport, Peroxisomal	YPL147W, YKL188C
FA181ACPH	fatty-acyl-ACP hydrolase	[c] : h2o + octeACP <==> ACP + h + ocdcea	Fatty Acid Biosynthesis	YKL182W+YPL231W
FA181ACPtm	fatty-acyl-ACP mitochondrial transport	octeACP[m] --> octeACP[c]	Transport, Mitochondrial
FA181COAabcp	fatty acyl-CoA peroxisomal transport via ABC system	atp[x] + h2o[x] + odecoa[c] --> adp[x] + h[x] + odecoa[x] + pi[x]	Transport, Peroxisomal	YPL147W, YKL188C
FA182ACPH	fatty-acyl-ACP hydrolase	[c] : h2o + ocdcyaACP <==> ACP + h + ocdcya	Fatty Acid Biosynthesis	YKL182W+YPL231W
FA182ACPtm	fatty-acyl-ACP mitochondrial transport	ocdcyaACP[m] --> ocdcyaACP[c]	Transport, Mitochondrial
FA182COAabcp	fatty acyl-CoA peroxisomal transport via ABC system	atp[x] + h2o[x] + ocdycacoa[c] --> adp[x] + h[x] + ocdycacoa[x] + pi[x]	Transport, Peroxisomal	YPL147W, YKL188C
FA240tp	fatty acid peroxisomal transport	ttc[c] --> ttc[x]	Transport, Peroxisomal	YBR041W
FA260tp	fatty acid peroxisomal transport	hexc[c] --> hexc[x]	Transport, Peroxisomal	YBR041W
FA80tp	fatty acid peroxisomal transport	octa[c] --> octa[x]	Transport, Peroxisomal
FACOAL100p	fatty-acid--CoA ligase (decanoate), peroxisomal	[x] : atp + coa + dca <==> amp + dcacoa + ppi	Fatty Acid Biosynthesis	YER015W
FACOAL120p	fatty-acid--CoA ligase (dodecanoate), peroxisomal	[x] : atp + coa + ddca <==> amp + ddcacoa + ppi	Fatty Acid Biosynthesis	YER015W
FACOAL140	fatty-acid--CoA ligase (tetradecanoate)	[c] : atp + coa + ttdca <==> amp + ppi + tdcoa	Fatty Acid Biosynthesis	YOR317W, YIL009W, YMR246W
FACOAL140p	fatty-acid--CoA ligase (tetradecanoate), peroxisomal	[x] : atp + coa + ttdca <==> amp + ppi + tdcoa	Fatty Acid Biosynthesis	YER015W
FACOAL141	fatty-acid--CoA ligase (tetradecenoate)	[c] : atp + coa + ttdcea <==> amp + ppi + tdecoa	Fatty Acid Biosynthesis	YOR317W, YIL009W, YMR246W
FACOAL141p	fatty-acid--CoA ligase (tetradecenoate), peroxisomal	[x] : atp + coa + ttdcea <==> amp + ppi + tdecoa	Fatty Acid Biosynthesis	YER015W
FACOAL160	fatty-acid--CoA ligase (hexadecanoate)	[c] : atp + coa + hdca <==> amp + pmtcoa + ppi	Fatty Acid Biosynthesis	YOR317W, YIL009W, YMR246W
FACOAL160p	fatty-acid--CoA ligase (hexadecanoate), peroxisomal	[x] : atp + coa + hdca <==> amp + pmtcoa + ppi	Fatty Acid Biosynthesis	YER015W
FACOAL161	fatty-acid--CoA ligase (hexadecenoate)	[c] : atp + coa + hdcea <==> amp + hdcoa + ppi	Fatty Acid Biosynthesis	YOR317W, YIL009W, YMR246W
FACOAL161p	fatty-acid--CoA ligase (hexadecenoate), peroxisomal	[x] : atp + coa + hdcea <==> amp + hdcoa + ppi	Fatty Acid Biosynthesis	YER015W
FACOAL180	fatty-acid--CoA ligase (octadecanoate)	[c] : atp + coa + ocdca <==> amp + ppi + stcoa	Fatty Acid Biosynthesis	YOR317W, YIL009W, YMR246W
FACOAL181	fatty-acid--CoA ligase (octadecenoate)	[c] : atp + coa + ocdcea <==> amp + odecoa + ppi	Fatty Acid Biosynthesis	YOR317W, YIL009W, YMR246W
FACOAL182	fatty-acid--CoA ligase (octadecynoate)	[c] : atp + coa + ocdcya <==> amp + ocdycacoa + ppi	Fatty Acid Biosynthesis	YOR317W, YIL009W, YMR246W
FACOAL240p	fatty-acid--CoA ligase (n-C24:0), peroxisomal	[x] : atp + coa + ttc <==> amp + ppi + ttccoa	Fatty Acid Biosynthesis	YBR041W
FACOAL260p	fatty-acid--CoA ligase (n-C26:0), peroxisomal	[x] : atp + coa + hexc <==> amp + hexccoa + ppi	Fatty Acid Biosynthesis	YBR041W
FACOAL80p	fatty-acid--CoA ligase (octanoate), peroxisomal	[x] : atp + coa + octa <==> amp + occoa + ppi	Fatty Acid Biosynthesis	YER015W
FADFMNtm	FAD/FMN antiport	fad[c] + fmn[m] --> fad[m] + fmn[c]	Transport, Mitochondrial	YIL134W
FALDH	formaldehyde dehydrogenase	[c] : fald + gthrd + nad <==> Sfglutth + h + nadh	Pyruvate Metabolism	YDL168W
FAO141p_even	fatty acid oxidation	[x] : (6) coa + (6) h2o + (6) nad + nadph + (6) o2 + tdecoa --> (7) accoa + (5) h + (6) h2o2 + (6) nadh + nadp	Fatty Acid Degradation	YGL205W, YLR284C, YOR180C, YNL202W, YIL160C, YKR009C
FAO141p_odd	Fatty acid oxidation	[x] : (6) coa + (6) h2o + (6) nad + (5) o2 + tdecoa --> (7) accoa + (6) h + (5) h2o2 + (6) nadh	Fatty Acid Degradation	YGL205W, YLR284C, YOR180C, YIL160C, YKR009C
FAO161p_even	Fatty acid oxidation	[x] : (7) coa + (7) h2o + hdcoa + (7) nad + nadph + (7) o2 --> (8) accoa + (6) h + (7) h2o2 + (7) nadh + nadp	Fatty Acid Degradation	YGL205W, YLR284C, YOR180C, YNL202W, YIL160C, YKR009C
FAO161p_odd	Fatty acid oxidation	[x] : (7) coa + (7) h2o + hdcoa + (7) nad + (6) o2 --> (8) accoa + (7) h + (6) h2o2 + (7) nadh	Fatty Acid Degradation	YGL205W, YLR284C, YOR180C, YIL160C, YKR009C
FAO181p_even	Fatty acid oxidation	[x] : (8) coa + (8) h2o + (8) nad + nadph + (8) o2 + odecoa --> (9) accoa + (7) h + (8) h2o2 + (8) nadh + nadp	Fatty Acid Degradation	YGL205W, YLR284C, YOR180C, YNL202W, YIL160C, YKR009C
FAO181p_odd	Fatty acid oxidation	[x] : (8) coa + (8) h2o + (8) nad + (7) o2 + odecoa --> (9) accoa + (8) h + (7) h2o2 + (8) nadh	Fatty Acid Degradation	YGL205W, YLR284C, YOR180C, YIL160C, YKR009C
FAO182p_even/even	Fatty acid oxidation	[x] : (8) coa + (8) h2o + (8) nad + (2) nadph + (8) o2 + ocdycacoa --> (9) accoa + (6) h + (8) h2o2 + (8) nadh + (2) nadp	Fatty Acid Degradation	YGL205W, YLR284C, YOR180C, YNL202W, YIL160C, YKR009C
FAO182p_even/odd	Fatty acid oxidation	[x] : (8) coa + (8) h2o + (8) nad + nadph + (7) o2 + ocdycacoa --> (9) accoa + (7) h + (7) h2o2 + (8) nadh + nadp	Fatty Acid Degradation	YGL205W, YLR284C, YOR180C, YNL202W, YIL160C, YKR009C
FAO182p_odd/odd	Fatty acid oxidation	[x] : (8) coa + (8) h2o + (8) nad + (6) o2 + ocdycacoa --> (9) accoa + (8) h + (6) h2o2 + (8) nadh	Fatty Acid Degradation	YGL205W, YLR284C, YOR180C, YIL160C, YKR009C
FAO240p	fatty acid oxidation (tetradecansoyl-CoA), peroxisomal	[x] : (3) coa + (3) h2o + (3) nad + (3) o2 + ttccoa --> (3) accoa + (3) h + (3) h2o2 + (3) nadh + stcoa	Fatty Acid Degradation	YGL205W, YIL160C, YKR009C
FAO80p	fatty acid oxidation (octanoyl-CoA), peroxisomal	[x] : (3) coa + (3) h2o + (3) nad + (3) o2 + occoa --> (4) accoa + (3) h + (3) h2o2 + (3) nadh	Fatty Acid Degradation	YGL205W, YIL160C, YKR009C
FAS100	fatty acid synthase (n-C10:0)	[c] : (3) h + malcoa + (2) nadph + octa --> co2 + coa + dca + h2o + (2) nadp	Fatty Acid Biosynthesis	YGR037C, YNR016C, YKL182W+YPL231W
FAS100ACPm	fatty-acyl-ACP synthase (n-C10:0ACP), mitochondrial	[m] : (3) h + malACP + (2) nadph + ocACP --> ACP + co2 + dcaACP + h2o + (2) nadp	Fatty Acid Biosynthesis	YHR067W, YKL192C, YKL055C, YOR221C, YBR026C, YER061C
FAS100COA	fatty acyl-CoA synthase (n-C10:0CoA)	[c] : (3) h + malcoa + (2) nadph + occoa --> co2 + coa + dcacoa + h2o + (2) nadp	Fatty Acid Biosynthesis	YGR037C, YNR016C, YKL182W+YPL231W
FAS120	fatty acid synthase (n-C12:0)	[c] : dca + (3) h + malcoa + (2) nadph --> co2 + coa + ddca + h2o + (2) nadp	Fatty Acid Biosynthesis	YGR037C, YNR016C, YKL182W+YPL231W
FAS120ACPm	fatty-acyl-ACP synthase (n-C12:0ACP), mitochondrial	[m] : dcaACP + (3) h + malACP + (2) nadph --> ACP + co2 + ddcaACP + h2o + (2) nadp	Fatty Acid Biosynthesis	YHR067W, YKL192C, YKL055C, YOR221C, YBR026C, YER061C
FAS120COA	fatty-acyl-CoA synthase (n-C12:0CoA)	[c] : dcacoa + (3) h + malcoa + (2) nadph --> co2 + coa + ddcacoa + h2o + (2) nadp	Fatty Acid Biosynthesis	YGR037C, YNR016C, YKL182W+YPL231W
FAS140	fatty acid synthase (n-C14:0)	[c] : ddca + (3) h + malcoa + (2) nadph --> co2 + coa + h2o + (2) nadp + ttdca	Fatty Acid Biosynthesis	YGR037C, YNR016C, YKL182W+YPL231W
FAS140ACPm	fatty-acyl-ACP synthase (n-C14:0ACP), mitochondrial	[m] : ddcaACP + (3) h + malACP + (2) nadph --> ACP + co2 + h2o + myrsACP + (2) nadp	Fatty Acid Biosynthesis	YHR067W, YKL192C, YKL055C, YOR221C, YBR026C, YER061C
FAS140COA	fatty-acyl-CoA synthase (n-C14:0CoA)	[c] : ddcacoa + (3) h + malcoa + (2) nadph --> co2 + coa + h2o + (2) nadp + tdcoa	Fatty Acid Biosynthesis	YGR037C, YNR016C, YKL182W+YPL231W
FAS141	fatty acid synthase (n-C14:1)	[c] : ddca + (4) h + malcoa + (3) nadph + o2 --> co2 + coa + (3) h2o + (3) nadp + ttdcea	Fatty Acid Biosynthesis	YJL196C
FAS141ACPm	fatty-acyl-ACP synthase (n-C14:1ACP), mitochondrial	[m] : ddcaACP + (4) h + malACP + (3) nadph + o2 --> ACP + co2 + (3) h2o + (3) nadp + tdeACP	Fatty Acid Biosynthesis	YHR067W, YKL192C, YKL055C, YOR221C, YBR026C, YER061C
FAS160	fatty acid synthase (n-C16:0)	[c] : (3) h + malcoa + (2) nadph + ttdca --> co2 + coa + h2o + hdca + (2) nadp	Fatty Acid Biosynthesis	YGR037C, YNR016C, YKL182W+YPL231W
FAS160ACPm	fatty-acyl-ACP synthase (n-C16:0ACP), mitochondrial	[m] : (3) h + malACP + myrsACP + (2) nadph --> ACP + co2 + h2o + (2) nadp + palmACP	Fatty Acid Biosynthesis	YHR067W, YKL192C, YKL055C, YOR221C, YBR026C, YER061C
FAS160COA	fatty-acyl-CoA synthase (n-C16:0CoA)	[c] : (3) h + malcoa + (2) nadph + tdcoa --> co2 + coa + h2o + (2) nadp + pmtcoa	Fatty Acid Biosynthesis	YGR037C, YNR016C, YKL182W+YPL231W
FAS161	fatty acid synthase (n-C16:1)	[c] : (4) h + malcoa + (3) nadph + o2 + ttdca --> co2 + coa + (3) h2o + hdcea + (3) nadp	Fatty Acid Biosynthesis	YJL196C
FAS161ACPm	fatty-acyl-ACP synthase (n-C16:1ACP), mitochondrial	[m] : (4) h + malACP + myrsACP + (3) nadph + o2 --> ACP + co2 + (3) h2o + hdeACP + (3) nadp	Fatty Acid Biosynthesis	YHR067W, YKL192C, YKL055C, YOR221C, YBR026C, YER061C
FAS180	fatty acid synthase (n-C18:0)	[c] : (3) h + hdca + malcoa + (2) nadph --> co2 + coa + h2o + (2) nadp + ocdca	Fatty Acid Biosynthesis	YGR037C, YNR016C, YKL182W+YPL231W
FAS180ACPm	fatty-acyl-ACP synthase (n-C18:0ACP), mitochondrial	[m] : (3) h + malACP + (2) nadph + palmACP --> ACP + co2 + h2o + (2) nadp + ocdcaACP	Fatty Acid Biosynthesis	YHR067W, YKL192C, YKL055C, YOR221C, YBR026C, YER061C
FAS180COA	fatty-acyl-CoA synthase (n-C18:0CoA)	[c] : (3) h + malcoa + (2) nadph + pmtcoa --> co2 + coa + h2o + (2) nadp + stcoa	Fatty Acid Biosynthesis	YGR037C, YNR016C, YKL182W+YPL231W
FAS181	fatty acid synthase (n-C18:1)	[c] : (4) h + hdca + malcoa + (3) nadph + o2 --> co2 + coa + (3) h2o + (3) nadp + ocdcea	Fatty Acid Biosynthesis	YJL196C
FAS181ACPm	fatty-acyl-ACP synthase (n-C18:1ACP), mitochondrial	[m] : (4) h + malACP + (3) nadph + o2 + palmACP --> ACP + co2 + (3) h2o + (3) nadp + octeACP	Fatty Acid Biosynthesis	YHR067W, YKL192C, YKL055C, YOR221C, YBR026C, YER061C
FAS182ACPm	fatty-acyl-ACP synthase (n-C18:2ACP), mitochondrial	[m] : (5) h + malACP + (4) nadph + (2) o2 + palmACP --> ACP + co2 + (5) h2o + (4) nadp + ocdcyaACP	Fatty Acid Biosynthesis	YHR067W, YKL192C, YKL055C, YOR221C, YBR026C, YER061C
FAS240_L	fatty acid synthase (n-C24:0), lumped reaction	[c] : (9) h + (3) malcoa + (6) nadph + ocdca --> (3) co2 + (3) coa + (3) h2o + (6) nadp + ttc	Fatty Acid Biosynthesis	YCR034W, YLR372W, YDL015C
FAS260	fatty acid synthase (n-C26:0)	[c] : (3) h + malcoa + (2) nadph + ttc --> co2 + coa + h2o + hexc + (2) nadp	Fatty Acid Biosynthesis	YCR034W, YLR372W, YDL015C
FAS80_L	fatty acid synthase (n-C8:0), lumped reaction	[c] : accoa + (8) h + (3) malcoa + (6) nadph --> (3) co2 + (4) coa + (2) h2o + (6) nadp + octa	Fatty Acid Biosynthesis	YGR037C, YNR016C, YKL182W+YPL231W
FAS80ACPm_L	fatty acyl-ACP synthase (n-C8:0ACP), mitochondrial, lumped reaction	[m] : acACP + (9) h + (3) malACP + (6) nadph --> (3) ACP + (3) co2 + (3) h2o + (6) nadp + ocACP	Fatty Acid Biosynthesis	YHR067W, YKL192C, YKL055C, YOR221C, YBR026C, YER061C
FAS80COA_L	fatty acyl-CoA synthase (n-C8:0CoA), lumped reaction	[c] : accoa + (9) h + (3) malcoa + (6) nadph --> (3) co2 + (3) coa + (3) h2o + (6) nadp + occoa	Fatty Acid Biosynthesis	YGR037C, YNR016C, YKL182W+YPL231W
FBA	fructose-bisphosphate aldolase	[c] : fdp <==> dhap + g3p	Glycolysis/Gluconeogenesis	YKL060C
FBA2	D-Fructose 1-phosphate D-glyceraldehyde-3-phosphate-lyase	[c] : f1p <==> dhap + glyald	Glycolysis/Gluconeogenesis	YKL060C
FBA3	Sedoheptulose 1,7-bisphosphate D-glyceraldehyde-3-phosphate-lyase	[c] : s17bp <==> dhap + e4p	Glycolysis/Gluconeogenesis	YKL060C
FBP	fructose-bisphosphatase	[c] : fdp + h2o --> f6p + pi	Anaplerotic reactions	YLR377C
FBP26	Fructose-2,6-bisphosphate 2-phosphatase	[c] : f26bp + h2o --> f6p + pi	Fructose and Mannose Metabolism	YJL155C
FCLTm	Ferrochelatase, mitochondrial	[m] : fe2 + ppp9 --> (2) h + pheme	Porphyrin and Chlorophyll Metabolism	YOR176W
FDH	formate dehydrogenase	[c] : for + nad --> co2 + nadh	Methane Metabolism	YPL275W, YOR388C, YPL276W
FDNG	formate dehydrogenase, cytosolic/mitochondrial	for[c] + h[c] + q6[m] --> co2[c] + q6h2[m]	Oxidative Phosphorylation
FE2t	iron (II) transport	fe2[e] --> fe2[c]	Transport, Extracellular	YMR319C
FE2utm	iron (II) uptake (mitochondrial)	fe2[c] --> fe2[m]	Transport, Mitochondrial
FECOSTAT_SC	Acyl-CoA:fecosterol acyltransferase, yeast-specific	[c] : (0.01) fecost + (0.655) hdcoa + (0.01) hexccoa + (0.27) odecoa + (0.02) pmtcoa + (0.03) stcoa + (0.015) tdcoa --> coa + (0.01) fecostest_SC	Sterol Metabolism	YCR048W
FECOSTESTH_SC	fecosterol ester hydrolase, yeast-specific	[c] : (0.01) fecostest_SC + h2o --> (0.01) fecost + h + (0.02) hdca + (0.655) hdcea + (0.01) hexc + (0.03) ocdca + (0.27) ocdcea + (0.015) ttdca	Sterol Metabolism	YKL140W, YLL012W
FECOSTESTH_SCe	fecosterol ester hydrolase, yeast-specific (extracellular	[e] : (0.01) fecostest_SC + h2o --> (0.01) fecost + h + (0.02) hdca + (0.655) hdcea + (0.01) hexc + (0.03) ocdca + (0.27) ocdcea + (0.015) ttdca	Sterol Metabolism	YLR020C
FECOSTt	fecosterol reversible transport	fecost[e] <==> fecost[c]	Transport, Extracellular	YOR011W, YIL013C
FEtm	iron (II) transport	fe2[m] --> fe2[c]	Transport, Mitochondrial
FKYNH	N-Formyl-L-kynurenine amidohydrolase	[c] : Lfmkynr + h2o --> Lkynr + for + h	Tyrosine, Tryptophan, and Phenylalanine Metabolism	YJL060W
FMETTRSm	Methionyl-tRNA formyltransferase, mitochondrial	[m] : 10fthf + mettrna --> fmettrna + h + thf	tRNA charging	YBL013W
FMNAT	FMN adenylyltransferase	[c] : atp + fmn + h --> fad + ppi	Riboflavin Metabolism	YDL045C
FMNATm	FMN adenylyltransferase	[m] : atp + fmn + h --> fad + ppi	Riboflavin Metabolism
FMNRx	FMN reductase	[c] : fmn + h + nadh --> fmnh2 + nad	Riboflavin Metabolism	YLR011W
FMNRx2	FMN reductase	[c] : fmn + h + nadph --> fmnh2 + nadp	Riboflavin Metabolism	YLR011W
FOLD3m	dihydropteroate synthase, mitochondrial	[m] : 2ahhmd + 4abz --> dhpt + ppi	Folate Metabolism	YNL256W
FORt	formate transport via diffusion	for[e] <==> for[c]	Transport, Extracellular
FORtm	formate mitochondrial transport	for[m] --> for[c]	Transport, Mitochondrial
FRDcm	fumarate reductase, cytosolic/mitochondrial	fadh2[m] + fum[c] --> fad[m] + succ[c]	Transport, Mitochondrial	YEL047C
FRDm	fumarate reductase	[m] : fadh2 + fum --> fad + succ	Oxidative Phosphorylation	YJR051W
FRDPtm	farnesyl diphosphate transport (mitochondrial)	frdp[c] <==> frdp[m]	Transport, Mitochondrial
FRTT	farnesyltranstransferase	[c] : frdp + ipdp --> ggdp + ppi	Sterol Metabolism	YPL069C
FRUK	fructose-1-phosphate kinase	[c] : atp + f1p --> adp + fdp + h	Fructose and Mannose Metabolism
FRUt2	D-fructose transport in via proton symport	fru[e] + h[e] --> fru[c] + h[c]	Transport, Extracellular	YJR158W, YOL156W, YMR011W, YDL245C, YNR072W, YEL069C, YHR096C, YDR345C, YHR092C, YHR094C, YDR342C, YFL011W, YJL214W, YDR343C, YJL219W
FTHFCL	5-formethyltetrahydrofolate cyclo-ligase	[c] : 5fthf + atp --> adp + methf + pi	Folate Metabolism	YER183C
FTHFCLm	5-formethyltetrahydrofolate cyclo-ligase, mitochondrial	[m] : 5fthf + atp --> adp + methf + pi	Folate Metabolism
FTHFI	5-Formyltetrahydrofolate:10-Formyltetrahydrofolate isomerase	[c] : 5fthf + atp + h2o --> 10fthf + adp + h + pi	Folate Metabolism
FTHFLi	formate-tetrahydrofolate ligase	[c] : atp + for + thf --> 10fthf + adp + pi	Folate Metabolism	YGR204W
FTHFLmi	formate-tetrahydrofolate ligase, mitochondrial irreversible	[m] : atp + for + thf --> 10fthf + adp + pi	Folate Metabolism	YBR084W
FUM	fumarase	[c] : fum + h2o <==> mal-L	Oxidative Phosphorylation	YPL262W
FUMAC	fumarylacetoacetase	[c] : 4fumacac + h2o --> acac + fum + h	Tyrosine, Tryptophan, and Phenylalanine Metabolism
FUMm	fumarase, mitochondrial	[m] : fum + h2o <==> mal-L	Oxidative Phosphorylation	YPL262W
FUMt2r	fumarate reversible transport via symport	fum[e] + h[e] <==> fum[c] + h[c]	Transport, Extracellular
G12MT1g	Glycolipid 1,2-alpha-D-mannosyltransferase, Golgi apparatus	[g] : gdpmann + m2macchitppdol --> gdp + h + m3macchitppdol	Glycoprotein Metabolism	YBR205W, YDR483W, YPL053C, YNL029C, YOR099W, YBR199W, YJL139C, YKR061W
G12MT2g	Glycolipid 1,2-alpha-D-mannosyltransferase, Golgi apparatus	[g] : gdpmann + m3macchitppdol --> gdp + h + m4macchitppdol	Glycoprotein Metabolism	YBR205W, YDR483W, YPL053C, YNL029C, YOR099W, YBR199W, YJL139C, YKR061W
G13MTg	Glycolipid 1,3-alpha-D-mannosyltransferase, Golgi apparatus	[g] : gdpmann + macchitppdol --> gdp + h + m1macchitppdol	Glycoprotein Metabolism
G16MTg	Glycolipid 1,6-alpha-D-mannosyltransferase, Golgi apparatus	[g] : gdpmann + m1macchitppdol --> gdp + h + m2macchitppdol	Glycoprotein Metabolism
G3PCt	glycero-3-phosphocholine transport (extracellular to cytosol)	g3pc[e] <==> g3pc[c]	Transport, Extracellular	YCR098C
G3PD1ir	glycerol-3-phosphate dehydrogenase (NAD)	[c] : dhap + h + nadh --> glyc3p + nad	Glycerolipid Metabolism	YDL022W
G3PD1irm	glycerol-3-phosphate dehydrogenase (NAD), mitochondrial	[m] : dhap + h + nadh --> glyc3p + nad	Glycerolipid Metabolism	YOL059W
G3PDm	glycerol-3-phosphate dehydrogenase (FAD), mitochondrial	[m] : fad + glyc3p --> dhap + fadh2	Glycerolipid Metabolism	YIL155C
G3PIt	glycero-3-phospho-1-inositol transport (extracellular to cytosol)	g3pi[e] <==> g3pi[c]	Transport, Extracellular	YCR098C
G3PT	glycerol-3-phosphatase	[c] : glyc3p + h2o --> glyc + pi	Glycerolipid Metabolism	YER062C, YIL053W
G5SADr	L-glutamate 5-semialdehyde dehydratase, reversible	[c] : glu5sa <==> 1pyr5c + h + h2o	Arginine and Proline Metabolism
G5SADrm	L-glutamate 5-semialdehyde dehydratase, reversible, mitochondrial	[m] : glu5sa <==> 1pyr5c + h + h2o	Arginine and Proline Metabolism
G5SD	glutamate-5-semialdehyde dehydrogenase	[c] : glu5p + h + nadph --> glu5sa + nadp + pi	Arginine and Proline Metabolism	YOR323C
G5SD2	glutamate-5-semialdehyde dehydrogenase	[c] : glu5p + h + nadh --> glu5sa + nad + pi	Arginine and Proline Metabolism	YOR323C
G6PDA	glucosamine-6-phosphate deaminase	[c] : gam6p + h2o --> f6p + nh4	Glutamate metabolism
G6PDH2	glucose 6-phosphate dehydrogenase	[c] : g6p + nadp --> 6pgl + h + nadph	Pentose Phosphate Pathway	YNL241C
G6PDH2er	glucose 6-phosphate dehydrogenase, endoplasmic reticulum	[r] : g6p + nadp --> 6pgl + h + nadph	Pentose Phosphate Pathway
G6PI	Glucose-6-phosphate isomerase	[c] : g6p <==> g6p-B	Glycolysis/Gluconeogenesis	YBR196C
G6PI3	Glucose-6-phosphate isomerase	[c] : g6p-B <==> f6p	Glycolysis/Gluconeogenesis	YBR196C
G6Pter	glucose 6-phosphate endoplasmic reticular transport via diffusion	g6p[c] <==> g6p[r]	Transport, Endoplasmic Reticular
GALIGH	1-alpha-D-Galactosyl-myo-inositol galactohydrolase	[c] : 1Dgali + h2o <==> gal + inost	Galactose metabolism	YBR184W
GALK	galactokinase	[c] : atp + gal --> adp + gal1p + h	Galactose metabolism	YBR020W
GALS3	a-galactosidase (melibiose)	[c] : h2o + melib --> gal + glc-D	Galactose metabolism	YBR184W
GALT	galactose-1-phosphate uridylyltransferase	[c] : gal1p + h + utp <==> ppi + udpgal	Galactose metabolism	YBR018C
GALt2	D-galactose transport in via proton symport	gal[e] + h[e] --> gal[c] + h[c]	Transport, Extracellular	YNL318C, YOL156W, YLR081W, YFL011W, YDR536W, YJL219W
GALU	UTP-glucose-1-phosphate uridylyltransferase	[c] : g1p + h + utp <==> ppi + udpg	Galactose metabolism	YHL012W, YKL035W
GAM6Pt	D-glucosamine 6-phosphate reversible uniport	gam6p[e] <==> gam6p[c]	Transport, Extracellular
GAPD	glyceraldehyde-3-phosphate dehydrogenase	[c] : g3p + nad + pi <==> 13dpg + h + nadh	Glycolysis/Gluconeogenesis	YGR192C, YJR009C, YJL052W
GARFTi	phosphoribosylglycinamide formyltransferase, irreversible	[c] : 10fthf + gar --> fgam + h + thf	Purine and Pyrimidine Biosynthesis	YDR408C
GAT1_SC	glycerol 3-phosphate acyltransferase (glycerol 3-phosphate), yeast-specific	[c] : (0.02) dcacoa + (0.06) ddcacoa + glyc3p + (0.17) hdcoa + (0.09) ocdycacoa + (0.24) odecoa + (0.27) pmtcoa + (0.05) stcoa + (0.1) tdcoa --> (0.01) 1ag3p_SC + coa	Phospholipid Biosynthesis	YKR067W, YBL011W
GAT2_SC	glycerol 3-phosphate acyltransferase (glycerone phosphate), yeast-specific	[c] : (0.02) dcacoa + (0.06) ddcacoa + dhap + (0.17) hdcoa + (0.09) ocdycacoa + (0.24) odecoa + (0.27) pmtcoa + (0.05) stcoa + (0.1) tdcoa --> (0.01) 1agly3p_SC + coa	Phospholipid Biosynthesis	YKR067W, YBL011W
GBEZ	1,4-alpha-glucan branching enzyme	[c] : 14glun --> glycogen + h2o	Alternate Carbon Metabolism	YEL011W
GCALDt	Glycoaldehydye reversible transport	gcald[e] <==> gcald[c]	Transport, Extracellular
GCALDtm	glycoaldehyde mitochondrial transport	gcald[c] <==> gcald[m]	Transport, Mitochondrial
GCC2am	glycine-cleavage complex (lipoamide), mitochondrial	[m] : gly + h + lpam <==> alpam + co2	Glycine and Serine Metabolism	YMR189W, YFL018C, YDR019C, YAL044C
GCC2bim	glycine-cleavage system (lipoamide) irreversible, mitochondrial	[m] : alpam + thf --> dhlam + mlthf + nh4	Glycine and Serine Metabolism	YMR189W, YFL018C, YDR019C, YAL044C
GCC2cm	glycine-cleavage complex (lipoamide), mitochondrial	[m] : dhlam + nad <==> h + lpam + nadh	Glycine and Serine Metabolism	YMR189W, YFL018C, YDR019C, YAL044C
GCCam	glycine-cleavage complex (lipoylprotein), mitochondrial	[m] : gly + h + lpro <==> alpro + co2	Glycine and Serine Metabolism	YMR189W, YFL018C, YDR019C, YAL044C
GCCbim	glycine-cleavage complex (lipoylprotein) irreversible, mitochondrial	[m] : alpro + thf --> dhlpro + mlthf + nh4	Glycine and Serine Metabolism	YMR189W, YFL018C, YDR019C, YAL044C
GCCcm	glycine-cleavage complex (lipoylprotein), mitochondrial	[m] : dhlpro + nad <==> h + lpro + nadh	Glycine and Serine Metabolism	YMR189W, YFL018C, YDR019C, YAL044C
GDPMANNtg	GDP-mannose antiport	gdpmann[c] + gmp[g] --> gdpmann[g] + gmp[c]	Transport, Golgi Apparatus	YGL225W
GDPt3g	GDP Golgi transport via proton anitport	gdp[g] + h[c] <==> gdp[c] + h[g]	Transport, Golgi Apparatus
GDPtn	GDP nuclear transport	gdp[c] <==> gdp[n]	Transport, Nuclear
GF6PTA	glutamine-fructose-6-phosphate transaminase	[c] : f6p + gln-L --> gam6p + glu-L	Glutamine Metabolism	YKL104C, YMR084W, YMR085W
GGLGH	Galactosylglycerol galactohydrolase	[c] : ggl + h2o <==> gal + glyc	Galactose metabolism	YBR184W
GGTT	geranylgeranyltranstransferase	[c] : ggdp + ipdp --> pendp + ppi	Quinone Biosynthesis
GHMT2r	glycine hydroxymethyltransferase, reversible	[c] : ser-L + thf <==> gly + h2o + mlthf	Glycine and Serine Metabolism	YLR058C
GHMT2rm	glycine hydroxymethyltransferase, reversible, mitochondrial	[m] : ser-L + thf <==> gly + h2o + mlthf	Glycine and Serine Metabolism	YBR263W
GK1	guanylate kinase (GMP:ATP)	[c] : atp + gmp <==> adp + gdp	Purine and Pyrimidine Biosynthesis	YDR454C
GK2	guanylate kinase (GMP:dATP)	[c] : datp + gmp <==> dadp + gdp	Purine and Pyrimidine Biosynthesis	YDR454C
GLCGSD	glucan 1,4-alpha-glucosidase	[c] : glycogen + h2o --> glc-D	Alternate Carbon Metabolism	YPR184W
GLCGSDv	glucan 1,4-alpha-glucosidase, vacuole	[v] : glycogen + h2o --> glc-D	Alternate Carbon Metabolism	YIL099W
GLCNtv	Glycogen vacuolar 'transport' via autophagy	glycogen[c] --> glycogen[v]	Transport, Vacuolar
GLCP	glycogen phosphorylase	[c] : glycogen + pi --> g1p	Alternate Carbon Metabolism	YPR160W
GLCS2	glycogen synthase (UDPGlc)	[c] : udpg --> glycogen + h + udp	Alternate Carbon Metabolism	YKR058W, YLR258W, YJL137C, YFR015C
GLCt1	glucose transport (uniport)	glc-D[e] --> glc-D[c]	Transport, Extracellular	YJR158W, YOL156W, YLR081W, YMR011W, YDL245C, YNR072W, YEL069C, YHR096C, YDR345C, YHR092C, YHR094C, YDR342C, YFL011W, YJL214W, YDR343C, YDR536W, YJL219W
GLCtv	glucose transport, vacuolar	glc-D[c] <==> glc-D[v]	Transport, Vacuolar
GLNS	glutamine synthetase	[c] : atp + glu-L + nh4 --> adp + gln-L + h + pi	Glutamine Metabolism	YPR035W
GLNt2n	glutamine nuclear transport via proton symport	gln-L[c] + h[c] <==> gln-L[n] + h[n]	Transport, Nuclear
GLNt2r	L-glutamine reversible transport via proton symport	gln-L[e] + h[e] <==> gln-L[c] + h[c]	Transport, Extracellular	YPL265W, YCL025C, YDR508C, YKR039W
GLNt6	L-glutamine transport in via proton antiport (vacuolar)	gln-L[c] + h[v] --> gln-L[v] + h[c]	Transport, Vacuolar	YJR001W
GLNt7	L-glutamine transport out via proton symport, vacuolar	gln-L[v] + h[v] --> gln-L[c] + h[c]	Transport, Vacuolar	YKL146W, YNL101W
GLNTRS	Glutaminyl-tRNA synthetase	[c] : atp + gln-L + trnagln --> amp + glntrna + ppi	tRNA charging	YOR168W
GLPT	glycylpeptide N-tetradecanoyltransferase	[c] : glp + tdcoa --> coa + tglp	Other Amino Acid Metabolism	YLR195C
GLU5K	glutamate 5-kinase	[c] : atp + glu-L --> adp + glu5p	Arginine and Proline Metabolism	YDR300C
GLUCYS	gamma-glutamylcysteine synthetase	[c] : atp + cys-L + glu-L --> adp + glucys + h + pi	Other Amino Acid Metabolism	YJL101C
GLUDC	Glutamate Decarboxylase	[c] : glu-L + h --> 4abut + co2	Glutamate metabolism	YMR250W
GLUDxi	glutamate dehydrogenase (NAD)	[c] : glu-L + h2o + nad --> akg + h + nadh + nh4	Glutamate metabolism	YDL215C
GLUDyi	glutamate dehydrogenase (NADP)	[c] : akg + h + nadph + nh4 --> glu-L + h2o + nadp	Glutamate metabolism	YOR375C, YAL062W
GLUK	Glucokinase	[c] : atp + glc-D --> adp + g6p-B + h	Glycolysis/Gluconeogenesis	YCL040W
GLUN	glutaminase	[c] : gln-L + h2o --> glu-L + nh4	Glutamine Metabolism
GLUPRT	glutamine phosphoribosyldiphosphate amidotransferase	[c] : gln-L + h2o + prpp --> glu-L + ppi + pram	Purine and Pyrimidine Biosynthesis	YMR300C
GLUSx	glutamate synthase (NADH2)	[c] : akg + gln-L + h + nadh --> (2) glu-L + nad	Glutamate metabolism	YDL171C
GLUt2n	glutamate nuclear transport via proton symport	glu-L[c] + h[c] <==> glu-L[n] + h[n]	Transport, Nuclear
GLUt2r	L-glutamate transport via proton symport, reversible	glu-L[e] + h[e] <==> glu-L[c] + h[c]	Transport, Extracellular	YPL265W, YCL025C, YFL055W, YKR039W, YDR536W
GLUt5m	L-glutamate transport into mitochondria via hydroxide ion antiport	glu-L[c] + oh1[m] --> glu-L[m] + oh1[c]	Transport, Mitochondrial
GLUt7	L-glutamate transport out via proton symport, vacuolar	glu-L[v] + h[v] --> glu-L[c] + h[c]	Transport, Vacuolar	YER119C
GLUt7m	Glutamate transport (uniporter), mitochondrial	glu-L[c] --> glu-L[m]	Transport, Mitochondrial	YPR021C
GLUTRS	Glutamyl-tRNA synthetase	[c] : atp + glu-L + trnaglu --> amp + glutrna + ppi	tRNA charging	YGL245W
GLUTRSm	glutamyl-tRNA synthetase, mitochondrial	[m] : atp + glu-L + trnaglu --> amp + glutrna + ppi	tRNA charging	YOL033W
GLXt	glyoxylate transport	glx[c] <==> glx[e]	Transport, Extracellular
GLXtp	glyoxylate transport, peroxisomal	glx[c] <==> glx[x]	Transport, Peroxisomal
GLYATi	glycine C-acetyltransferase (irreversible)	[c] : 2aobut + coa --> accoa + gly	Threonine and Lysine Metabolism
GLYC3Ptm	glycerol-3-phosphate shuttle	glyc3p[c] --> glyc3p[m]	Transport, Mitochondrial
GLYCDy	Glycerol dehydrogenase (NADP-dependent)	[c] : glyc + nadp --> dha + h + nadph	Glycerolipid Metabolism	YOR120W
GLYCLm	glycine cleavage system, mitochondrial	[m] : gly + nad + thf --> co2 + mlthf + nadh + nh4	Glycine and Serine Metabolism	YMR189W, YFL018C, YDR019C, YAL044C
GLYCt	glycerol transport via channel	glyc[c] <==> glyc[e]	Transport, Extracellular	YLL043W
GLYCt2	glycerol transport via symport	glyc[e] + h[e] --> glyc[c] + h[c]	Transport, Extracellular	YPL189W, YGL084C
GLYGS	glycogen (starch) synthase	[c] : h2o + udpg --> 14glun + h + udp	Alternate Carbon Metabolism	YKR058W, YLR258W, YJL137C, YFR015C
GLYK	glycerol kinase	[c] : atp + glyc --> adp + glyc3p + h	Glycerolipid Metabolism	YHL032C
GLYOX	hydroxyacylglutathione hydrolase	[c] : h2o + lgt-S --> gthrd + h + lac-D	Alternate Carbon Metabolism	YDR272W
GLYOXm	hydroxyacylglutathione hydrolase, mitochondrial	[m] : h2o + lgt-S --> gthrd + h + lac-D	Alternate Carbon Metabolism	YOR040W
GLYt2m	glycine mitochondrial transport via proton symport	gly[c] + h[c] <==> gly[m] + h[m]	Transport, Mitochondrial
GLYt2r	glycine reversible transport via proton symport	gly[e] + h[e] <==> gly[c] + h[c]	Transport, Extracellular	YPL265W, YOL020W, YOR348C, YKR039W
GLYTRS	Glycyl-tRNA synthetase	[c] : atp + gly + trnagly --> amp + glytrna + ppi	tRNA charging	YBR121C, YPR081C
GMPS2	GMP synthase	[c] : atp + gln-L + h2o + xmp --> amp + glu-L + gmp + (2) h + ppi	Purine and Pyrimidine Biosynthesis	YMR217W
GND	phosphogluconate dehydrogenase	[c] : 6pgc + nadp --> co2 + nadph + ru5p-D	Pentose Phosphate Pathway	YHR183W, YGR256W
GNNUC	gnnuc	[c] : gsn + h2o --> gua + rib-D	Nucleotide Salvage Pathway	YDR400W
GPDDA1	Glycerophosphodiester phosphodiesterase (Glycerophosphocholine)	[c] : g3pc + h2o --> chol + glyc3p + h	Glycerolipid Metabolism	YPL110C
GRTT	geranyltranstransferase	[c] : grdp + ipdp --> frdp + ppi	Sterol Metabolism	YJL167W
GSNK	guanosine kinase	[c] : atp + gsn --> adp + gmp + h	Nucleotide Salvage Pathway
GSNt2	guanosine transport in via proton symport	gsn[e] + h[e] --> gsn[c] + h[c]	Transport, Extracellular
GSNt2m	guanosine mitochondrial transport via proton symport	gsn[c] + h[c] <==> gsn[m] + h[m]	Transport, Mitochondrial
GTHO	glutathione oxidoreductase	[c] : gthox + h + nadph --> (2) gthrd + nadp	Other Amino Acid Metabolism	YDR098C, YDR513W, YCL035C, YER174C, YPL091W
GTHOm	glutathione oxidoreductase	[m] : gthox + h + nadph --> (2) gthrd + nadp	Glutamate metabolism	YPL059W, YPL091W
GTHOXti	oxidized glutathione irreversible uniport	gthox[e] --> gthox[c]	Transport, Extracellular
GTHP	glutathione peridoxase	[c] : (2) gthrd + h2o2 <==> gthox + (2) h2o	Other Amino Acid Metabolism	YIR037W, YCL035C, YDR513W, YBR244W, YKL026C
GTHPm	glutathione peroxidase, mitochondria	[m] : (2) gthrd + h2o2 <==> gthox + (2) h2o	Glutamate metabolism	YPL059W
GTHRDabcv	Reduced glutathione via ABC system (vacuolar)	atp[v] + gthrd[c] + h2o[v] --> adp[v] + gthrd[v] + h[v] + pi[v]	Transport, Vacuolar	YDR135C
GTHRDt2	glutathione transport	gthrd[e] --> gthrd[c]	Transport, Extracellular	YJL212C
GTHS	glutathione synthetase	[c] : atp + glucys + gly --> adp + gthrd + h + pi	Other Amino Acid Metabolism	YOL049W
GTMLT	g-glutamyltransferase	[c] : ala-L + gthrd --> cgly + gluala	Other Amino Acid Metabolism	YLR299W
GTPCI	GTP cyclohydrolase I	[c] : gtp + h2o --> ahdt + for + h	Folate Metabolism	YGR267C
GTPCII	GTP cyclohydrolase II	[c] : gtp + (3) h2o --> 25dhpp + for + (2) h + ppi	Riboflavin Metabolism	YBL033C
GTPH1	GTP diphosphohydrolase	[c] : gtp + (2) h2o --> gmp + (2) h + (2) pi	Nucleotide Salvage Pathway	YER005W
GTPt2m	GTP/GDP translocase, mitochondrial (electroneutral)	gdp[m] + gtp[c] + h[c] --> gdp[c] + gtp[m] + h[m]	Transport, Mitochondrial	YDL198C
GUAD	guanine deaminase	[c] : gua + h + h2o --> nh4 + xan	Nucleotide Salvage Pathway	YDL238C
GUAPRT	guanine phosphoribosyltransferase	[c] : gua + prpp --> gmp + ppi	Nucleotide Salvage Pathway	YDR399W
GUAt2r	guanine reversible transport via proton symport	gua[e] + h[e] <==> gua[c] + h[c]	Transport, Extracellular	YGL186C, YER060W-A, YER060W, YER056C
GUAtm	guanine mitochondrial transport via diffusion	gua[c] <==> gua[m]	Transport, Mitochondrial
H2O2tn	hydrogen peroxide nuclear transport	h2o2[c] <==> h2o2[n]	Transport, Nuclear
H2Ot	H2O transport via diffusion	h2o[e] <==> h2o[c]	Transport, Extracellular	YPR192W, YLL052C
H2Oter	H2O endoplasmic reticulum transport	h2o[c] <==> h2o[r]	Transport, Endoplasmic Reticular
H2Otm	H2O transport, mitochondrial	h2o[c] <==> h2o[m]	Transport, Mitochondrial
H2Otn	H2O transport, nuclear	h2o[n] <==> h2o[c]	Transport, Nuclear
H2Otp	H2O transport, peroxisomal	h2o[c] <==> h2o[x]	Transport, Peroxisomal
H2Otv	H2O transport, vacuolar	h2o[c] <==> h2o[v]	Transport, Vacuolar
HACD10p	3-hydroxyacyl-CoA dehydrogenase (3-oxohexacosyl-CoA), peroxisomal	[x] : 3hxccoa + nad <==> 3ohxccoa + h + nadh	Fatty Acid Degradation	YKR009C
HACD4p	3-hydroxyacyl-CoA dehydrogenase (3-oxodecanoyl-CoA), peroxisomal	[x] : 3odcoa + h + nadh <==> 3hdcoa + nad	Fatty Acid Degradation	YKR009C
HACD5p	3-hydroxyacyl-CoA dehydrogenase (3-oxodecanoyl-CoA), peroxisomal	[x] : 3oddcoa + h + nadh <==> 3hddcoa + nad	Fatty Acid Degradation	YKR009C
HACD6p	3-Hydroxyacyl-CoA dehydrogenase (3-oxotetradecanoyl-CoA), peroxisomal	[x] : 3otdcoa + h + nadh <==> 3htdcoa + nad	Fatty Acid Degradation	YKR009C
HACD7p	3-hydroxyacyl-CoA dehydrogenase (3-oxohexadecanoyl-CoA), peroxisomal	[x] : 3ohdcoa + h + nadh <==> 3hhdcoa + nad	Fatty Acid Degradation	YKR009C
HACD8p	3-hydroxyacyl-CoA dehydrogenase (3-oxooctadecanoyl-CoA), peroxisomal	[x] : 3ohodcoa + h + nadh <==> 3hodcoa + nad	Fatty Acid Degradation	YKR009C
HACNHm	homoacontinate hydratase, mitochondrial	[m] : b124tc + h2o <==> hicit	Threonine and Lysine Metabolism	YDR234W
HBZOPT6m	Hydroxybenzoate octaprenyltransferase, mitochondrial	[m] : 4hbz + hexdp --> 3ophb_5 + ppi	Quinone Biosynthesis	YNR041C
HCITSm	homocitrate synthase	[m] : accoa + akg + h2o --> coa + h + hcit	Pyruvate Metabolism
HCITSn	homocitrate synthase	[n] : accoa + akg + h2o --> coa + h + hcit	Pyruvate Metabolism	YDL182W, YDL131W
HCO3E	HCO3 equilibration reaction	[c] : co2 + h2o <==> h + hco3	Other
HCO3Em	HCO3 equilibration reaction	[m] : co2 + h2o <==> h + hco3	Other
HCO3En	HCO3 equilibrium reaction, nuclear	[n] : co2 + h2o <==> h + hco3	Other
HCO3tn	bicarbonate nuclear transport via diffusion	hco3[c] <==> hco3[n]	Transport, Nuclear
HCYSMT	homocysteine S-methyltransferase	[c] : amet + hcys-L --> ahcys + h + met-L	Alanine and Aspartate Metabolism	YPL273W, YLL062C
HCYSt2p	Homocysteine peroxisomal transport via proton symport	h[c] + hcys-L[c] <==> h[x] + hcys-L[x]	Transport, Peroxisomal
HDCAt	Hexadecanoate (n-C16:0) transport in via uniport	hdca[e] --> hdca[c]	Transport, Extracellular
HDCEAt	hexadecenoate (n-C16:1) transport in via uniport	hdcea[e] --> hdcea[c]	Transport, Extracellular
HEMEOMOm	Heme O monooxygenase, mitochondrial	[m] : hemeO + nadh + o2 --> h2o + hemeA + nad	Porphyrin and Chlorophyll Metabolism	YER141W, YDR376W, YPL252C
HEMEOSm	Heme O synthase, mitochondrial	[m] : frdp + h2o + pheme --> hemeO + ppi	Porphyrin and Chlorophyll Metabolism	YPL172C
HETZK	hydroxyethylthiazole kinase	[c] : 4mhetz + atp --> 4mpetz + adp + h	Thiamine Metabolism	YPL214C
HEX1	hexokinase (D-glucose:ATP)	[c] : atp + glc-D --> adp + g6p + h	Glycolysis/Gluconeogenesis	YCL040W, YFR053C, YGL253W
HEX4	hexokinase (D-mannose:ATP)	[c] : atp + man --> adp + h + man6p	Glycolysis/Gluconeogenesis	YFR053C, YGL253W
HEX7	hexokinase (D-fructose:ATP)	[c] : atp + fru --> adp + f6p + h	Glycolysis/Gluconeogenesis	YFR053C, YGL253W
HEXCCOAtx	fatty acid intracellular transport	hexccoa[c] <==> hexccoa[x]	Transport, Peroxisomal
HEXDPtm	all-trans-hexaprenyl diphosphate transport, mitochondrial	hexdp[c] <==> hexdp[m]	Transport, Mitochondrial
HGNTOR	Homogentisate:oxygen 1,2-oxidoreductase (decyclizing)	[c] : hgentis + o2 --> 4mlacac + h	Tyrosine, Tryptophan, and Phenylalanine Metabolism
HICITDm	homoisocitrate dehydrogenase	[m] : hicit + nad <==> h + nadh + oxag	Threonine and Lysine Metabolism	YIL094C
HISt2m	histidine mitochondrial transport via proton symport	h[m] + his-L[m] <==> h[c] + his-L[c]	Transport, Mitochondrial
HISt2r	L-histidine reversible transport via proton symport	h[e] + his-L[e] <==> h[c] + his-L[c]	Transport, Extracellular	YCL025C, YGR191W, YKR039W, YBR069C
HISt6	L-histidine transport in via proton antiport (vacuolar)	h[v] + his-L[c] --> h[c] + his-L[v]	Transport, Vacuolar	YBR293W, YMR088C, YCL069W
HISTD	histidinol dehydrogenase	[c] : h2o + histd + (2) nad --> (3) h + his-L + (2) nadh	Histidine Metabolism	YCL030C
HISTP	histidinol-phosphatase	[c] : h2o + hisp --> histd + pi	Histidine Metabolism	YFR025C
HISTRS	Histidyl-tRNA synthetase	[c] : atp + his-L + trnahis --> amp + histrna + ppi	tRNA charging	YPR033C
HISTRSm	histidyl-tRNA synthetase, mitochondrial	[m] : atp + his-L + trnahis --> amp + histrna + ppi	tRNA charging	YPR033C
HKYNH	3-Hydroxy-L-kynurenine hydrolase	[c] : h2o + hLkynr --> 3hanthrn + ala-L	Tyrosine, Tryptophan, and Phenylalanine Metabolism	YLR231C
HMBS	hydroxymethylbilane synthase	[c] : h2o + (4) ppbng --> hmbil + (4) nh4	Porphyrin and Chlorophyll Metabolism	YDL205C
HMGCOAR	Hydroxymethylglutaryl CoA reductase	[c] : coa + mev-R + (2) nadp <==> (2) h + hmgcoa + (2) nadph	Sterol Metabolism	YML075C, YLR450W
HMGCOAS	Hydroxymethylglutaryl CoA synthase	[c] : coa + h + hmgcoa <==> aacoa + accoa + h2o	Sterol Metabolism	YML126C
HMGCOASm	Hydroxymethylglutaryl CoA synthase, mitochondrial	[m] : coa + h + hmgcoa <==> aacoa + accoa + h2o	Sterol Metabolism	YML126C
HMGCOAtm	Hydroxymethylglutaryl-CoA reversible mitochondrial transport	hmgcoa[c] <==> hmgcoa[m]	Transport, Mitochondrial
HMPK1	hydroxymethylpyrimidine kinase (ATP)	[c] : 4ahmmp + atp --> 4ampm + adp + h	Thiamine Metabolism	YOL055C, YPR121W, YPL258C
HPPKm	2-amino-4-hydroxy-6-hydroxymethyldihydropteridine diphosphokinase, mitochondrial	[m] : 2ahhmp + atp --> 2ahhmd + amp + h	Folate Metabolism	YNL256W
HPROa	L-hydroxyproline reductase (NAD)	[c] : 1p3h5c + (2) h + nadh --> 4hpro-LT + nad	Arginine and Proline Metabolism	YER023W
HPROb	L-hydroxyproline reductase (NADP)	[c] : 1p3h5c + (2) h + nadph --> 4hpro-LT + nadp	Arginine and Proline Metabolism	YER023W
HPROxm	L-hydroxyproline dehydrogenase (NAD), mitochondrial	[m] : 4hpro-LT + nad --> 1p3h5c + (2) h + nadh	Arginine and Proline Metabolism	YHR037W
HPROym	L-hydroxyproline dehydrogenase (NADP), mitochondrial	[m] : 4hpro-LT + nadp --> 1p3h5c + (2) h + nadph	Arginine and Proline Metabolism	YHR037W
HSDxi	homoserine dehydrogenase (NADH), irreversible	[c] : aspsa + h + nadh --> hom-L + nad	Glycine and Serine Metabolism	YJR139C
HSDyi	homoserine dehydrogenase (NADP), irreversible	[c] : aspsa + h + nadph --> hom-L + nadp	Glycine and Serine Metabolism	YJR139C
HSERTA	homoserine O-trans-acetylase	[c] : accoa + hom-L <==> achms + coa	Methionine Metabolism	YNL277W
HSK	homoserine kinase	[c] : atp + hom-L --> adp + h + phom	Glycine and Serine Metabolism	YHR025W
HSTPT	histidinol-phosphate transaminase	[c] : glu-L + imacp --> akg + hisp	Histidine Metabolism	YIL116W
HXANt2r	hypoxanthine reversible transport via proton symport	h[e] + hxan[e] <==> h[c] + hxan[c]	Transport, Extracellular
HXPRT	hypoxanthine phosphoribosyltransferase (Hypoxanthine)	[c] : hxan + prpp --> imp + ppi	Nucleotide Salvage Pathway	YDR399W
HYPOE	hypothetical enyme	[c] : h2o + pyam5p --> pi + pydam	Pyridoxine Metabolism
IAMACt	Isoamyl acetate transport (extracellular)	iamac[c] --> iamac[e]	Transport, Extracellular
IAMOHt	isoamyl alcohol transport (extracellular)	iamoh[c] <==> iamoh[e]	Transport, Extracellular
IAMOHtm	isoamyl alcohol transport (mitochondrial)	iamoh[c] <==> iamoh[m]	Transport, Mitochondrial
IBUTACt	Isobutyl acetate transport (extracellular)	ibutac[c] --> ibutac[e]	Transport, Extracellular
IBUTOHt	isobutyl alcohol transport (extracellular)	ibutoh[c] <==> ibutoh[e]	Transport, Extracellular
IBUTOHtm	isobutyl alcohol transport (mitochondrial)	ibutoh[c] <==> ibutoh[m]	Transport, Mitochondrial
ICDHxm	Isocitrate dehydrogenase (NAD+)	[m] : icit + nad --> akg + co2 + nadh	Citric Acid Cycle	YOR136W+YNL037C
ICDHy	isocitrate dehydrogenase (NADP)	[c] : icit + nadp --> akg + co2 + nadph	Citric Acid Cycle	YLR174W
ICDHym	Isocitrate dehydrogenase (NADP+)	[m] : icit + nadp --> akg + co2 + nadph	Citric Acid Cycle	YDL066W
ICDHyp	Isocitrate dehydrogenase (NADP+)	[x] : icit + nadp --> akg + co2 + nadph	Citric Acid Cycle	YNL009W
ICL	Isocitrate lyase	[c] : icit --> glx + succ	Anaplerotic reactions	YER065C
ID3ACALDt	Indoleacetaldehyde transport (extracellular)	id3acald[c] <==> id3acald[e]	Transport, Extracellular
ID3ACALDtm	indole-3-acetaldehyde mitochondrial transport via diffusion	id3acald[c] <==> id3acald[m]	Transport, Mitochondrial
IG3PS	Imidazole-glycerol-3-phosphate synthase	[c] : gln-L + prlp --> aicar + eig3p + glu-L + h	Histidine Metabolism	YBR248C
IGPDH	imidazoleglycerol-phosphate dehydratase	[c] : eig3p --> h2o + imacp	Histidine Metabolism	YOR202W
IGPS	indole-3-glycerol-phosphate synthase	[c] : 2cpr5p + h --> 3ig3p + co2 + h2o	Tyrosine, Tryptophan, and Phenylalanine Metabolism	YKL211C
ILEt2r	L-isoleucine reversible transport via proton symport	h[e] + ile-L[e] <==> h[c] + ile-L[c]	Transport, Extracellular	YCL025C, YKR039W, YBR068C, YDR046C, YBR069C
ILEt6	L-isoleucine transport in via proton antiport (vacuolar)	h[v] + ile-L[c] --> h[c] + ile-L[v]	Transport, Vacuolar	YJR001W
ILEt7	L-isoleucine transport out via proton symport, vacuolar	h[v] + ile-L[v] --> h[c] + ile-L[c]	Transport, Vacuolar	YKL146W, YNL101W
ILETA	isoleucine transaminase	[c] : akg + ile-L <==> 3mop + glu-L	Valine, Leucine, and Isoleucine Metabolism	YJR148W
ILETAm	isoleucine transaminase, mitochondrial	[m] : akg + ile-L <==> 3mop + glu-L	Valine, Leucine, and Isoleucine Metabolism	YHR208W
ILEtmi	Isoleucine transport from mitochondria to cytosol	ile-L[m] --> ile-L[c]	Transport, Mitochondrial
ILETRS	Isoleucyl-tRNA synthetase	[c] : atp + ile-L + trnaile --> amp + iletrna + ppi	tRNA charging	YBL076C
ILETRSm	isoleucyl-tRNA synthetase, mitochondrial	[m] : atp + ile-L + trnaile --> amp + iletrna + ppi	tRNA charging	YPL040C
IMPC	IMP cyclohydrolase	[c] : h2o + imp <==> fprica	Purine and Pyrimidine Biosynthesis	YLR028C, YMR120C
IMPD	IMP dehydrogenase	[c] : h2o + imp + nad --> h + nadh + xmp	Purine and Pyrimidine Biosynthesis	YLR432W, YAR073W, YAR075W, YML056C, YHR216W
IND3ACtm	indole-3-acetate mitochondrial transport via diffusion	ind3ac[c] <==> ind3ac[m]	Transport, Mitochondrial
IND3ETHt	Tryptophol transport (extracellular	ind3eth[c] <==> ind3eth[e]	Transport, Extracellular
IND3ETHtm	Tryptophol transport (mitochondrial)	ind3eth[c] <==> ind3eth[m]	Transport, Mitochondrial
INDPYRD	Indole-3-pyruvate decarboxylase	[c] : h + indpyr <==> co2 + id3acald	Tyrosine, Tryptophan, and Phenylalanine Metabolism	YLR044C, YLR134W, YGR087C, YDR380W
INSK	insosine kinase	[c] : atp + ins --> adp + h + imp	Nucleotide Salvage Pathway
INSt2	inosine transport in via proton symport	h[e] + ins[e] --> h[c] + ins[c]	Transport, Extracellular
INSTt2	inositol transport in via proton symport	h[e] + inost[e] --> h[c] + inost[c]	Transport, Extracellular	YDR497C, YOL103W
IPC124PLC_SC	inositol phosphorylceramide, ceramide-1 (24C) phospholipase C	[c] : h2o + (0.01) ipc124_SC --> cer1_24 + h + mi1p-D	Sphingolipid Metabolism	YER019W
IPC126PLC_SC	inositol phosphorylceramide, ceramide-1 (26C) phospholipase C	[c] : h2o + (0.01) ipc126_SC --> cer1_26 + h + mi1p-D	Sphingolipid Metabolism	YER019W
IPC224PLC_SC	inositol phosphorylceramide, ceramide-2 (24C) phospholipase C	[c] : h2o + (0.01) ipc224_SC --> cer2_24 + h + mi1p-D	Sphingolipid Metabolism	YER019W
IPC226PLC_SC	inositol phosphorylceramide, ceramide-2 (26C) phospholipase C	[c] : h2o + (0.01) ipc226_SC --> cer2_26 + h + mi1p-D	Sphingolipid Metabolism	YER019W
IPC324PLC_SC	inositol phosphorylceramide, ceramide-3 (24C) phospholipase C	[c] : h2o + (0.01) ipc324_SC --> cer3_24 + h + mi1p-D	Sphingolipid Metabolism	YER019W
IPC326PLC_SC	inositol phosphorylceramide, ceramide-3 (26C) phospholipase C	[c] : h2o + (0.01) ipc326_SC --> cer3_26 + h + mi1p-D	Sphingolipid Metabolism	YER019W
IPCS124_SC	Inositol phosphorylceramide synthase (ceramide-1, 24C), yeast-specific	[c] : cer1_24 + (0.01) ptd1ino_SC --> (0.01) 12dgr_SC + (0.01) ipc124_SC	Sphingolipid Metabolism	YKL004W
IPCS126_SC	Inositol phosphorylceramide synthase (ceramide-1, 26C), yeast-specific	[c] : cer1_26 + (0.01) ptd1ino_SC --> (0.01) 12dgr_SC + (0.01) ipc126_SC	Sphingolipid Metabolism	YKL004W
IPCS224_SC	Inositol phosphorylceramide synthase (ceramide-2, 24C), yeast-specific	[c] : cer2_24 + (0.01) ptd1ino_SC --> (0.01) 12dgr_SC + (0.01) ipc224_SC	Sphingolipid Metabolism	YKL004W
IPCS226_SC	Inositol phosphoryceramide synthase (ceramide-2, 26C), yeast-specific	[c] : cer2_26 + (0.01) ptd1ino_SC --> (0.01) 12dgr_SC + (0.01) ipc226_SC	Sphingolipid Metabolism	YKL004W
IPCS324_SC	Inositol phosphorylceramide synthase (ceramide-3, 24C), yeast-specific	[c] : cer3_24 + (0.01) ptd1ino_SC --> (0.01) 12dgr_SC + (0.01) ipc324_SC	Sphingolipid Metabolism	YKL004W
IPCS326_SC	Inositol phosphorylceramide synthase (ceramide-3, 26C), yeast-specific	[c] : cer3_26 + (0.01) ptd1ino_SC --> (0.01) 12dgr_SC + (0.01) ipc326_SC	Sphingolipid Metabolism	YKL004W
IPDDI	isopentenyl-diphosphate D-isomerase	[c] : ipdp <==> dmpp	Sterol Metabolism	YPL117C
IPDPtm	Isopentenyl diphosphate transport, mitochondrial	ipdp[c] <==> ipdp[m]	Transport, Mitochondrial
IPMD	3-isopropylmalate dehydrogenase	[c] : 3c2hmp + nad --> 3c4mop + h + nadh	Valine, Leucine, and Isoleucine Metabolism	YCL018W
IPPMIa	3-isopropylmalate dehydratase	[c] : 3c2hmp <==> 2ippm + h2o	Valine, Leucine, and Isoleucine Metabolism	YGL009C
IPPMIb	2-isopropylmalate hydratase	[c] : 2ippm + h2o <==> 3c3hmp	Valine, Leucine, and Isoleucine Metabolism	YGL009C
IPPS	2-isopropylmalate synthase	[c] : 3mob + accoa + h2o --> 3c3hmp + coa + h	Valine, Leucine, and Isoleucine Metabolism	YNL104C, YOR108W
IPPSm	2-isopropylmalate synthase, mitochondrial	[m] : 3mob + accoa + h2o --> 3c3hmp + coa + h	Valine, Leucine, and Isoleucine Metabolism	YNL104C
ITCOALm	Itaconate--CoA ligase (ADP-forming), mitochondrial	[m] : atp + coa + itacon <==> adp + itaccoa + pi	Citric Acid Cycle	YGR244C+YOR142W
KARA1im	acetohydroxy acid isomeroreductase, mitochondrial	[m] : alac-S + h + nadph --> 23dhmb + nadp	Valine, Leucine, and Isoleucine Metabolism	YLR355C
KARA2im	ketol-acid reductoisomerase (2-Aceto-2-hydroxybutanoate), mitochondrial	[m] : 2ahbut + h + nadph --> 23dhmp + nadp	Valine, Leucine, and Isoleucine Metabolism	YLR355C
Kt2r	potassium reversible transport via proton symport	h[e] + k[e] <==> h[c] + k[c]	Transport, Extracellular
KYN	kynureninase	[c] : Lkynr + h2o --> ala-L + anth + h	Tyrosine, Tryptophan, and Phenylalanine Metabolism	YLR231C
KYN3OX	kynurenine 3-monooxygenase	[c] : Lkynr + h + nadph + o2 --> h2o + hLkynr + nadp	Tyrosine, Tryptophan, and Phenylalanine Metabolism	YBL098W
L-LACD2cm	L-Lactate dehydrogenase, cytosolic/mitochondrial	(2) ficytc[m] + lac-L[c] --> (2) focytc[m] + pyr[c]	Pyruvate Metabolism	YJR048W, YEL039C, YML054C
L-LACt2r	L-lactate reversible transport via proton symport	h[e] + lac-L[e] <==> h[c] + lac-L[c]	Transport, Extracellular	YKL217W
L-LACtm	L-lactate transport, mitochondrial	h[c] + lac-L[c] <==> h[m] + lac-L[m]	Transport, Mitochondrial
LALDO3	L-Lactaldehyde:NADP+ 1-oxidoreductase	[c] : h + mthgxl + nadph --> lald-L + nadp	Alternate Carbon Metabolism	YHR104W, YOL151W
LANOSTAT_SC	Acyl-CoA:lanosterol acyltransferase, yeast-specific	[c] : (0.655) hdcoa + (0.01) hexccoa + (0.01) lanost + (0.27) odecoa + (0.02) pmtcoa + (0.03) stcoa + (0.015) tdcoa --> coa + (0.01) lanostest_SC	Sterol Metabolism	YCR048W
LANOSTESTH_SC	lanosterol ester hydrolase, yeast-specific	[c] : h2o + (0.01) lanostest_SC --> h + (0.02) hdca + (0.655) hdcea + (0.01) hexc + (0.01) lanost + (0.03) ocdca + (0.27) ocdcea + (0.015) ttdca	Sterol Metabolism	YKL140W, YLL012W
LANOSTESTH_SCe	lanosterol ester hydrolase, yeast-specific (extracellular)	[e] : h2o + (0.01) lanostest_SC --> h + (0.02) hdca + (0.655) hdcea + (0.01) hexc + (0.01) lanost + (0.03) ocdca + (0.27) ocdcea + (0.015) ttdca	Sterol Metabolism	YLR020C
LANOSTt	lanosterol reversible transport	lanost[e] <==> lanost[c]	Transport, Extracellular	YOR011W, YIL013C
LCADi	lactaldehyde dehydrogenase	[c] : h2o + lald-L + nad --> (2) h + lac-L + nadh	Alternate Carbon Metabolism
LCYSTintv	L-cystine transport via proton symport (vacuolar)	Lcystin[v] + h[v] --> Lcystin[c] + h[c]	Transport, Vacuolar	YCR075C
LEUt2r	L-leucine reversible transport via proton symport	h[e] + leu-L[e] <==> h[c] + leu-L[c]	Transport, Extracellular	YCL025C, YDR508C, YKR039W, YBR068C, YDR046C, YBR069C
LEUt6	L-leucine transport in via proton antiport (vacuolar)	h[v] + leu-L[c] --> h[c] + leu-L[v]	Transport, Vacuolar	YJR001W
LEUt7	L-leucine transport out via proton symport, vacuolar	h[v] + leu-L[v] --> h[c] + leu-L[c]	Transport, Vacuolar	YKL146W, YNL101W
LEUTA	leucine transaminase	[c] : akg + leu-L <==> 4mop + glu-L	Valine, Leucine, and Isoleucine Metabolism	YJR148W
LEUTAm	leucine transaminase, mitochondrial	[m] : akg + leu-L <==> 4mop + glu-L	Valine, Leucine, and Isoleucine Metabolism	YHR208W
LEUTRS	Leucyl-tRNA synthetase	[c] : atp + leu-L + trnaleu --> amp + leutrna + ppi	tRNA charging	YPL160W
LEUTRSm	leucyl-tRNA synthetase, mitochondrial	[m] : atp + leu-L + trnaleu --> amp + leutrna + ppi	tRNA charging	YLR382C
LGTHL	lactoylglutathione lyase	[c] : gthrd + mthgxl --> lgt-S	Alternate Carbon Metabolism	YML004C
LNS14DM	cytochrome P450 lanosterol 14-alpha-demethylase (NADP)	[c] : (2) h + lanost + (3) nadph + (3) o2 --> 44mctr + for + (4) h2o + (3) nadp	Sterol Metabolism	YHR007C, YHR042W
LNS14DMx	cytochrome P450 lanosterol 14-alpha-demethylase (NAD)	[c] : (2) h + lanost + (3) nadh + (3) o2 --> 44mctr + for + (4) h2o + (3) nad	Sterol Metabolism	YHR007C, YNL111C, YKL150W, YIL043C
LNSTLS	lanosterol synthase	[c] : Ssq23epx --> lanost	Sterol Metabolism	YHR072W
LPCAT_SC	Lyso-phosphatidylcholine acyltransferase acyltransferase, yeast-specific	[c] : (0.01) 1agpc_SC + (0.02) dcacoa + (0.06) ddcacoa + (0.17) hdcoa + (0.09) ocdycacoa + (0.24) odecoa + (0.27) pmtcoa + (0.05) stcoa + (0.1) tdcoa --> coa + (0.01) pc_SC	Phospholipid Biosynthesis	YPR140W
LPP_SC	lipid phosphate phosphatase, yeast-specific	[c] : (0.01) dagpy_SC + h2o --> h + (0.01) pa_SC + pi	Phospholipid Biosynthesis	YDR503C, YDR284C
LSERDHr	L-serine dehydrogenase	[c] : nadp + ser-L <==> 2amsa + h + nadph	Glycine and Serine Metabolism	YMR226C
LYSt2m	Lysine mitochondrial transport via proton symport	h[c] + lys-L[c] <==> h[m] + lys-L[m]	Transport, Mitochondrial
LYSt2r	L-lysine reversible transport via proton symport	h[e] + lys-L[e] <==> h[c] + lys-L[c]	Transport, Extracellular	YKR039W, YNL268W
LYSt6	L-lysine transport in via proton antiport (vacuolar)	h[v] + lys-L[c] --> h[c] + lys-L[v]	Transport, Vacuolar	YBR293W, YMR088C, YCL069W
LYSTRS	Lysyl-tRNA synthetase	[c] : atp + lys-L + trnalys --> amp + lystrna + ppi	tRNA charging	YDR037W
LYSTRSm	Lysyl-tRNA synthetase, mitochondrial	[m] : atp + lys-L + trnalys --> amp + lystrna + ppi	tRNA charging	YNL073W
MACACI	maleylacetoacetate isomerase	[c] : 4mlacac --> 4fumacac	Tyrosine, Tryptophan, and Phenylalanine Metabolism
MALOAAtp	malate/oxaloacetate shuttle	mal-L[x] + oaa[c] <==> mal-L[c] + oaa[x]	Transport, Peroxisomal
MALS	malate synthase	[c] : accoa + glx + h2o --> coa + h + mal-L	Anaplerotic Reactions	YIR031C, YNL117W
MALSp	malate synthase	[x] : accoa + glx + h2o --> coa + h + mal-L	Anaplerotic reactions	YIR031C, YNL117W
MALT	alpha-glucosidase	[c] : h2o + malt --> (2) glc-D	Galactose metabolism	YBR299W, YGR292W, YGR287C, YJL221C, YJL216C, YIL172C
MALt2r	L-malate reversible transport via proton symport	h[e] + mal-L[e] <==> h[c] + mal-L[c]	Transport, Extracellular
MALtm	malate transport, mitochondrial	mal-L[c] + pi[m] <==> mal-L[m] + pi[c]	Transport, Mitochondrial	YLR348C
MALTt2	maltose transport in via proton symport	h[e] + malt[e] --> h[c] + malt[c]	Transport, Extracellular	YJR160C, YDL247W, YBR298C, YGR289C
MAN1PT	mannose-1-phosphate guanylyltransferase	[c] : gtp + h + man1p --> gdpmann + ppi	Fructose and Mannose Metabolism	YDL055C
MAN6PI	mannose-6-phosphate isomerase	[c] : man6p <==> f6p	Fructose and Mannose Metabolism	YER003C
MANNANter	mannan endoplasmic reticulum transport via diffusion	mannan[c] <==> mannan[r]	Transport, Endoplasmic Reticular
MANt2	D-mannose transport in via proton symport	h[e] + man[e] --> h[c] + man[c]	Transport, Extracellular	YJR158W, YOL156W, YMR011W, YDL245C, YNR072W, YEL069C, YHR096C, YDR345C, YHR092C, YHR094C, YDR342C, YFL011W, YJL214W, YDR343C, YJL219W
MCITDm	2-methylcitrate dehydratase, mitochondrial	[m] : hcit <==> b124tc + h2o	Threonine and Lysine Metabolism
MCITL2m	methylisocitrate lyase	[m] : micit --> pyr + succ	Anaplerotic reactions	YPR006C
MCITSm	2-methylcitrate synthase	[m] : h2o + oaa + ppcoa --> 2mcit + coa + h	Anaplerotic reactions	YPR001W
MCOATA	Malonyl-CoA-ACP transacylase	[c] : ACP + malcoa <==> coa + malACP	Fatty Acid Biosynthesis	YKL182W+YPL231W
MCOATAm	Malonyl-CoA-ACP transacylase, mitochondrial	[m] : ACP + malcoa <==> coa + malACP	Fatty Acid Biosynthesis	YHR067W, YKL192C, YKL055C, YOR221C, YBR026C, YER061C
MDH	malate dehydrogenase	[c] : mal-L + nad <==> h + nadh + oaa	Oxidative Phosphorylation	YOL126C
MDHm	malate dehydrogenase, mitochondrial	[m] : mal-L + nad <==> h + nadh + oaa	Oxidative Phosphorylation	YKL085W
MDHp	malate dehydrogenase, peroxisomal	[x] : mal-L + nad <==> h + nadh + oaa	Oxidative Phosphorylation	YDL078C
MDRPD	5-Methylthio-5-deoxy-D-ribulose 1-phosphate dehydratase	[c] : 5mdru1p --> dkmpp + h2o	Methionine Metabolism
ME1m	malic enzyme (NAD), mitochondrial	[m] : mal-L + nad --> co2 + nadh + pyr	Anaplerotic reactions	YKL029C
ME2m	malic enzyme (NADP), mitochondrial	[m] : mal-L + nadp --> co2 + nadph + pyr	Anaplerotic reactions	YKL029C
MELIBt2	melibiose transport in via symport	h[e] + melib[e] --> h[c] + melib[c]	Transport, Extracellular
MELTGH	Melibiitol galactohydrolase	[c] : h2o + melt <==> gal + sbt-D	Galactose metabolism	YBR184W
METAT	methionine adenosyltransferase	[c] : atp + h2o + met-L --> amet + pi + ppi	Methionine Metabolism	YDR502C, YLR180W
METB1	metb1	[c] : achms + cys-L --> ac + cyst-L + h	Methionine Metabolism	YJR130C
METS	methionine synthase	[c] : 5mthf + hcys-L --> h + met-L + thf	Methionine Metabolism	YER091C
METt2m	methionine mitochondrial transport via proton symport	h[m] + met-L[m] <==> h[c] + met-L[c]	Transport, Mitochondrial
METt2r	L-methionine reversible transport via proton symport	h[e] + met-L[e] <==> h[c] + met-L[c]	Transport, Extracellular	YGR055W, YHL036W, YCL025C, YDR508C, YKR039W, YBR068C, YDR046C
METTRS	Methionyl-tRNA synthetase	[c] : atp + met-L + trnamet --> amp + mettrna + ppi	tRNA charging	YGR264C
METTRSm	methionyl-tRNA synthetase, mitochondrial	[m] : atp + met-L + trnamet --> amp + mettrna + ppi	tRNA charging	YGR171C
MEVK1	mevalonate kinase (atp)	[c] : atp + mev-R --> 5pmev + adp + h	Sterol Metabolism	YMR208W
MEVK2	mevalonate kinase (ctp)	[c] : ctp + mev-R --> 5pmev + cdp + h	Sterol Metabolism	YMR208W
MEVK3	mevalonate kinase (gtp)	[c] : gtp + mev-R --> 5pmev + gdp + h	Sterol Metabolism	YMR208W
MEVK4	mevalonate kinase (utp)	[c] : mev-R + utp --> 5pmev + h + udp	Sterol Metabolism	YMR208W
MFAPS_SC	methylene-fatty-acyl-phospholipid synthase, yeast-specific	[c] : amet + (0.01) ptdmeeta_SC --> ahcys + h + (0.01) ptd2meeta_SC	Phospholipid Biosynthesis	YJR073C
MGSA	methylglyoxal synthase	[c] : dhap --> mthgxl + pi	Alternate Carbon Metabolism
MHPGLUT	5-methyltetrahydropteroyltriglutamate-homocysteine S-methyltransferase	[c] : hcys-L + mhpglu --> hpglu + met-L	Methionine Metabolism	YER091C
MI13456PKn	inositol-1,3,4,5,6-pentakisphosphate 2-kinase, nuclear	[n] : atp + mi13456p --> adp + h + minohp	Phospholipid Biosynthesis	YDR315C
MI1345PKn	inositol-1,3,4,5-triphosphate 6-kinase, nucleus	[n] : atp + mi1345p --> adp + h + mi13456p	Phospholipid Biosynthesis	YDR173C
MI1456PKn	inositol-1,4,5,6- tetrakisphosphate 3-kinase, nucleus	[n] : atp + mi1456p --> adp + h + mi13456p	Phospholipid Biosynthesis	YDR173C
MI145P6Kn	inositol-1,4,5-triphosphate 6-kinase, nucleus	[n] : atp + mi145p --> adp + h + mi1456p	Phospholipid Biosynthesis	YDR173C
MI145PKn	inositol-1,4,5-trisphosphate 3-kinase, nucleus	[n] : atp + mi145p --> adp + h + mi1345p	Phospholipid Biosynthesis	YDR173C
MI145Ptn	1D-myo-Inositol 1,4,5-trisphosphate nuclear transport via diffusion	mi145p[c] <==> mi145p[n]	Transport, Nuclear
MI1PP	myo-inositol 1-phosphatase	[c] : h2o + mi1p-D --> inost + pi	Phospholipid Biosynthesis	YHR046C
MI1PS	myo-Inositol-1-phosphate synthase	[c] : g6p --> mi1p-D	Phospholipid Biosynthesis	YJL153C
MINOHPtn	inositol hexakisphosphate nuclear transport (diffusion)	minohp[c] <==> minohp[n]	Transport, Nuclear
MIP2C124PLC_SC	Mannose-(inositol-P)2-ceramide, ceramide-1 (24C) phospholipase C	[c] : h2o + (0.01) mip2c124_SC --> cer1_24 + h + man2mi1p-D	Sphingolipid Metabolism	YER019W
MIP2C126PLC_SC	Mannose-(inositol-P)2-ceramide, ceramide-1 (26C) phospholipase C	[c] : h2o + (0.01) mip2c126_SC --> cer1_26 + h + man2mi1p-D	Sphingolipid Metabolism	YER019W
MIP2C224PLC_SC	Mannose-(inositol-P)2-ceramide, ceramide-2 (24C) phospholipase C	[c] : h2o + (0.01) mip2c224_SC --> cer2_24 + h + man2mi1p-D	Sphingolipid Metabolism	YER019W
MIP2C226PLC_SC	Mannose-(inositol-P)2-ceramide, ceramide-2 (26C) phospholipase C	[c] : h2o + (0.01) mip2c226_SC --> cer2_26 + h + man2mi1p-D	Sphingolipid Metabolism	YER019W
MIP2C324PLC_SC	Mannose-(inositol-P)2-ceramide, ceramide-3 (24C) phospholipase C	[c] : h2o + (0.01) mip2c324_SC --> cer3_24 + h + man2mi1p-D	Sphingolipid Metabolism	YER019W
MIP2C326PLC_SC	Mannose-(inositol-P)2-ceramide, ceramide-3 (26C) phospholipase C	[c] : h2o + (0.01) mip2c326_SC --> cer3_26 + h + man2mi1p-D	Sphingolipid Metabolism	YER019W
MIP2CS124_SC	mannose-(inositol-P)2-ceramide synthase (ceramide-1, 24C), yeast-specific	[c] : (0.01) mipc124_SC + (0.01) ptd1ino_SC --> (0.01) 12dgr_SC + (0.01) mip2c124_SC	Sphingolipid Metabolism	YDR072C
MIP2CS126_SC	mannose-(inositol-P)2-ceramide synthase (ceramide-1, 26C), yeast-specific	[c] : (0.01) mipc126_SC + (0.01) ptd1ino_SC --> (0.01) 12dgr_SC + (0.01) mip2c126_SC	Sphingolipid Metabolism	YDR072C
MIP2CS224_SC	mannose-(inositol-P)2-ceramide synthase (ceramide-2, 26C), yeast specific	[c] : (0.01) mipc224_SC + (0.01) ptd1ino_SC --> (0.01) 12dgr_SC + (0.01) mip2c224_SC	Sphingolipid Metabolism	YDR072C
MIP2CS226_SC	mannose-(inositol-P)2-ceramide synthase (ceramide-2, 24C), yeast-specific	[c] : (0.01) mipc226_SC + (0.01) ptd1ino_SC --> (0.01) 12dgr_SC + (0.01) mip2c226_SC	Sphingolipid Metabolism	YDR072C
MIP2CS324_SC	mannose-(inositol-P)2-ceramide synthase (ceramide-3, 24C), yeast specific	[c] : (0.01) mipc324_SC + (0.01) ptd1ino_SC --> (0.01) 12dgr_SC + (0.01) mip2c324_SC	Sphingolipid Metabolism	YDR072C
MIP2CS326_SC	mannose-(inositol-P)2-ceramide synthase (ceramide-3, 26C), yeast-specific	[c] : (0.01) mipc326_SC + (0.01) ptd1ino_SC --> (0.01) 12dgr_SC + (0.01) mip2c326_SC	Sphingolipid Metabolism	YDR072C
MIPC124PLC_SC	Mannose-inositol phosphorylceramide, ceramide-1 (24C) phospholipase C	[c] : h2o + (0.01) mipc124_SC --> cer1_24 + h + manmi1p-D	Sphingolipid Metabolism	YER019W
MIPC126PLC_SC	Mannose-inositol phosphorylceramide, ceramide-1 (26C) phospholipase C	[c] : h2o + (0.01) mipc126_SC --> cer1_26 + h + manmi1p-D	Sphingolipid Metabolism	YER019W
MIPC224PLC_SC	Mannose-inositol phosphorylceramide, ceramide-2 (24C) phospholipase C	[c] : h2o + (0.01) mipc224_SC --> cer2_24 + h + manmi1p-D	Sphingolipid Metabolism	YER019W
MIPC226PLC_SC	Mannose-inositol phosphorylceramide, ceramide-2 (26C) phospholipase C	[c] : h2o + (0.01) mipc226_SC --> cer2_26 + h + manmi1p-D	Sphingolipid Metabolism	YER019W
MIPC324PLC_SC	Mannose-inositol phosphorylceramide, ceramide-3 (24C) phospholipase C	[c] : h2o + (0.01) mipc324_SC --> cer3_24 + h + manmi1p-D	Sphingolipid Metabolism	YER019W
MIPC326PLC_SC	Mannose-inositol phosphorylceramide, ceramide-3 (26C) phospholipase C	[c] : h2o + (0.01) mipc326_SC --> cer3_26 + h + manmi1p-D	Sphingolipid Metabolism	YER019W
MIPCS124_SC	mannose-inositiol phophorylceramide synthase (ceramide-1, 24C), yeast-specific	[c] : gdpmann + (0.01) ipc124_SC --> gdp + h + (0.01) mipc124_SC	Sphingolipid Metabolism	YBR036C+YBR161W, YPL057C+YBR036C
MIPCS126_SC	mannose-inositol phosphorylceramide synthase (ceramide-1, 26C), yeast-specific	[c] : gdpmann + (0.01) ipc126_SC --> gdp + h + (0.01) mipc126_SC	Sphingolipid Metabolism	YBR036C+YBR161W, YPL057C+YBR036C
MIPCS224_SC	mannose-inositol phosphorylceramide synthase (ceramide-2, 24C), yeast-specific	[c] : gdpmann + (0.01) ipc224_SC --> gdp + h + (0.01) mipc224_SC	Sphingolipid Metabolism	YBR036C+YBR161W, YPL057C+YBR036C
MIPCS226_SC	mannose-inositol phosphorylceramide synthase (ceramide-2, 26C), yeast-specific	[c] : gdpmann + (0.01) ipc226_SC --> gdp + h + (0.01) mipc226_SC	Sphingolipid Metabolism	YBR036C+YBR161W, YPL057C+YBR036C
MIPCS324_SC	mannose-inositol phosphorylceramide synthase (ceramide-3, 24C), yeast-specific	[c] : gdpmann + (0.01) ipc324_SC --> gdp + h + (0.01) mipc324_SC	Sphingolipid Metabolism	YBR036C+YBR161W, YPL057C+YBR036C
MIPCS326_SC	mannose-inositol phosphorylceramide synthase (ceramide-3, 26C), yeast-specific	[c] : gdpmann + (0.01) ipc326_SC --> gdp + h + (0.01) mipc326_SC	Sphingolipid Metabolism	YBR036C+YBR161W, YPL057C+YBR036C
MMETt2	S-methylmethionine permease	h[e] + mmet[e] --> h[c] + mmet[c]	Transport, Extracellular	YLL061W
MOHMT	3-methyl-2-oxobutanoate hydroxymethyltransferase	[c] : 3mob + h2o + mlthf --> 2dhp + thf	Pantothenate and CoA Biosynthesis	YBR176W
MTAP	5'-methylthioadenosine phosphorylase	[c] : 5mta + pi --> 5mdr1p + ade	Methionine Metabolism	YLR017W
MTHFC	methenyltetrahydrofolate cyclohydrolase	[c] : h2o + methf <==> 10fthf + h	Folate Metabolism	YGR204W
MTHFCm	methenyltetrahydrifikate cyclohydrolase, mitochondrial	[m] : h2o + methf <==> 10fthf + h	Folate Metabolism	YBR084W
MTHFD	methylenetetrahydrofolate dehydrogenase (NADP)	[c] : mlthf + nadp <==> methf + nadph	Folate Metabolism	YGR204W
MTHFD2i	methylenetetrahydrofolate dehydrogenase (NAD)	[c] : mlthf + nad --> methf + nadh	Folate Metabolism	YKR080W
MTHFDm	methylenetetrahydrofolate dehydrogenase (NADP), mitochondrial	[m] : mlthf + nadp <==> methf + nadph	Folate Metabolism	YBR084W
MTHFR3	5,10-methylenetetrahydrofolatereductase (NADPH)	[c] : (2) h + mlthf + nadph --> 5mthf + nadp	Folate Metabolism	YGL125W, YPL023C
MTRI	5-methylthioribose-1-phosphate isomerase	[c] : 5mdr1p <==> 5mdru1p	Methionine Metabolism
NABTNO	N4-Acetylaminobutanal:NAD+ oxidoreductase	[c] : h2o + n4abutn + nad --> 4aabutn + (2) h + nadh	Other Amino Acid Metabolism
NACt	Nicotinic acid transport	nac[e] <==> nac[c]	Transport, Extracellular	YGR260W
NADDPp	NAD diphosphatase, peroxisomal	[x] : h2o + nad --> amp + (2) h + nmn	NAD Biosynthesis	YGL067W
NADH2-u6cm	NADH dehydrogenase, cytosolic/mitochondrial	h[c] + nadh[c] + q6[m] --> nad[c] + q6h2[m]	Oxidative Phosphorylation	YDL085W, YMR145C
NADH2-u6m	NADH dehydrogenase, mitochondrial	[m] : h + nadh + q6 --> nad + q6h2	Oxidative Phosphorylation	YML120C, YKL192C
NADK	NAD kinase	[c] : atp + nad --> adp + h + nadp	NAD Biosynthesis	YEL041W, YPL188W, YJR049C
NADKm	NAD kinase, mitochondrial	[m] : atp + nad --> adp + h + nadp	NAD Biosynthesis	YPL188W, YJR049C, YEL041W
NADN	NAD nucleosidase	[c] : h2o + nad --> adprib + h + ncam	NAD Biosynthesis
NADNm	NAD nucleosidase, mitochondrial	[m] : h2o + nad --> adprib + h + ncam	NAD Biosynthesis
NADPPPS	NADP phosphatase	[c] : h2o + nadp --> nad + pi	NAD Biosynthesis
NADPPPSm	NADP phosphatase	[m] : h2o + nadp --> nad + pi	NAD Biosynthesis
NADPt	NADP transporter	nadp[c] <==> nadp[e]	Transport, Extracellular
NADS1	NAD synthase (nh3)	[c] : atp + dnad + nh4 --> amp + h + nad + ppi	NAD Biosynthesis	YHR074W
NADS1n	NAD synthase (nh3), nuclear	[n] : atp + dnad + nh4 --> amp + h + nad + ppi	NAD Biosynthesis	YHR074W
NADtn	NAD transport, nuclear through pores	nad[n] <==> nad[c]	Transport, Nuclear
NAPRT	NAPRTase	[c] : h + nac + prpp --> nicrnt + ppi	NAD Biosynthesis	YOR209C
NAPRTm	NAPRTase, mitochondrial	[m] : h + nac + prpp --> nicrnt + ppi	NAD Biosynthesis	YOR209C
NAt3_1	sodium proton antiporter (H:NA is 1:1)	h[e] + na1[c] <==> h[c] + na1[e]	Transport, Extracellular	YLR138W
NDP1	nucleoside-diphosphatase (ADP)	[c] : adp + h2o --> amp + h + pi	Nucleotide Salvage Pathway	YER005W
NDP3	nucleoside-diphosphatase (GDP)	[c] : gdp + h2o --> gmp + h + pi	Nucleotide Salvage Pathway	YER005W
NDP3g	nucleoside-diphosphatase (GDP), Golgi	[g] : gdp + h2o --> gmp + h + pi	Nucleotide Salvage Pathway	YEL042W
NDP4	nucleoside-diphosphatase (dGDP)	[c] : dgdp + h2o --> dgmp + h + pi	Nucleotide Salvage Pathway
NDP7	nucleoside-diphosphatase (UDP)	[c] : h2o + udp --> h + pi + ump	Nucleotide Salvage Pathway	YER005W
NDPK1	nucleoside-diphosphate kinase (ATP:GDP)	[c] : atp + gdp <==> adp + gtp	Nucleotide Salvage Pathway	YKL067W
NDPK2	nucleoside-diphosphate kinase (ATP:UDP)	[c] : atp + udp <==> adp + utp	Nucleotide Salvage Pathway	YKL067W
NDPK3	nucleoside-diphosphate kinase (ATP:CDP)	[c] : atp + cdp <==> adp + ctp	Nucleotide Salvage Pathway	YKL067W
NDPK4	nucleoside-diphosphate kinase (ATP:dTDP)	[c] : atp + dtdp <==> adp + dttp	Nucleotide Salvage Pathway	YKL067W
NDPK5	nucleoside-diphosphate kinase (ATP:dGDP)	[c] : atp + dgdp <==> adp + dgtp	Nucleotide Salvage Pathway	YKL067W
NDPK6	nucleoside-diphosphate kinase (ATP:dUDP)	[c] : atp + dudp <==> adp + dutp	Nucleotide Salvage Pathway	YKL067W
NDPK7	nucleoside-diphosphate kinase (ATP:dCDP)	[c] : atp + dcdp <==> adp + dctp	Nucleotide Salvage Pathway	YKL067W
NDPK8	nucleoside-diphosphate kinase (ATP:dADP)	[c] : atp + dadp <==> adp + datp	Nucleotide Salvage Pathway	YKL067W
NDPK9	nucleoside-diphosphate kinase (ATP:IDP)	[c] : atp + idp <==> adp + itp	Nucleotide Salvage Pathway	YKL067W
NFORTYRt	N,N-bisformyl-dityrosine transport (extracellular)	Nbfortyr[c] --> Nbfortyr[e]	Transport, Extracellular	YBR180W
NFTYROX	N-formyltyrosine oxidase	[c] : (2) Nfortyr + h + nadph --> Nbfortyr + nadp	Tyrosine, Tryptophan, and Phenylalanine Metabolism	YHR042W, YDR402C
NH4t	ammonia reversible transport	nh4[e] <==> nh4[c]	Transport, Extracellular	YNL142W, YPR138C, YGR121C
NH4ti	ammonia transport (efflux, cytosol to extracellular)	nh4[c] --> nh4[e]	Transport, Extracellular	YDR384C
NH4tm	NH3 mitochondrial transport	nh4[c] <==> nh4[m]	Transport, Mitochondrial
NH4tn	ammonia nuclear transport	nh4[c] <==> nh4[n]	Transport, Nuclear
NH4tp	ammonia peroxisomal transport	nh4[c] <==> nh4[x]	Transport, Peroxisomal
NMNAT	nicotinamide-nucleotide adenylyltransferase	[c] : atp + h + nmn --> nad + ppi	NAD Biosynthesis	YGR010W
NMNATm	nicotinamide-nucleotide adenylyltransferase, mitochondrial	[m] : atp + h + nmn --> nad + ppi	NAD Biosynthesis	YLR328W
NMNt2m	NMN mitochondrial transport via proton symport	h[c] + nmn[c] <==> h[m] + nmn[m]	Transport, Mitochondrial
NMNt2p	NMN peroxisomal transport via proton symport	h[c] + nmn[c] <==> h[x] + nmn[x]	Transport, Peroxisomal
NMNTP	nmntp	h[e] + nmn[e] --> h[c] + nmn[c]	Transport, Extracellular
NNAMr	nicotinamidase, reversible	[c] : h2o + ncam <==> nac + nh4	NAD Biosynthesis	YGL037C
NNAMrm	nicotinamidase, reversible, mitochondrial	[m] : h2o + ncam <==> nac + nh4	NAD Biosynthesis	YGL037C
NNAT	nicotinate-nucleotide adenylyltransferase	[c] : atp + h + nicrnt --> dnad + ppi	NAD Biosynthesis	YLR328W
NNATm	nicotinate-nucleotide adenylyltransferase, mitochondrial	[m] : atp + h + nicrnt --> dnad + ppi	NAD Biosynthesis	YLR328W
NNDPR	nicotinate-nucleotide diphosphorylase (carboxylating)	[c] : (2) h + prpp + quln --> co2 + nicrnt + ppi	NAD Biosynthesis	YFR047C
NNDPRm	nicotinate-nucleotide diphosphorylase (carboxylating), mitochondrial	[m] : (2) h + prpp + quln --> co2 + nicrnt + ppi	NAD Biosynthesis	YFR047C
NNMT	Nicotinamide N-methyltransferase	[c] : amet + ncam --> 1mncam + ahcys	NAD Biosynthesis	YLR285W
NTD1	5'-nucleotidase (dUMP)	[c] : dump + h2o --> duri + pi	Nucleotide Salvage Pathway
NTD10	5'-nucleotidase (XMP)	[c] : h2o + xmp --> pi + xtsn	Nucleotide Salvage Pathway
NTD11	5'-nucleotidase (IMP)	[c] : h2o + imp --> ins + pi	Nucleotide Salvage Pathway	YOR155C
NTD2	5'-nucleotidase (UMP)	[c] : h2o + ump --> pi + uri	Nucleotide Salvage Pathway	YGL224C
NTD3	5'-nucleotidase (dCMP)	[c] : dcmp + h2o --> dcyt + pi	Nucleotide Salvage Pathway
NTD4	5'-nucleotidase (CMP)	[c] : cmp + h2o --> cytd + pi	Nucleotide Salvage Pathway	YGL224C
NTD5	5'-nucleotidase (dTMP)	[c] : dtmp + h2o --> pi + thymd	Nucleotide Salvage Pathway
NTD6	5'-nucleotidase (dAMP)	[c] : damp + h2o --> dad-2 + pi	Nucleotide Salvage Pathway
NTD7	5'-nucleotidase (AMP)	[c] : amp + h2o --> adn + pi	Nucleotide Salvage Pathway
NTD8	5'-nucleotidase (dGMP)	[c] : dgmp + h2o --> dgsn + pi	Nucleotide Salvage Pathway
NTD9	5'-nucleotidase (GMP)	[c] : gmp + h2o --> gsn + pi	Nucleotide Salvage Pathway
NTP3	nucleoside-triphosphatase (GTP)	[c] : gtp + h2o --> gdp + h + pi	Nucleotide Salvage Pathway
NTP4	nucleoside-triphosphatase (dGTP)	[c] : dgtp + h2o --> dgdp + h + pi	Nucleotide Salvage Pathway
NTRLASE	nitrilase	[c] : (2) h2o + ind3acnl --> ind3ac + nh4	Nitrogen Metabolism	YIL164C, YJL126W, YLR351C
NTRLASE2	nitrilase	[c] : aprop + (2) h2o --> ala-L + nh4	Other Amino Acid Metabolism	YIL164C, YJL126W, YLR351C
NTRLASE3	nitrilase	[c] : acybut + (2) h2o --> glu-L + nh4	Other Amino Acid Metabolism	YIL164C, YJL126W, YLR351C
O2t	o2 transport (diffusion)	o2[e] <==> o2[c]	Transport, Extracellular
O2ter	O2 transport, endoplasmic reticulum	o2[c] <==> o2[r]	Transport, Endoplasmic Reticular
O2tm	O2 transport (diffusion)	o2[c] <==> o2[m]	Transport, Mitochondrial
OAAt	Oxaloacetate transport	oaa[c] <==> oaa[e]	Transport, Extracellular
OAAt2m	oxaloacetate transport, mitochondrial	h[c] + oaa[c] <==> h[m] + oaa[m]	Transport, Mitochondrial	YKL120W
OBDHm	2-Oxobutanoate dehydrogenase	[m] : 2obut + coa + nad --> co2 + nadh + ppcoa	Threonine and Lysine Metabolism
OCBTi	ornithine carbamoyltransferase, irreversible	[c] : cbp + orn --> citr-L + h + pi	Arginine and Proline Metabolism	YJL088W
OCDCAt	Octadecanoate (n-C18:0) transport in via uniport	ocdca[e] --> ocdca[c]	Transport, Extracellular
OCDCEAt	Octadecenoate (n-C18:1) transport in via uniport	ocdcea[e] --> ocdcea[c]	Transport, Extracellular
OCDCYAt	Octadecynoate (n-C18:2) transport in via uniport	ocdcya[e] --> ocdcya[c]	Transport, Extracellular
OHACT1	Alcohol Acetyltransferase (ethanol)	[c] : accoa + etoh --> aces + coa	Complex Alcohol Metabolism	YOR377W, YGR177C
OHACT2	Alcohol Acetyltransferase (isoamyl alcohol)	[c] : accoa + iamoh --> coa + iamac	Complex Alcohol Metabolism	YOR377W, YGR177C
OHACT3	Alcohol Acetyltransferase (2-methylbutanol)	[c] : 2mbtoh + accoa --> 2mbac + coa	Complex Alcohol Metabolism	YOR377W, YGR177C
OHACT4	Alcohol Acetyltransferase (isobutyl alcohol)	[c] : accoa + ibutoh --> coa + ibutac	Complex Alcohol Metabolism	YOR377W, YGR177C
OHACT5	Alcohol Acetyltransferase (Phenylethanol alcohol)	[c] : 2phetoh + accoa --> coa + pheac	Complex Alcohol Metabolism	YOR377W, YGR177C
OHPBAT	O-Phospho-4-hydroxy-L-threonine:2-oxoglutarate aminotransferase	[c] : glu-L + ohpb <==> akg + phthr	Pyridoxine Metabolism	YOR184W
OMCDC	2-Oxo-4-methyl-3-carboxypentanoate decarboxylation	[c] : 3c4mop + h --> 4mop + co2	Valine, Leucine, and Isoleucine Metabolism	YJR148W
OMCDCm	2-oxo-4-methyl-3-carboxypentanoate decarboxylation	[m] : 3c4mop + h --> 4mop + co2	Valine, Leucine, and Isoleucine Metabolism	YHR208W
OMPDC	orotidine-5'-phosphate decarboxylase	[c] : h + orot5p --> co2 + ump	Purine and Pyrimidine Biosynthesis	YEL021W
ORNDC	Ornithine Decarboxylase	[c] : h + orn --> co2 + ptrc	Arginine and Proline Metabolism	YKL184W
ORNt2r	orntithine reversible transport in via proton symport	h[e] + orn[e] <==> h[c] + orn[c]	Transport, Extracellular	YKR039W, YEL063C
ORNt3m	ornithine mitochondrial transport via proton antiport	h[c] + orn[m] <==> h[m] + orn[c]	Transport, Mitochondrial	YOR130C
ORNTA	ornithine transaminase	[c] : akg + orn --> glu-L + glu5sa	Arginine and Proline Metabolism	YLR438W
ORNTACim	ornithine transacetylase, irreversible, mitochondrial	[m] : acorn + glu-L --> acglu + orn	Arginine and Proline Metabolism	YMR062C
ORPT	orotate phosphoribosyltransferase	[c] : orot5p + ppi <==> orot + prpp	Purine and Pyrimidine Biosynthesis	YMR271C, YML106W
OXAGm	non-enzymatic reaction	[m] : h + oxag <==> 2oxoadp + co2	Threonine and Lysine Metabolism
OXO2Ctm	2-oxodicarboylate transporter, mitochondrial	akg[m] + oxag[c] <==> akg[c] + oxag[m]	Transport, Mitochondrial	YPL134C, YOR222W
P5CDm	1-pyrroline-5-carboxylate dehydrogenase, mitochondrial	[m] : 1pyr5c + (2) h2o + nad --> glu-L + h + nadh	Glutamate metabolism
P5CR	pyrroline-5-carboxylate reductase	[c] : 1pyr5c + (2) h + nadph --> nadp + pro-L	Arginine and Proline Metabolism	YER023W
PACALDt	Phenylacetaldehyde transport (extracellular)	pacald[c] <==> pacald[e]	Transport, Extracellular
PACALDtm	Phenylacetaldehyde transport (mitochondrial)	pacald[c] <==> pacald[m]	Transport, Mitochondrial
PAK_SC	phosphatidate kinase, yeast-specific	[c] : atp + (0.01) pa_SC --> adp + (0.01) dagpy_SC	Phospholipid Biosynthesis
PAN4Ptm	panthetheine 4'-phosphate reversible mitochondrial transport	pan4p[c] <==> pan4p[m]	Transport, Mitochondrial
PANTS	pantothenate synthase	[c] : ala-B + atp + pant-R --> amp + h + pnto-R + ppi	Pantothenate and CoA Biosynthesis	YIL145C
PANTtm	pantothenate mitochondrial transport	pant-R[c] <==> pant-R[m]	Transport, Mitochondrial
PAPSR	phosphoadenylyl-sulfate reductase (thioredoxin)	[c] : paps + trdrd --> (2) h + pap + so3 + trdox	Cysteine Metabolism	YPR167C, YGR209C, YLR043C
PAPt	PAP reversible uniport	pap[e] <==> pap[c]	Transport, Extracellular
PAPtm	Adenosine 3',5'-bisphosphate mitochondrial transport	pap[c] <==> pap[m]	Transport, Mitochondrial
PAtm_SC	phosphatidate reversible transport, mitochondrial, yeast-specific	pa_SC[c] <==> pa_SC[m]	Transport, Mitochondrial
PC	pyruvate carboxylase	[c] : atp + hco3 + pyr --> adp + h + oaa + pi	Anaplerotic reactions	YGL062W, YBR218C
PCDAGAT	phosphatidylcholine-diacylglycerol acyltransferase	[c] : 12dgr_SC + pc_SC --> 1agpc_SC + triglyc_SC	Glycerolipid Metabolism	YNR008W
PDE1	3',5'-cyclic-nucleotide phosphodiesterase	[c] : camp + h2o --> amp + h	Purine and Pyrimidine Biosynthesis	YOR360C, YGL248W
PDE2	3',5'-cyclic-nucleotide phosphodiesterase	[c] : 35cdamp + h2o --> damp + h	Purine and Pyrimidine Biosynthesis	YOR360C
PDE3	3',5'-cyclic-nucleotide phosphodiesterase	[c] : 35cimp + h2o --> h + imp	Purine and Pyrimidine Biosynthesis	YOR360C
PDE4	3',5'-cyclic-nucleotide phosphodiesterase	[c] : 35cgmp + h2o --> gmp + h	Purine and Pyrimidine Biosynthesis	YOR360C
PDE5	3',5'-cyclic-nucleotide phosphodiesterase	[c] : 35ccmp + h2o --> cmp + h	Purine and Pyrimidine Biosynthesis	YOR360C
PDHcm	pyruvate dehydrogenase (dihydrolipoamide dehydrogenase)	[m] : dhlam + nad --> h + lpam + nadh	Glycolysis/Gluconeogenesis	YIL125W, YFL018C, YDR148C
PDHm	pyruvate dehydrogenase	[m] : coa + nad + pyr --> accoa + co2 + nadh	Glycolysis/Gluconeogenesis	YFL018C, YNL071W, YBR221C+YER178W, YGR193C
PDX5PO	pyridoxine 5'-phosphate oxidase	[c] : o2 + pdx5p <==> h2o2 + pydx5p	Pyridoxine Metabolism	YBR035C
PENDPtm	all-trans-Pentaprenyl diphosphate transport, mitochondrial	pendp[c] <==> pendp[m]	Transport, Mitochondrial
PEPAT	Peptide alpha-N-acetyltransferase	[c] : accoa + pepd --> apep + coa + h	Other Amino Acid Metabolism	YGR147C, YDL040C
PEPDt3	peptide transport in via proton symport	h[e] + pepd[e] --> h[c] + pepd[c]	Transport, Extracellular	YKR093W
PEtg_SC	phosphatidylethanolamine Golgi transport, yeast-specific	pe_SC[c] <==> pe_SC[g]	Transport, Golgi Apparatus
PETHCT	phosphoethanolamine cytidyltransferase	[c] : ctp + ethamp + h --> cdpea + ppi	Phospholipid Biosynthesis	YGR007W
PEtm_SC	phosphatidylethanolamine mitochondrial transport, yeast-specific	pe_SC[c] <==> pe_SC[m]	Transport, Mitochondrial
PETOHM_SC	phosphatidylethanolamine N-methyltransferase, yeast-specific	[c] : amet + (0.01) pe_SC --> ahcys + h + (0.01) ptdmeeta_SC	Phospholipid Biosynthesis	YGR157W
PEtv_SC	phosphatidylethanolamine vacuolar transport, yeast-specific	pe_SC[c] <==> pe_SC[v]	Transport, Vacuolar
PFK	phosphofructokinase	[c] : atp + f6p --> adp + fdp + h	Glycolysis/Gluconeogenesis	YMR205C+YGR240C
PFK26	6-phosphofructo-2-kinase	[c] : atp + f6p --> adp + f26bp + h	Fructose and Mannose Metabolism	YOL136C, YIL107C
PFK_2	Phosphofructokinase	[c] : atp + tag6p-D --> adp + h + tagdp-D	Glycolysis/Gluconeogenesis	YMR205C+YGR240C
PFK_3	phosphofructokinase (s7p)	[c] : atp + s7p --> adp + h + s17bp	Glycolysis/Gluconeogenesis	YMR205C+YGR240C
PGAMT	phosphoglucosamine mutase	[c] : gam1p <==> gam6p	Glutamate metabolism	YEL058W
PGCD	phosphoglycerate dehydrogenase	[c] : 3pg + nad --> 3php + h + nadh	Glycine and Serine Metabolism	YER081W, YIL074C
PGI	glucose-6-phosphate isomerase	[c] : g6p <==> f6p	Glycolysis/Gluconeogenesis	YBR196C
PGK	phosphoglycerate kinase	[c] : 3pg + atp <==> 13dpg + adp	Glycolysis/Gluconeogenesis	YCR012W
PGL	6-phosphogluconolactonase	[c] : 6pgl + h2o --> 6pgc + h	Pentose Phosphate Pathway	YCR073W-A, YNR034W, YHR163W, YGR248W
PGM	phosphoglycerate mutase	[c] : 2pg <==> 3pg	Glycolysis/Gluconeogenesis	YKL152C, YDL021W, YOL056W
PGMT	phosphoglucomutase	[c] : g1p <==> g6p	Pentose Phosphate Pathway	YKL127W, YMR105C
PGPPAm_SC	phosphatidylglycerol phosphate phosphatase A, yeast-specific, mitochondrial	[m] : h2o + (0.01) pgp_SC --> (0.01) pg_SC + pi	Phospholipid Biosynthesis
PHCDm	L-1-pyrroline-3-hydroxy-5-carboxylate dehydrogenase	[m] : 1p3h5c + (2) h2o + nad --> e4hglu + h + nadh	Arginine and Proline Metabolism	YHR037W
PHCHGSm	L-1-Pyrroline-3-hydroxy-5-carboxylate spontaneous conversion to L-4-Hydroxyglutamate semialdehyde, mitochondrial	[m] : 1p3h5c + h + h2o <==> 4hglusa	Arginine and Proline Metabolism
PHEACt	Phenethyl acetate transport (extracellular)	pheac[c] --> pheac[e]	Transport, Extracellular
PHEt2m	Phenylalanine mitochondrial transport via proton symport	h[m] + phe-L[m] <==> h[c] + phe-L[c]	Transport, Mitochondrial
PHEt2r	L-phenylalanine reversible transport via proton symport	h[e] + phe-L[e] <==> h[c] + phe-L[c]	Transport, Extracellular	YOL020W, YCL025C, YKR039W, YBR068C, YDR046C
PHETA1	phenylalanine transaminase	[c] : akg + phe-L <==> glu-L + phpyr	Tyrosine, Tryptophan, and Phenylalanine Metabolism	YGL202W, YHR137W
PHETRS	Phenylalanyl-tRNA synthetase	[c] : atp + phe-L + trnaphe --> amp + phetrna + ppi	tRNA charging	YLR060W+YFL022C
PHETRSm	phenylalanyl-tRNA synthetase, mitochondrial	[m] : atp + phe-L + trnaphe --> amp + phetrna + ppi	tRNA charging	YPR047W
PI35BP5P_SC	1-phosphatidylinositol-3,5-bisphosphate 5-phosphatase, yeast-specific	[c] : h2o + (0.01) ptd135bp_SC --> pi + (0.01) ptd3ino_SC	Phospholipid Biosynthesis	YKL212W, YOR109W, YNL106C
PI3P4K_SC	phosphatidylinositol-3-phosphate 4-kinase, yeast-specific	[c] : atp + (0.01) ptd3ino_SC --> adp + h + (0.01) ptd134bp_SC	Phospholipid Biosynthesis
PI3P5K_SC	phosphatidylinositol-3-phosphate 5-kinase, yeast-specfic	[c] : atp + (0.01) ptd3ino_SC --> adp + h + (0.01) ptd135bp_SC	Phospholipid Biosynthesis	YFR019W
PI45BP5P_SC	1-phosphatidylinositol-4,5-bisphosphate 5-phosphatase, yeast-specific	[c] : h2o + (0.01) ptd145bp_SC --> pi + (0.01) ptd4ino_SC	Phospholipid Biosynthesis	YOL065C, YIL002C, YOR109W, YNL106C
PI45BPP_SC	1-phosphatidylinositol-4,5-bisphosphate phosphodiesterase, yeast-specific	[c] : h2o + (0.01) ptd145bp_SC --> (0.01) 12dgr_SC + h + mi145p	Phospholipid Biosynthesis	YPL268W
PI4P5K_SC	phosphatidylinositol-4-phosphate 5-kinase, yeast-specfic	[c] : atp + (0.01) ptd4ino_SC --> adp + h + (0.01) ptd145bp_SC	Phospholipid Biosynthesis	YDR208W
PIN3K_SC	1-phosphatidylinositol 3-kinase, yeast-specific	[c] : atp + (0.01) ptd1ino_SC --> adp + h + (0.01) ptd3ino_SC	Phospholipid Biosynthesis	YKL203C, YLR240W, YJR066W
PIN4K_SC	phosphatidylinositol 4-kinase, yeast-specific	[c] : atp + (0.01) ptd1ino_SC --> adp + h + (0.01) ptd4ino_SC	Phospholipid Biosynthesis	YNL267W, YLR305C
PIN4Kn_SC	phosphatidylinositol 4-kinase, nuclear, yeast-specifc	[n] : atp + (0.01) ptd1ino_SC --> adp + h + (0.01) ptd4ino_SC	Phospholipid Biosynthesis	YNL267W
PINOS_SC	phosphatidylinositol synthase, yeast-specific	[c] : (0.01) cdpdag_SC + inost --> cmp + h + (0.01) ptd1ino_SC	Phospholipid Biosynthesis	YPR113W
PIt2m	phosphate transporter, mitochondrial	h[c] + pi[c] <==> h[m] + pi[m]	Transport, Mitochondrial	YJR077C
PIt2n	phosphate nuclear transport via proton symport	h[c] + pi[c] <==> h[n] + pi[n]	Transport, Nuclear
PIt2p	phosphate peroxisomal transport via proton symport	h[c] + pi[c] <==> h[x] + pi[x]	Transport, Peroxisomal
PIt2r	phosphate reversible transport via symport	h[e] + pi[e] <==> h[c] + pi[c]	Transport, Extracellular	YCR037C, YNR013C, YJL198W, YML123C, YBR296C
PIt2v	phosphate vacuolar transport via proton symport	h[c] + pi[c] <==> h[v] + pi[v]	Transport, Vacuolar
PIt5m	phosphate transport via hydroxide ion symport, mitochondrial	oh1[m] + pi[c] <==> oh1[c] + pi[m]	Transport, Mitochondrial	YER053C
PLBP1I_SCe	phospholipase B (phosphatidylinositol), yeast-specific (extracellular)	[e] : h2o + (0.005) ptd1ino_SC --> (0.02) dca + (0.06) ddca + (0.5) g3pi + h + (0.27) hdca + (0.17) hdcea + (0.05) ocdca + (0.24) ocdcea + (0.09) ocdcya + (0.1) ttdca	Phospholipid Metabolism	YMR008C, YOL011W, YMR006C
PLBPC_SC	phospholipase B (phosphatidylcholine), yeast-specific	[c] : h2o + (0.005) pc_SC --> (0.02) dca + (0.06) ddca + (0.5) g3pc + h + (0.27) hdca + (0.17) hdcea + (0.05) ocdca + (0.24) ocdcea + (0.09) ocdcya + (0.1) ttdca	Phospholipid Metabolism	YML059C
PLBPC_SCe	phospholipase B (phosphatidylcholine), yeast-specific (extracellular)	[e] : h2o + (0.005) pc_SC --> (0.02) dca + (0.06) ddca + (0.5) g3pc + h + (0.27) hdca + (0.17) hdcea + (0.05) ocdca + (0.24) ocdcea + (0.09) ocdcya + (0.1) ttdca	Phospholipid Metabolism	YMR008C, YMR006C
PLD_SC	phospholipase D, yeast-specific	[c] : h2o + (0.01) pc_SC --> chol + h + (0.01) pa_SC	Phospholipid Metabolism	YKR031C
PMANM	phosphomannomutase	[c] : man1p <==> man6p	Fructose and Mannose Metabolism	YFL045C
PMDPHT	pyrimidine phosphatase	[c] : 5aprbu + h2o --> 4r5au + pi	Riboflavin Metabolism
PMETM_SC	Phosphatidyl-N-methylethanolamine N-methyltransferase, yeast-specific	[c] : amet + (0.01) ptd2meeta_SC --> ahcys + h + (0.01) pc_SC	Phospholipid Biosynthesis	YJR073C
PMEVK	phosphomevalonate kinase	[c] : 5pmev + atp --> 5dpmev + adp	Sterol Metabolism	YMR220W
PMI12346PH	5-diphosphoinositol-1,2,3,4,6-pentakisphosphate diphosphohydrolase	[c] : h2o + ppmi12346p --> h + minohp + pi	Phospholipid Metabolism	YOR163W
PMI12346PS	5-diphosphoinositol-1,2,3,4,6-pentakisphosphate synthase	[c] : atp + minohp --> adp + ppmi12346p	Phospholipid Metabolism	YDR017C
PMI1346PH	diphosphoinositol-1,3,4,6-tetrakisphosphate diphosphohydrolase	[c] : h2o + ppmi1346p --> h + mi13456p + pi	Phospholipid Metabolism	YOR163W
PMI1346PS	diphosphoinositol-1,3,4,6-tetrakisphosphate synthase	[c] : atp + mi13456p --> adp + ppmi1346p	Phospholipid Metabolism	YDR017C
PMPK	phosphomethylpyrimidine kinase	[c] : 4ampm + atp --> 2mahmp + adp	Thiamine Metabolism	YOL055C, YPL258C
PNP	purine-nucleoside phosphorylase	[c] : pi + rnam <==> h + ncam + r1p	NAD Biosynthesis
PNTK	pantothenate kinase	[c] : atp + pnto-R --> 4ppan + adp + h	Pantothenate and CoA Biosynthesis	YDR531W
PNTOt2	Pantothenate reversible transport via proton symport	h[e] + pnto-R[e] <==> h[c] + pnto-R[c]	Transport, Extracellular	YCR028C
POLYAO	polyamine oxidase	[c] : N1aspmd + h2o + o2 --> aproa + aprut + h2o2	Pantothenate and CoA Biosynthesis	YMR020W
POLYAO2	poylamine oxidase	[c] : N1sprm + h2o + o2 --> N1aspmd + aproa + h2o2	Pantothenate and CoA Biosynthesis	YMR020W
POLYAO3	poylamine oxidase	[c] : h2o + o2 + sprm --> aproa + h2o2 + spmd	Pantothenate and CoA Biosynthesis	YMR020W
PPA	inorganic diphosphatase	[c] : h2o + ppi --> h + (2) pi	Oxidative Phosphorylation	YBR011C
PPAm	inorganic diphosphatase	[m] : h2o + ppi --> h + (2) pi	Oxidative Phosphorylation	YMR267W
PPBNGS	porphobilinogen synthase	[c] : (2) 5aop --> h + (2) h2o + ppbng	Porphyrin and Chlorophyll Metabolism	YGL040C
PPCDC	phosphopantothenoylcysteine decarboxylase	[c] : 4ppcys + h --> co2 + pan4p	Pantothenate and CoA Biosynthesis
PPCK	phosphoenolpyruvate carboxykinase	[c] : atp + oaa --> adp + co2 + pep	Anaplerotic reactions	YKR097W
PPM	phosphopentomutase	[c] : r1p <==> r5p	Pentose Phosphate Pathway	YKL127W, YMR105C
PPNCL2	phosphopantothenate-cysteine ligase	[c] : 4ppan + ctp + cys-L --> 4ppcys + cmp + h + ppi	Pantothenate and CoA Biosynthesis
PPND	prephenate dehydrogenase	[c] : nad + pphn --> 34hpp + co2 + nadh	Tyrosine, Tryptophan, and Phenylalanine Metabolism
PPND2	prephenate dehydrogenase (NADP)	[c] : nadp + pphn --> 34hpp + co2 + nadph	Tyrosine, Tryptophan, and Phenylalanine Metabolism	YBR166C
PPNDH	prephenate dehydratase	[c] : h + pphn --> co2 + h2o + phpyr	Tyrosine, Tryptophan, and Phenylalanine Metabolism	YNL316C
PPPG9tm	protoporphyrinogen IX mitochondrial transport	pppg9[c] <==> pppg9[m]	Transport, Mitochondrial
PPPGOm	protoporphyrinogen oxidase, mitochondrial	[m] : (3) o2 + (2) pppg9 --> (6) h2o + (2) ppp9	Porphyrin and Chlorophyll Metabolism	YER014W
PPTTm	trans-pentaprenyltranstransferase, mitochondrial	[m] : ipdp + pendp --> hexdp + ppi	Quinone Biosynthesis	YBR003W
PPYRDC	Phenylpyruvate decarboxylase	[c] : h + phpyr --> co2 + pacald	Complex Alcohol Metabolism	YLR044C, YLR134W, YDR380W, YGR087C
PRAGSr	phosphoribosylglycinamide synthase	[c] : atp + gly + pram <==> adp + gar + h + pi	Purine and Pyrimidine Biosynthesis	YGL234W
PRAIi	phosphoribosylanthranilate isomerase (irreversible)	[c] : pran --> 2cpr5p	Tyrosine, Tryptophan, and Phenylalanine Metabolism	YDR007W
PRAIS	phosphoribosylaminoimidazole synthase	[c] : atp + fpram --> adp + air + (2) h + pi	Purine and Pyrimidine Biosynthesis	YGL234W
PRAMPC	phosphoribosyl-AMP cyclohydrolase	[c] : h2o + prbamp --> prfp	Histidine Metabolism	YCL030C
PRASCS	phosphoribosylaminoimidazolesuccinocarboxamide synthase	[c] : 5aizc + asp-L + atp <==> 25aics + adp + h + pi	Purine and Pyrimidine Biosynthesis	YAR015W
PRATPP	phosphoribosyl-ATP pyrophosphatase	[c] : h2o + prbatp --> h + ppi + prbamp	Histidine Metabolism	YCL030C
PRFGS	phosphoribosylformylglycinamidine synthase	[c] : atp + fgam + gln-L + h2o --> adp + fpram + glu-L + h + pi	Purine and Pyrimidine Biosynthesis	YGR061C
PRMICIi	1-(5-phosphoribosyl)-5-[(5-phosphoribosylamino)methylideneamino)imidazole-4-carboxamide isomerase (irreversible)	[c] : prfp --> prlp	Histidine Metabolism	YIL020C
PRO1xm	proline oxidase (NAD), mitochondrial	[m] : nad + pro-L --> 1pyr5c + (2) h + nadh	Arginine and Proline Metabolism	YLR142W
PROt2r	L-proline reversible transport via proton symport	h[e] + pro-L[e] <==> h[c] + pro-L[c]	Transport, Extracellular	YOR348C, YKR039W
PROtm	L-proline transport, mitochondrial	pro-L[c] <==> pro-L[m]	Transport, Mitochondrial
PROTRS	Prolyl-tRNA synthetase	[c] : atp + pro-L + trnapro --> amp + ppi + protrna	tRNA charging	YER087W, YHR020W
PRPPS	phosphoribosylpyrophosphate synthetase	[c] : atp + r5p <==> amp + h + prpp	Histidine Metabolism	YOL061W, YHL011C, YBL068W, YER099C, YKL181W
PRPPtm	PRPP reversible transport, mitochondrial	prpp[c] <==> prpp[m]	Transport, Mitochondrial
PSCVTi	3-phosphoshikimate 1-carboxyvinyltransferase, irreversible	[c] : pep + skm5p --> 3psme + pi	Tyrosine, Tryptophan, and Phenylalanine Metabolism	YDR127W
PSERDg_SC	phosphatidylserine decarboxylase, yeast-specific, Golgi	[g] : h + (0.01) ps_SC --> co2 + (0.01) pe_SC	Phospholipid Biosynthesis	YGR170W
PSERDm_SC	phosphatidylserine decarboxylase, yeast-specific, mitochondrial	[m] : h + (0.01) ps_SC --> co2 + (0.01) pe_SC	Phospholipid Biosynthesis	YNL169C
PSERDv_SC	phosphatidylserine decarboxylase, yeast-specific, vacuolar	[v] : h + (0.01) ps_SC --> co2 + (0.01) pe_SC	Phospholipid Biosynthesis	YGR170W
PSERS_SC	phosphatidylserine synthase, yeast-specific	[c] : (0.01) cdpdag_SC + ser-L <==> cmp + h + (0.01) ps_SC	Phospholipid Biosynthesis	YER026C
PSERSm_SC	phosphatidylserine synthase, yeast-specific, mitochondrial	[m] : (0.01) cdpdag_SC + ser-L <==> cmp + h + (0.01) ps_SC	Phospholipid Biosynthesis	YER026C
PSERT	phosphoserine transaminase	[c] : 3php + glu-L --> akg + pser-L	Glycine and Serine Metabolism	YOR184W
PSP_L	phosphoserine phosphatase (L-serine)	[c] : h2o + pser-L --> pi + ser-L	Glycine and Serine Metabolism	YGR208W
PSPH1Pter	phytosphinganine 1-phosphate endoplasmic reticular transport	psph1p[c] --> psph1p[r]	Transport, Endoplasmic Reticular
PSPHPL	phytosphingosine phosphate lyase	[c] : psph1p --> 2hhxdal + ethamp	Sphingolipid Metabolism	YDR294C
PSPHS	Phytosphingosine synthesis	[c] : h + nadph + o2 + sphgn --> h2o + nadp + psphings	Sphingolipid Metabolism	YDR297W
PStg_SC	phosphatidylserine Golgi transport, yeast-specific	ps_SC[c] <==> ps_SC[g]	Transport, Golgi Apparatus
PStm_SC	phosphatidylserine mitochondrial transport, yeast-specific	ps_SC[c] <==> ps_SC[m]	Transport, Mitochondrial
PStv_SC	phosphatidylserine vacuolar transport, yeast-specific	ps_SC[c] <==> ps_SC[v]	Transport, Vacuolar
PTD1INOtn_SC	phosphatidyl-1D-myo-insoitol nuclear transport, yeast-specific	ptd1ino_SC[c] <==> ptd1ino_SC[n]	Transport, Nuclear
PTD4INOtn_SC	phosphatidyl-1D-myo-4-inositol nuclear transport, yeast-specific	ptd4ino_SC[c] <==> ptd4ino_SC[n]	Transport, Nuclear
PTE10x	peroxisomal acyl-CoA thioesterase	[x] : dcacoa + h2o --> coa + dca + h	Fatty Acid Degradation	YJR019C
PTE11x	peroxisomal acyl-CoA thioesterase	[x] : ddcacoa + h2o --> coa + ddca + h	Fatty Acid Degradation	YJR019C
PTE12x	peroxisomal acyl-CoA thioesterase	[x] : h2o + ttccoa --> coa + h + ttc	Fatty Acid Degradation	YJR019C
PTE2x	peroxisomal acyl-CoA thioesterase	[x] : h2o + pmtcoa --> coa + h + hdca	Fatty Acid Degradation	YJR019C
PTE7x	peroxisomal acyl-CoA thioesterase	[x] : h2o + tdcoa --> coa + h + ttdca	Fatty Acid Degradation	YJR019C
PTE8x	peroxisomal acyl-CoA thioesterase	[x] : h2o + stcoa --> coa + h + ocdca	Fatty Acid Degradation	YJR019C
PTE9x	peroxisomal acyl-CoA thioesterase	[x] : h2o + occoa --> coa + h + octa	Fatty Acid Degradation	YJR019C
PTPATi	pantetheine-phosphate adenylyltransferase	[c] : atp + h + pan4p --> dpcoa + ppi	Pantothenate and CoA Biosynthesis
PTPATim	panthetheine-phosphate adenylyltransferase	[m] : atp + h + pan4p --> dpcoa + ppi	Pantothenate and CoA Biosynthesis
PTRCt3i	putrescine transport in via proton antiport, irreversible	h[c] + ptrc[e] --> h[e] + ptrc[c]	Transport, Extracellular	YLL028W, YOR273C
PTRCtex2	putrescine excretion (cytosol to extracellular)	ptrc[c] --> ptrc[e]	Transport, Extracellular	YKL174C
PUNP1	purine-nucleoside phosphorylase (Adenosine)	[c] : adn + pi <==> ade + r1p	Nucleotide Salvage Pathway	YLR209C
PUNP1m	purine-nucleoside phosphorylase (Adenosine), mitochondrial	[m] : adn + pi <==> ade + r1p	NAD Biosynthesis	YLR209C
PUNP2	purine-nucleoside phosphorylase (Deoxyadenosine)	[c] : dad-2 + pi <==> 2dr1p + ade	Nucleotide Salvage Pathway	YLR209C
PUNP3	purine-nucleoside phosphorylase (Guanosine)	[c] : gsn + pi <==> gua + r1p	Nucleotide Salvage Pathway	YLR209C
PUNP3m	purine-nucleoside phosphorylase (Guanosine), mitochondrial	[m] : gsn + pi <==> gua + r1p	NAD Biosynthesis	YLR209C
PUNP4	purine-nucleoside phosphorylase (Deoxyguanosine)	[c] : dgsn + pi <==> 2dr1p + gua	Nucleotide Salvage Pathway	YLR209C
PUNP5	purine-nucleoside phosphorylase (Inosine)	[c] : ins + pi <==> hxan + r1p	Nucleotide Salvage Pathway	YLR209C
PUNP6	purine-nucleoside phosphorylase (Deoxyinosine)	[c] : din + pi <==> 2dr1p + hxan	Nucleotide Salvage Pathway	YLR209C
PUNP7	purine-nucleoside phosphorylase (Xanthosine)	[c] : pi + xtsn <==> r1p + xan	Nucleotide Salvage Pathway	YLR209C
PYAM5PO	pyridoxamine 5'-phosphate oxidase	[c] : h2o + o2 + pyam5p --> h2o2 + nh4 + pydx5p	Pyridoxine Metabolism	YBR035C
PYDAMK	pyridoxamine kinase	[c] : atp + pydam --> adp + h + pyam5p	Pyridoxine Metabolism
PYDXK	pyridoxal kinase	[c] : atp + pydx --> adp + h + pydx5p	Pyridoxine Metabolism
PYDXNK	pyridoxine kinase	[c] : atp + pydxn --> adp + h + pdx5p	Pyridoxine Metabolism
PYDXNO	pyridoxine oxidase	[c] : o2 + pydxn <==> h2o2 + pydx	Pyridoxine Metabolism	YBR035C
PYDXO	pyridoxal oxidase	[c] : (2) h2o + nh4 + (0.5) o2 + pydx <==> (2) h2o2 + pydam	Pyridoxine Metabolism	YBR035C
PYK	pyruvate kinase	[c] : adp + h + pep --> atp + pyr	Glycolysis/Gluconeogenesis	YAL038W, YOR347C
PYNP2r	pyrimidine-nucleoside phosphorylase (uracil)	[c] : pi + uri <==> r1p + ura	Nucleotide Salvage Pathway
PYR5CDm	D1-pyrroline-5-carboxylate dehydrogenase, mitochondrial	[m] : glu5sa + h2o + nadp --> glu-L + (2) h + nadph	Glutamate metabolism	YHR037W
PYRDC	pyruvate decarboxylase	[c] : h + pyr --> acald + co2	Pyruvate Metabolism	YLR044C, YLR134W, YGR087C
PYRDC2	pyruvate decarboxylase (acetoin-forming)	[c] : acald + h + pyr --> actn-R + co2	Pyruvate Metabolism	YLR044C, YLR134W, YGR087C
PYRt	Pyruvate exchange, diffusion	pyr[c] --> pyr[e]	Transport, Extracellular
PYRt2	pyruvate transport in via proton symport	h[e] + pyr[e] --> h[c] + pyr[c]	Transport, Extracellular	YKL217W
PYRt2m	pyruvate mitochondrial transport via proton symport	h[c] + pyr[c] <==> h[m] + pyr[m]	Transport, Mitochondrial
PYRt2p	pyruvate peroxisomal transport via proton symport	h[c] + pyr[c] <==> h[x] + pyr[x]	Transport, Peroxisomal
QUILSYN	Quinolinate Synthase (Eukaryotic)	[c] : cmusa --> h + h2o + quln	Quinone Biosynthesis
QULNS	quinolinate synthase	[c] : dhap + iasp --> (2) h2o + pi + quln	Folate Metabolism
QULNtm	Quinolinate reversible mitochondrial transport	quln[c] <==> quln[m]	Transport, Mitochondrial
RAFGH	Raffinose galactohydrolase	[c] : h2o + raffin --> gal + sucr	Galactose metabolism	YBR184W
RBFK	riboflavin kinase	[c] : atp + ribflv --> adp + fmn + h	Riboflavin Metabolism	YDR236C
RBFKm	riboflavin kinase, mitochondrial	[m] : atp + ribflv --> adp + fmn + h	Riboflavin Metabolism	YDR236C
RBFSa	riboflavin synthase	[c] : 4r5au + db4p --> dmlz + (2) h2o + pi	Riboflavin Metabolism	YOL143C
RBFSb	riboflavin synthase	[c] : (2) dmlz --> 4r5au + ribflv	Riboflavin Metabolism	YBR256C
RBK	ribokinase	[c] : atp + rib-D --> adp + h + r5p	Pentose Phosphate Pathway	YCR036W
RIBFLVt2	riboflavin transport in via proton symport	h[e] + ribflv[e] --> h[c] + ribflv[c]	Transport, Extracellular
RIBFLVtm	Riboflavin reversible mitochondrial transport	ribflv[c] <==> ribflv[m]	Transport, Mitochondrial
RIBt2	ribose transport in via proton symporter	h[e] + rib-D[e] --> h[c] + rib-D[c]	Transport, Extracellular
RNDR1	ribonucleoside-diphosphate reductase (ADP)	[c] : adp + trdrd --> dadp + h2o + trdox	Nucleotide Salvage Pathway	YJL026W+YIL066C, YGR209C, YER070W+YJL026W, YLR043C
RNDR1n	ribonucleoside-diphosphate reductase, nuclear	[n] : adp + trdrd --> dadp + h2o + trdox	Nucleotide Salvage Pathway	YGR209C, YGR180C+YER070W, YLR043C, YGR180C+YIL066C
RNDR2	ribonucleoside-diphosphate reductase (GDP)	[c] : gdp + trdrd --> dgdp + h2o + trdox	Nucleotide Salvage Pathway	YGR209C, YER070W+YJL026W, YLR043C
RNDR2n	ribonucleoside-diphosphate reductase (GDP), nuclear	[n] : gdp + trdrd --> dgdp + h2o + trdox	Nucleotide Salvage Pathway	YGR209C, YGR180C+YER070W, YLR043C
RNDR3	ribonucleoside-diphosphate reductase (CDP)	[c] : cdp + trdrd --> dcdp + h2o + trdox	Nucleotide Salvage Pathway	YGR209C, YER070W+YJL026W, YLR043C
RNDR3n	ribonucleoside-diphosphate reductase (CDP), nuclear	[n] : cdp + trdrd --> dcdp + h2o + trdox	Nucleotide Salvage Pathway	YGR209C, YGR180C+YER070W, YLR043C
RNDR4	ribonucleoside-diphosphate reductase (UDP)	[c] : trdrd + udp --> dudp + h2o + trdox	Nucleotide Salvage Pathway	YGR209C, YER070W+YJL026W, YLR043C
RNDR4n	ribonucleoside-diphosphate reductase (UDP), nuclear	[n] : trdrd + udp --> dudp + h2o + trdox	Nucleotide Salvage Pathway	YGR209C, YGR180C+YER070W, YLR043C
RNMK	ribosylnicotinamide kinase	[c] : atp + rnam --> adp + h + nmn	NAD Biosynthesis	YNL129W
RNTR1	ribonucleoside-triphosphate reductase (ATP)	[c] : atp + trdrd --> datp + h2o + trdox	Nucleotide Salvage Pathway	YGR209C, YLR043C
RNTR2	ribonucleoside-triphosphate reductase (GTP)	[c] : gtp + trdrd --> dgtp + h2o + trdox	Nucleotide Salvage Pathway	YGR209C, YLR043C
RNTR3	ribonucleoside-triphosphate reductase (CTP)	[c] : ctp + trdrd --> dctp + h2o + trdox	Nucleotide Salvage Pathway	YGR209C, YLR043C
RNTR4	ribonucleoside-triphosphate reductase (UTP)	[c] : trdrd + utp --> dutp + h2o + trdox	Nucleotide Salvage Pathway	YGR209C, YLR043C
RPE	ribulose 5-phosphate 3-epimerase	[c] : ru5p-D <==> xu5p-D	Pentose Phosphate Pathway	YJL121C
RPI	ribose-5-phosphate isomerase	[c] : r5p <==> ru5p-D	Pentose Phosphate Pathway	YOR095C
SACCD1	saccharopine dehydrogenase (NADP, L-glutamate forming)	[c] : L2aadp6sa + glu-L + h + nadph <==> h2o + nadp + saccrp-L	Threonine and Lysine Metabolism	YNR050C
SACCD2	saccharopine dehydrogenase (NAD, L-lysine forming)	[c] : h2o + nad + saccrp-L <==> akg + h + lys-L + nadh	Threonine and Lysine Metabolism	YIR034C
SADT	sulfate adenylyltransferase	[c] : atp + h + so4 --> aps + ppi	Cysteine Metabolism	YJR010W
SAM24MT	S-adenosyl-methionine delta-24-sterol-c-methyltransferase	[c] : amet + zymst --> ahcys + fecost + h	Sterol Metabolism	YML008C
SBPP1er	sphingoid base-phosphate phosphatase (sphinganine 1-phosphatase), endoplasmic reticulum	[r] : h2o + sph1p --> pi + sphgn	Sphingolipid Metabolism	YKR053C, YJL134W
SBPP2er	sphingoid base-phosphate phosphatase (phytosphingosine 1-phosphate), endoplasmic reticulum	[r] : h2o + psph1p --> pi + psphings	Sphingolipid Metabolism	YKR053C, YJL134W
SBT_Dt	D-sorbitol transport via passive diffusion	sbt-D[e] <==> sbt-D[c]	Transport, Extracellular
SBT_Lt	L-sorbitol transport via passive diffusion	sbt-L[e] <==> sbt-L[c]	Transport, Extracellular
SBTD_D2	D-sorbitol dehydrogenase (D-fructose producing)	[c] : nad + sbt-D --> fru + h + nadh	Alternate Carbon Metabolism	YJR159W
SBTD_L	L-sorbitol dehydrogenase (L-sorbose-producing)	[c] : nad + sbt-L --> h + nadh + srb-L	Alternate Carbon Metabolism	YJR159W
SBTR	D-sorbitol reductase	[c] : glc-D + h + nadph --> nadp + sbt-D	Alternate Carbon Metabolism	YHR104W
SERATi	serine O-acetyltransferase, irreversible	[c] : accoa + ser-L --> acser + coa	Cysteine Metabolism
SERD_L	L-serine deaminase	[c] : ser-L --> nh4 + pyr	Glycine and Serine Metabolism	YCL064C, YIL168W
SERPT	serine C-palmitoyltransferase	[c] : h + pmtcoa + ser-L --> 3dsphgn + co2 + coa	Sphingolipid Metabolism	YMR296C+YDR062W, YBR058C-A
SERt2m	serine mitochondrial transport via proton symport	h[c] + ser-L[c] <==> h[m] + ser-L[m]	Transport, Mitochondrial
SERt2r	L-serine reversible transport via proton symport	h[e] + ser-L[e] <==> h[c] + ser-L[c]	Transport, Extracellular	YPL265W, YCL025C, YDR508C, YFL055W, YKR039W
SERTRS	Seryl-tRNA synthetase	[c] : atp + ser-L + trnaser --> amp + ppi + sertrna	tRNA charging	YHR011W, YDR023W
SFGTH	S-Formylglutathione hydralase	[c] : Sfglutth + h2o <==> for + gthrd + h	Methane Metabolism	YJL068C
SHCHD	sirohydrochlorin dehydrogenase	[c] : dscl + nadp --> h + nadph + scl	Porphyrin and Chlorophyll Metabolism	YBR213W
SHCHF	sirohydrochlorin ferrochetalase	[c] : fe2 + scl --> (3) h + sheme	Porphyrin and Chlorophyll Metabolism	YBR213W
SHK3D	shikimate dehydrogenase	[c] : 3dhsk + h + nadph --> nadp + skm	Tyrosine, Tryptophan, and Phenylalanine Metabolism	YDR127W
SHKK	shikimate kinase	[c] : atp + skm --> adp + h + skm5p	Tyrosine, Tryptophan, and Phenylalanine Metabolism	YDR127W
SHSL1	O-succinylhomoserine lyase (L-cysteine)	[c] : cys-L + suchms --> cyst-L + h + succ	Methionine Metabolism
SHSL4r	O-succinylhomoserine lyase (elimination), reversible	[c] : h2o + suchms <==> 2obut + h + nh4 + succ	Methionine Metabolism	YML082W
SLCBK1	sphingolipid long chain base kinase (sphinganine)	[c] : atp + sphgn --> adp + h + sph1p	Sphingolipid Metabolism	YLR260W, YOR171C
SLCBK2	sphingolipid long chain base kinase (phytosphingosine)	[c] : atp + psphings --> adp + h + psph1p	Sphingolipid Metabolism	YLR260W, YOR171C
SLFAT	sulfate adenylyltransferase (ADP)	[c] : adp + h + so4 <==> aps + pi	Cysteine Metabolism	YCL050C
SO3ti	sulfite transport (efflux, cytosol to extracellular)	so3[c] --> so3[e]	Transport, Extracellular	YPL092W
SO4ti	sulfate irreversible uniport	so4[e] --> so4[c]	Transport, Extracellular	YGR125W, YLR092W, YBR294W
SPH1Pter	sphinganine 1-phosphate endoplasmic reticular transport	sph1p[c] --> sph1p[r]	Transport, Endoplasmic Reticular
SPHPL	sphinganine phosphate lyase	[c] : sph1p --> ethamp + hxdcal	Sphingolipid Metabolism	YDR294C
SPMDAT1	Spermidine acetyltransferase	[c] : accoa + spmd --> N1aspmd + coa + h	Tyrosine, Tryptophan, and Phenylalanine Metabolism
SPMDt3i	spermidine transport in via proton antiport	h[c] + spmd[e] --> h[e] + spmd[c]	Transport, Extracellular	YLL028W, YOR273C
SPMDtex2	spermidine excretion (cytosol to extracellular)	spmd[c] --> spmd[e]	Transport, Extracellular	YKL174C
SPMS	spermidine synthase	[c] : ametam + ptrc --> 5mta + h + spmd	Arginine and Proline Metabolism	YPR069C
SPRMS	spermine synthase	[c] : ametam + spmd --> 5mta + h + sprm	Arginine and Proline Metabolism	YLR146C
SPRMt2i	spermine transport via proton antiport irreversible	h[c] + sprm[e] --> h[e] + sprm[c]	Transport, Extracellular	YLL028W, YOR273C, YGR138C, YPR156C
SQ23EPXter	Squalene-2,3-epoxide endoplamic reticular transport	Ssq23epx[r] <==> Ssq23epx[c]	Transport, Endoplasmic Reticular
SQLEr	Squalene epoxidase, endoplasmic reticular (NADP)	[r] : h + nadph + o2 + sql --> Ssq23epx + h2o + nadp	Sterol Metabolism	YHR042W, YGR175C
SQLErx	Squalene epoxidase, endoplasmic reticular (NAD)	[r] : h + nadh + o2 + sql --> Ssq23epx + h2o + nad	Sterol Metabolism	YGR175C, YNL111C, YKL150W, YIL043C
SQLS	Squalene synthase	[c] : (2) frdp + h + nadph --> nadp + (2) ppi + sql	Sterol Metabolism	YHR190W
SQLter	squalene endoplamic reticular transport	sql[c] <==> sql[r]	Transport, Endoplasmic Reticular
SRB_Lt	L-sorbose reversible transport	srb-L[e] <==> srb-L[c]	Transport, Extracellular
SSALy	succinate-semialdehyde dehydrogenase (NADP)	[c] : h2o + nadp + sucsal --> (2) h + nadph + succ	Glutamate metabolism	YBR006W
SUCCt2r	succinate transport via proton symport	h[e] + succ[e] <==> h[c] + succ[c]	Transport, Extracellular
SUCCtm	succinate transport, mitochondrial	pi[m] + succ[c] --> pi[c] + succ[m]	Transport, Mitochondrial	YLR348C
SUCD1m	succinate dehydrogenase	[m] : fad + succ <==> fadh2 + fum	Oxidative Phosphorylation	YDR178W+YLL041C+YKL141W+YKL148C, YLL041C+YKL141W+YLR164W+YKL148C, YDR178W+YLL041C+YKL141W+YJL045W, YDR178W+YLL041C+YKL148C+YMR118C
SUCD2_u6m	succinate dehydrogenase (ubiquinone-6), mitochondrial	[m] : q6 + succ <==> fum + q6h2	Citric Acid Cycle	YDR178W+YLL041C+YKL141W+YKL148C, YLL041C+YKL141W+YLR164W+YKL148C, YDR178W+YLL041C+YKL141W+YJL045W, YDR178W+YLL041C+YKL148C+YMR118C
SUCD3-u6m	succinate dehydrogenase (ubiquinone-6), mitochondrial	[m] : fadh2 + q6 <==> fad + q6h2	Oxidative Phosphorylation	YDR178W+YLL041C+YKL141W+YKL148C, YLL041C+YKL141W+YLR164W+YKL148C, YDR178W+YLL041C+YKL141W+YJL045W, YDR178W+YLL041C+YKL148C+YMR118C
SUCFUMtm	succinate-fumarate transport, mitochondrial	fum[m] + succ[c] --> fum[c] + succ[m]	Transport, Mitochondrial	YLR348C, YJR095W
SUCOASm	Succinate--CoA ligase (ADP-forming)	[m] : atp + coa + succ <==> adp + pi + succoa	Citric Acid Cycle	YGR244C+YOR142W
SUCRe	sucrose hydrolyzing enxyme, extracellular	[e] : h2o + sucr --> fru + glc-D	Alternate Carbon Metabolism	YIL162W
SUCRt2	sucrose transport in via proton symport	h[e] + sucr[e] --> h[c] + sucr[c]	Transport, Extracellular
SULR	sulfite reductase (NADPH2)	[c] : (3) h2o + h2s + (3) nadp <==> (5) h + (3) nadph + so3	Cysteine Metabolism	YFR030W, YJR137C
T4HCINNMFM	4-hydroxycinnamate formation	[m] : 34hpl --> T4hcinnm + h2o	Quinone Biosynthesis
TAGL_SC	Triacylglycerol lipase, yeast-specific	[c] : h2o + (0.01) triglyc_SC --> (0.01) 12dgr_SC + (0.02) dca + (0.06) ddca + h + (0.27) hdca + (0.17) hdcea + (0.05) ocdca + (0.24) ocdcea + (0.09) ocdcya + (0.1) ttdca	Glycerolipid Metabolism	YMR313C, YDR058C
TALA	transaldolase	[c] : g3p + s7p <==> e4p + f6p	Pentose Phosphate Pathway	YGR043C, YLR354C
TAUDO	Taurine dioxygenase	[c] : akg + o2 + taur --> aacald + co2 + h + so3 + succ	Taurine Metabolism	YLL057C
TAURt	taurine transport	taur[c] <==> taur[e]	Transport, Extracellular
TCHOLAabcv	Taurcholate via ABC system (vacuolar)	atp[v] + h2o[v] + tchola[c] --> adp[v] + h[v] + pi[v] + tchola[v]	Transport, Vacuolar	YLL048C
THFATm	tetrahydrofolate aminomethyltransferase, mitochondrial	[m] : h2o + methf --> 5fthf + h	Folate Metabolism	YMR189W, YDR019C, YAL044C, YBR221C+YER178W
THFGLUS	Tetrahydrofolate:L-glutamate gamma-ligase (ADP-forming)	[c] : atp + glu-L + thf <==> adp + h + pi + thfglu	Folate Metabolism	YKL132C, YMR113W, YOR241W
THIORDXi	hydrogen peroxide reductase (thioredoxin)	[c] : h2o2 + trdrd --> (2) h2o + trdox	Other	YDR453C, YGR209C, YLR043C
THIORDXm	hydrogen peroxide reductase (thioredoxin), mitochondrial	[m] : h2o2 + trdrd <==> (2) h2o + trdox	Other	YCR083W, YBL064C
THIORDXni	Thioredoxin, nuclear, irreversible	[n] : h2o2 + trdrd --> (2) h2o + trdox	Other	YGR209C, YIL010W, YLR043C
THIORDXp	hydrogen peroxide reductase (thioredoxin), peroxisomal	[x] : h2o2 + trdrd <==> (2) h2o + trdox	Other	YGR209C, YLR043C, YLR109W
THMDPe	thiamin diphosphatase, extracellular	[e] : (2) h2o + thmpp --> h + (2) pi + thm	Thiamine Metabolism	YBR092C
THMDt2	thymidine transport in via proton symport	h[e] + thymd[e] --> h[c] + thymd[c]	Transport, Extracellular
THMP	thiamin phosphatase	[c] : h2o + thmmp --> pi + thm	Thiamine Metabolism
THMPe	thiamin phosphatase, extracellular	[e] : h2o + thmmp --> pi + thm	Thiamine Metabolism	YBR092C
THMPPt2m	Thiamine diphosphate transport, mitochondria	thmpp[c] --> thmpp[m]	Transport, Mitochondrial	YGR096W
THMt2	Thiamine transport in via proton symport	h[e] + thm[e] --> h[c] + thm[c]	Transport, Extracellular	YOR192C, YLR237W, YOR071C
THRA2i	L-allo-Threonine Aldolase	[c] : athr-L --> acald + gly	Threonine and Lysine Metabolism	YEL046C
THRAi	Threonine aldolase	[c] : thr-L --> acald + gly	Threonine and Lysine Metabolism	YEL046C
THRD_L	L-threonine deaminase	[c] : thr-L --> 2obut + nh4	Threonine and Lysine Metabolism	YKL218C, YCL064C
THRD_Lm	L-threonine deaminase, mitochondrial	[m] : thr-L --> 2obut + nh4	Threonine and Lysine Metabolism	YER086W
THRS	threonine synthase	[c] : h2o + phom --> pi + thr-L	Threonine and Lysine Metabolism	YCR053W
THRt2m	threonine mitochondrial transport via proton symport	h[c] + thr-L[c] <==> h[m] + thr-L[m]	Transport, Mitochondrial
THRt2r	L-threonine reversible transport via proton symport	h[e] + thr-L[e] <==> h[c] + thr-L[c]	Transport, Extracellular	YCL025C, YDR508C, YKR039W, YBR069C
THRTRS	Threonyl-tRNA synthetase	[c] : atp + thr-L + trnathr --> amp + ppi + thrtrna	tRNA charging	YIL078W
THRTRSm	threonyl-tRNA synthetase, mitochondrial	[m] : atp + thr-L + trnathr --> amp + ppi + thrtrna	tRNA charging	YKL194C
THYMt3r	thymine reversible transport via proton antiport	h[e] + thym[c] <==> h[c] + thym[e]	Transport, Extracellular
THZPSN1_SC	thiazole phosphate synthesis (xylulose 5-phosphate), yeast-specific	[c] : achms + cys-L + gly + h + xu5p-D --> 4abut + 4mpetz + ac + co2 + (3) h2o + nh4 + pyr	Thiamine Metabolism
THZPSN2_SC	thiazole phosphate synthesis (ribose 5-phosphate), yeast-specifc	[c] : achms + cys-L + gly + h + r5p --> 4abut + 4mpetz + ac + co2 + (3) h2o + nh4 + pyr	Thiamine Metabolism
TKT1	transketolase	[c] : r5p + xu5p-D <==> g3p + s7p	Pentose Phosphate Pathway	YBR117C, YPR074C
TKT2	transketolase	[c] : e4p + xu5p-D <==> f6p + g3p	Pentose Phosphate Pathway	YBR117C, YPR074C
TMDK1	thymidine kinase (ATP:thymidine)	[c] : atp + thymd --> adp + dtmp + h	Purine and Pyrimidine Biosynthesis
TMDPK	thiamine diphosphokinase	[c] : atp + thm --> amp + h + thmpp	Thiamine Metabolism	YOR143C
TMDPP	thymidine phosphorylase	[c] : pi + thymd <==> 2dr1p + thym	Purine and Pyrimidine Biosynthesis	YLR209C
TMDPPK	thiamine-diphosphate kinase	[c] : atp + thmpp --> adp + thmtp	Thiamine Metabolism	YOR143C
TMDS	thymidylate synthase	[c] : dump + mlthf --> dhf + dtmp	Purine and Pyrimidine Biosynthesis	YOR074C
TMN	thiaminase	[c] : h2o + thm --> 4ahmmp + 4mhetz + h	Thiamine Metabolism
TMPKr	thiamine-phosphate kinase	[c] : atp + thmmp <==> adp + thmpp	Thiamine Metabolism
TMPPP	thiamine-phosphate diphosphorylase	[c] : 2mahmp + 4mpetz + h --> ppi + thmmp	Thiamine Metabolism	YPL214C
TPI	triose-phosphate isomerase	[c] : dhap <==> g3p	Glycolysis/Gluconeogenesis	YDR050C
TRDOXtp	oxidized thioredoxin peroxisomal transport via diffusion	trdox[c] <==> trdox[x]	Transport, Peroxisomal
TRDR	thioredoxin reductase (NADPH)	[c] : h + nadph + trdox --> nadp + trdrd	Purine and Pyrimidine Biosynthesis	YDR353W, YGR209C, YLR043C
TRDRDtp	reduced thioredoxin peroxisomal transport via diffusion	trdrd[c] <==> trdrd[x]	Transport, Peroxisomal
TRDRm	thioredoxin reductase (NADPH)	[m] : h + nadph + trdox --> nadp + trdrd	Purine and Pyrimidine Biosynthesis	YHR106W, YCR083W
TRE6PP	trehalose-phosphatase	[c] : h2o + tre6p --> pi + tre	Alternate Carbon Metabolism	YBR126C+YDR074W+YMR261C, YBR126C+YDR074W+YML100W
TRE6PS	alpha,alpha-trehalose-phosphate synthase (UDP-forming)	[c] : g6p + udpg --> h + tre6p + udp	Alternate Carbon Metabolism	YBR126C+YDR074W+YMR261C, YBR126C+YDR074W+YML100W
TREH	alpha,alpha-trehalase	[c] : h2o + tre --> (2) glc-D	Alternate Carbon Metabolism	YDR001C, YBR001C
TREHv	alpha,alpha-trehalase (vacuolar)	[v] : h2o + tre --> (2) glc-D	Alternate Carbon Metabolism	YPR026W
TREt2	trehalose transport in via proton symporter	h[e] + tre[e] --> h[c] + tre[c]	Transport, Extracellular
TREt2v	trehalose vacuolar transport via proton symport	h[c] + tre[c] <==> h[v] + tre[v]	Transport, Vacuolar
TRIGS_SC	triglycerol synthesis	[c] : (0.01) 12dgr_SC + (0.02) dcacoa + (0.06) ddcacoa + (0.17) hdcoa + (0.09) ocdycacoa + (0.24) odecoa + (0.27) pmtcoa + (0.05) stcoa + (0.1) tdcoa --> coa + (0.01) triglyc_SC	Glycerolipid Metabolism	YNR019W, YCR048W, YOR245C
TRPO2	L-Tryptophan:oxygen 2,3-oxidoreductase (decyclizing)	[c] : o2 + trp-L --> Lfmkynr	Tyrosine, Tryptophan, and Phenylalanine Metabolism	YJR078W
TRPS1	tryptophan synthase (indoleglycerol phosphate)	[c] : 3ig3p + ser-L --> g3p + h2o + trp-L	Tyrosine, Tryptophan, and Phenylalanine Metabolism	YGL026C
TRPt2m	tryptophan mitochondrial transport via proton symport	h[c] + trp-L[c] <==> h[m] + trp-L[m]	Transport, Mitochondrial
TRPt2r	L-tryptophan reversible transport via proton symport	h[e] + trp-L[e] <==> h[c] + trp-L[c]	Transport, Extracellular	YOL020W, YKR039W, YBR068C, YDR046C, YBR069C
TRPTA	tryptophan transaminase	[c] : akg + trp-L <==> glu-L + indpyr	Tyrosine, Tryptophan, and Phenylalanine Metabolism	YGL202W, YHR137W
TRPTRS	Tryptophanyl-tRNA synthetase	[c] : atp + trnatrp + trp-L --> amp + ppi + trptrna	tRNA charging	YOL097C
TRPTRSm	Tryptophanyl-tRNA synthetase, mitochondrial	[m] : atp + trnatrp + trp-L --> amp + ppi + trptrna	tRNA charging	YDR268W
TTCCOAtx	fatty acid intracellular transport	ttccoa[c] <==> ttccoa[x]	Transport, Peroxisomal
TTDCAtr	fatty acid transport	ttdca[e] <==> ttdca[c]	Transport, Extracellular
TYRNFT	L-tyrosine N-formyltransferase	[c] : 10fthf + tyr-L --> Nfortyr + h + thf	Tyrosine, Tryptophan, and Phenylalanine Metabolism	YDR403W
TYRt2m	tyrosine mitochondrial transport via proton symport	h[c] + tyr-L[c] <==> h[m] + tyr-L[m]	Transport, Mitochondrial
TYRt2p	tyrosine peroxisomal transport via proton symport	h[c] + tyr-L[c] <==> h[x] + tyr-L[x]	Transport, Peroxisomal
TYRt2r	L-tyrosine reversible transport via proton symport	h[e] + tyr-L[e] <==> h[c] + tyr-L[c]	Transport, Extracellular	YOL020W, YCL025C, YKR039W, YBR068C, YDR046C, YBR069C
TYRt6	L-tyrosine transport in via proton antiport (vacuolar)	h[v] + tyr-L[c] --> h[c] + tyr-L[v]	Transport, Vacuolar	YBR293W, YJR001W
TYRt7	L-tyrosine transport out via proton symport, vacuolar	h[v] + tyr-L[v] --> h[c] + tyr-L[c]	Transport, Vacuolar	YKL146W, YNL101W
TYRTAi	tyrosine transaminase, irreversible	[c] : 34hpp + glu-L --> akg + tyr-L	Tyrosine, Tryptophan, and Phenylalanine Metabolism	YGL202W, YHR137W, YLR027C
TYRTAim	tyrosine transaminase, irreversible (mitochondrial)	[m] : 34hpp + glu-L --> akg + tyr-L	Tyrosine, Tryptophan, and Phenylalanine Metabolism	YKL106W
TYRTAip	tyrosine transaminase, irreversible (peroxisomal)	[x] : 34hpp + glu-L --> akg + tyr-L	Tyrosine, Tryptophan, and Phenylalanine Metabolism	YLR027C
TYRTRS	tyrosyl-tRNA synthetase	[c] : atp + trnatyr + tyr-L --> amp + ppi + tyrtrna	tRNA charging	YGR185C
TYRTRSm	tyrosyl-tRNA synthetase, mitochondrial	[m] : atp + trnatyr + tyr-L --> amp + ppi + tyrtrna	tRNA charging	YPL097W
UDPACGLP	UDP-N-acetylglucosamine diphosphorylase	[c] : acgam1p + h + utp <==> ppi + udpacgal	Glutamate metabolism	YDL103C
UDPG4E	UDPglucose 4-epimerase	[c] : udpg <==> udpgal	Galactose metabolism	YBR019C
UDPGALt2g	UDPgalactose transport (Golgi apparatus)	udpgal[c] --> udpgal[g]	Transport, Golgi Apparatus	YPL244C
UGLT	UDPglucose--hexose-1-phosphate uridylyltransferase	[c] : gal1p + udpg <==> g1p + udpgal	Galactose metabolism	YBR018C
UGLYCHr	Ureidoglycolate hydrolase	[c] : (2) h + h2o + urdglyc <==> co2 + glx + (2) nh4	Histidine Metabolism	YIR032C
UMPK	UMP kinase	[c] : atp + ump <==> adp + udp	Nucleotide Salvage Pathway	YKL024C
UMPKn	UMP kinase, nuclear	[n] : atp + ump <==> adp + udp	Nucleotide Salvage Pathway	YKL024C
UMPtn	UMP nuclear transport	ump[c] <==> ump[n]	Transport, Nuclear
UNK3	2-keto-4-methylthiobutyrate transamination	[c] : 2kmb + glu-L --> akg + met-L	Methionine Metabolism
UPP3MT	uroporphyrinogen methyltransferase	[c] : (2) amet + uppg3 --> (2) ahcys + dscl + h	Porphyrin and Chlorophyll Metabolism	YKR069W
UPP3S	uroporphyrinogen-III synthase	[c] : hmbil --> h2o + uppg3	Porphyrin and Chlorophyll Metabolism	YOR278W
UPPDC1	uroporphyrinogen decarboxylase (uroporphyrinogen III)	[c] : (4) h + uppg3 --> (4) co2 + cpppg3	Porphyrin and Chlorophyll Metabolism	YDR047W
UPPRT	uracil phosphoribosyltransferase	[c] : prpp + ura --> ppi + ump	Purine and Pyrimidine Biosynthesis	YHR128W
URAt2	uracil transport in via proton symport	h[e] + ura[e] --> h[c] + ura[c]	Transport, Extracellular	YBR021W
UREA2t2	urea reversible transport via proton symport (2 H+)	(2) h[e] + urea[e] <==> (2) h[c] + urea[c]	Transport, Extracellular	YHL016C
UREASE	urea carboxylase	[c] : atp + hco3 + urea <==> adp + allphn + h + pi	Nitrogen Metabolism	YBR208C
URIDK2r	uridylate kinase (dUMP)	[c] : atp + dump <==> adp + dudp	Nucleotide Salvage Pathway	YKL024C
URIDK2rn	uridylate kinase (dUMP), nuclear	[n] : atp + dump <==> adp + dudp	Nucleotide Salvage Pathway	YKL024C
URIK1	uridine kinase (ATP:Uridine)	[c] : atp + uri --> adp + h + ump	Purine and Pyrimidine Biosynthesis	YNR012W
URIK2	uridine kinase (GTP:Uridine)	[c] : gtp + uri --> gdp + h + ump	Purine and Pyrimidine Biosynthesis	YNR012W
URIt2	uridine transport in via proton symport	h[e] + uri[e] --> h[c] + uri[c]	Transport, Extracellular	YAL022C, YBL042C
UTPH1	UTP diphosphohydrolase	[c] : (2) h2o + utp --> (2) h + (2) pi + ump	Nucleotide Salvage Pathway	YER005W
UTPtm	UTP/UMP antiport	(2) h[c] + ump[m] + utp[c] --> (2) h[m] + ump[c] + utp[m]	Transport, Mitochondrial	YBR192W
VALt2m	Valine reversible mitochondrial transport via proton symport	h[c] + val-L[c] <==> h[m] + val-L[m]	Transport, Mitochondrial
VALt2r	L-valine reversible transport via proton symport	h[e] + val-L[e] <==> h[c] + val-L[c]	Transport, Extracellular	YCL025C, YKR039W, YBR068C, YDR046C, YBR069C
VALTA	valine transaminase	[c] : akg + val-L <==> 3mob + glu-L	Valine, Leucine, and Isoleucine Metabolism	YJR148W
VALTAim	valine transaminase, mitochondiral	[m] : akg + val-L --> 3mob + glu-L	Valine, Leucine, and Isoleucine Metabolism	YHR208W
VALTRS	Valyl-tRNA synthetase	[c] : atp + trnaval + val-L --> amp + ppi + valtrna	tRNA charging	YGR094W
VALTRSm	valyl-tRNA synthetase, mitochondrial	[m] : atp + trnaval + val-L --> amp + ppi + valtrna	tRNA charging	YGR094W
XANt	xanthine reversible transport	xan[e] <==> xan[c]	Transport, Extracellular
XPPT	xanthine phosphoribosyltransferase	[c] : prpp + xan --> ppi + xmp	Nucleotide Salvage Pathway	YJR133W
XTSNt2	xanthosine transport in via proton symport	h[e] + xtsn[e] --> h[c] + xtsn[c]	Transport, Extracellular
XYLK	xylulokinase	[c] : atp + xylu-D --> adp + h + xu5p-D	Xylose Metabolism	YGR194C
XYLR	xylose reductase	[c] : h + nadph + xyl-D --> nadp + xylt	Xylose Metabolism	YHR104W
XYLt	D-xylose reversible transport	xyl-D[e] <==> xyl-D[c]	Transport, Extracellular
XYLTD_D	xylitol dehydrogenase (D-xyulose-forming)	[c] : nad + xylt --> h + nadh + xylu-D	Xylose Metabolism	YLR070C
XYLTt	Xylitol transport via passive diffusion	xylt[e] <==> xylt[c]	Transport, Extracellular
YUMPS	yUMP synthetase	[c] : r5p + ura <==> h2o + psd5p	Purine and Pyrimidine Biosynthesis	YPL212C, YFL001W, YGL063W, YNL292W
ZYMSTAT_SC	Acyl-CoA:zymosterol acyltransferase, yeast-specific	[c] : (0.655) hdcoa + (0.01) hexccoa + (0.27) odecoa + (0.02) pmtcoa + (0.03) stcoa + (0.015) tdcoa + (0.01) zymst --> coa + (0.01) zymstest_SC	Sterol Metabolism	YCR048W
ZYMSTESTH_SC	zymosterol ester hydrolase, yeast-specific	[c] : h2o + (0.01) zymstest_SC --> h + (0.02) hdca + (0.655) hdcea + (0.01) hexc + (0.03) ocdca + (0.27) ocdcea + (0.015) ttdca + (0.01) zymst	Sterol Metabolism	YKL140W, YLL012W
ZYMSTESTH_SCe	zymosterol ester hydrolase, yeast-specific (extracellular)	[e] : h2o + (0.01) zymstest_SC --> h + (0.02) hdca + (0.655) hdcea + (0.01) hexc + (0.03) ocdca + (0.27) ocdcea + (0.015) ttdca + (0.01) zymst	Sterol Metabolism	YLR020C
ZYMSTt	zymosterol reversible transport	zymst[e] <==> zymst[c]	Transport, Extracellular	YOR011W, YIL013C

## Sheet: iMM904 METABOLITES
ABBREVIATION	METABOLITE NAME	COMPARTMENT
10fthf(c)	10-Formyltetrahydrofolate	Cytosol
10fthf(m)	10-Formyltetrahydrofolate	Mitochondria
12dgr_SC(c)	1,2-Diacylglycerol, yeast-specific	Cytosol
13BDglcn(c)	1,3-beta-D-Glucan	Cytosol
13BDglcn(e)	1,3-beta-D-Glucan	Extra-organism
13dampp(c)	1,3-Diaminopropane	Cytosol
13dpg(c)	3-Phospho-D-glyceroyl phosphate	Cytosol
14glun(c)	(1,4-alpha-D-Glucosyl)n	Cytosol
16BDglcn(c)	1,6-beta-D-Glucan	Cytosol
1ag3p_SC(c)	1-Acyl-sn-glycerol 3-phosphate	Cytosol
1agly3p_SC(c)	1-Acyl-glycerone 3-phosphate, yeast-specific	Cytosol
1agpc_SC(c)	1-Acyl-sn-glycerol-3-phosphocholine, yeast-specific	Cytosol
1Dgali(c)	1-alpha-D-Galactosyl-myo-inositol	Cytosol
1mncam(c)	1-Methylnicotinamide	Cytosol
1p3h5c(c)	L-1-Pyrroline-3-hydroxy-5-carboxylate	Cytosol
1p3h5c(m)	L-1-Pyrroline-3-hydroxy-5-carboxylate	Mitochondria
1pyr5c(c)	1-Pyrroline-5-carboxylate	Cytosol
1pyr5c(m)	1-Pyrroline-5-carboxylate	Mitochondria
23camp(c)	2',3'-Cyclic AMP	Cytosol
23dhmb(m)	(R)-2,3-Dihydroxy-3-methylbutanoate	Mitochondria
23dhmp(m)	(R)-2,3-Dihydroxy-3-methylpentanoate	Mitochondria
23dpg(c)	2,3-Disphospho-D-glycerate	Cytosol
25aics(c)	(S)-2-[5-Amino-1-(5-phospho-D-ribosyl)imidazole-4-carboxamido]succinate	Cytosol
25dhpp(c)	2,5-Diamino-6-hydroxy-4-(5'-phosphoribosylamino)-pyrimidine	Cytosol
25dthpp(c)	2,5-diamino-6-ribitylamino-4(3H)-pyrimidinone 5'-phosphate	Cytosol
2ahbut(m)	(S)-2-Aceto-2-hydroxybutanoate	Mitochondria
2ahhmd(m)	2-Amino-4-hydroxy-6-hydroxymethyl-7,8-dihydropteridine diphosphate	Mitochondria
2ahhmp(m)	2-Amino-4-hydroxy-6-hydroxymethyl-7,8-dihydropteridine	Mitochondria
2amsa(c)	2-Aminomalonate semialdehyde	Cytosol
2aobut(c)	L-2-Amino-3-oxobutanoate	Cytosol
2cpr5p(c)	1-(2-Carboxyphenylamino)-1-deoxy-D-ribulose 5-phosphate	Cytosol
2dda7p(c)	2-Dehydro-3-deoxy-D-arabino-heptonate 7-phosphate	Cytosol
2dda7p(m)	2-Dehydro-3-deoxy-D-arabino-heptonate 7-phosphate	Mitochondria
2dglc(c)	2-Deoxy-D-glucose	Cytosol
2dhp(c)	2-Dehydropantoate	Cytosol
2dhp(m)	2-Dehydropantoate	Mitochondria
2doxg6p(c)	2-Deoxy-D-glucose 6-phosphate	Cytosol
2dr1p(c)	2-Deoxy-D-ribose 1-phosphate	Cytosol
2dr5p(c)	2-Deoxy-D-ribose 5-phosphate	Cytosol
2hb(c)	2-Hydroxybutyrate	Cytosol
2hb(e)	2-Hydroxybutyrate	Extra-organism
2hhxdal(c)	2-Hydroxy-hexadecanal	Cytosol
2hp6mbq(m)	2-Hexaprenyl-6-methoxy-1,4-benzoquinone	Mitochondria
2hp6mp(m)	2-Hexaprenyl-6-methoxyphenol	Mitochondria
2hpmhmbq(m)	2-hexaprenyl-3-methyl-5-hydroxy-6-methoxy-1,4-benzoquinone	Mitochondria
2hpmmbq(m)	2-hexaprenyl-3-methyl-6-methoxy-1,4-benzoquinone	Mitochondria
2ippm(c)	2-Isopropylmaleate	Cytosol
2kmb(c)	2-keto-4-methylthiobutyrate	Cytosol
2mahmp(c)	2-Methyl-4-amino-5-hydroxymethylpyrimidine diphosphate	Cytosol
2mbac(c)	2-methylbutyl acetate	Cytosol
2mbac(e)	2-methylbutyl acetate	Extra-organism
2mbald(c)	2-methylbutyraldehyde	Cytosol
2mbald(e)	2-methylbutyraldehyde	Extra-organism
2mbald(m)	2-methylbutyraldehyde	Mitochondria
2mbtoh(c)	2-methyl-1-butanol	Cytosol
2mbtoh(e)	2-methyl-1-butanol	Extra-organism
2mbtoh(m)	2-methyl-1-butanol	Mitochondria
2mcit(m)	2-Methylcitrate	Mitochondria
2mppal(c)	2-methylpropanal	Cytosol
2mppal(e)	2-methylpropanal	Extra-organism
2mppal(m)	2-methylpropanal	Mitochondria
2obut(c)	2-Oxobutanoate	Cytosol
2obut(m)	2-Oxobutanoate	Mitochondria
2oxoadp(c)	2-Oxoadipate	Cytosol
2oxoadp(m)	2-Oxoadipate	Mitochondria
2pg(c)	D-Glycerate 2-phosphate	Cytosol
2phetoh(c)	2-phenylethanol	Cytosol
2phetoh(e)	2-phenylethanol	Extra-organism
2phetoh(m)	2-phenylethanol	Mitochondria
34hpl(m)	3-(4-Hydroxyphenyl)lactate	Mitochondria
34hpp(c)	3-(4-Hydroxyphenyl)pyruvate	Cytosol
34hpp(m)	3-(4-Hydroxyphenyl)pyruvate	Mitochondria
34hpp(x)	3-(4-Hydroxyphenyl)pyruvate	Peroxisome
35ccmp(c)	3',5'-Cyclic CMP	Cytosol
35cdamp(c)	3',5'-Cyclic dAMP	Cytosol
35cgmp(c)	3',5'-Cyclic GMP	Cytosol
35cimp(c)	3',5'-Cyclic IMP	Cytosol
3c2hmp(c)	3-Carboxy-2-hydroxy-4-methylpentanoate	Cytosol
3c3hmp(c)	3-Carboxy-3-hydroxy-4-methylpentanoate	Cytosol
3c3hmp(e)	3-Carboxy-3-hydroxy-4-methylpentanoate	Extra-organism
3c3hmp(m)	3-Carboxy-3-hydroxy-4-methylpentanoate	Mitochondria
3c4mop(c)	3-Carboxy-4-methyl-2-oxopentanoate	Cytosol
3c4mop(m)	3-Carboxy-4-methyl-2-oxopentanoate	Mitochondria
3dh5hpb(c)	3-Hexaprenyl-4,5-dihydroxybenzoate	Cytosol
3dh5hpb(m)	3-Hexaprenyl-4,5-dihydroxybenzoate	Mitochondria
3dhq(c)	3-Dehydroquinate	Cytosol
3dhsk(c)	3-Dehydroshikimate	Cytosol
3dsphgn(c)	3-Dehydrosphinganine	Cytosol
3hanthrn(c)	3-Hydroxyanthranilate	Cytosol
3hdcoa(x)	(S)-3-Hydroxydecanoyl-CoA	Peroxisome
3hddcoa(x)	(S)-3-Hydroxydodecanoyl-CoA	Peroxisome
3hhdcoa(x)	(S)-3-Hydroxyhexadecanoyl-CoA	Peroxisome
3hodcoa(x)	(S)-3-Hydroxyoctadecanoyl-CoA	Peroxisome
3hph5mb(m)	3-Hexaprenyl-4-hydroxy-5-methoxybenzoate	Mitochondria
3htdcoa(x)	(S)-3-Hydroxytetradecanoyl-CoA	Peroxisome
3hxccoa(x)	(S)-3-Hydroxyhexacosyl-CoA	Peroxisome
3ig3p(c)	C'-(3-Indolyl)-glycerol 3-phosphate	Cytosol
3ipmmest(c)	3-isopropylmalate-methyl-ester	Cytosol
3mbald(c)	3-Methylbutanal	Cytosol
3mbald(e)	3-Methylbutanal	Extra-organism
3mbald(m)	3-Methylbutanal	Mitochondria
3mob(c)	3-Methyl-2-oxobutanoate	Cytosol
3mob(m)	3-Methyl-2-oxobutanoate	Mitochondria
3mop(c)	(S)-3-Methyl-2-oxopentanoate	Cytosol
3mop(e)	(S)-3-Methyl-2-oxopentanoate	Extra-organism
3mop(m)	(S)-3-Methyl-2-oxopentanoate	Mitochondria
3odcoa(x)	3-Oxodecanoyl-CoA	Peroxisome
3oddcoa(x)	3-Oxododecanoyl-CoA	Peroxisome
3ohdcoa(x)	3-Oxohexadecanoyl-CoA	Peroxisome
3ohodcoa(x)	3-Oxooctadecanoyl-CoA	Peroxisome
3ohxccoa(x)	3-Oxohexacosyl-CoA	Peroxisome
3ophb_5(c)	3-Hexaprenyl-4-hydroxybenzoate	Cytosol
3ophb_5(m)	3-Hexaprenyl-4-hydroxybenzoate	Mitochondria
3otdcoa(x)	3-Oxotetradecanoyl-CoA	Peroxisome
3pg(c)	3-Phospho-D-glycerate	Cytosol
3php(c)	3-Phosphohydroxypyruvate	Cytosol
3psme(c)	5-O-(1-Carboxyvinyl)-3-phosphoshikimate	Cytosol
44mctr(c)	4,4-dimethylcholesta-8,14,24-trienol	Cytosol
44mzym(c)	4,4-dimethylzymosterol	Cytosol
4aabutn(c)	4-Acetamidobutanoate	Cytosol
4abut(c)	4-Aminobutanoate	Cytosol
4abut(e)	4-Aminobutanoate	Extra-organism
4abut(m)	4-Aminobutanoate	Mitochondria
4abutn(c)	4-Aminobutanal	Cytosol
4abutn(m)	4-Aminobutanal	Mitochondria
4abz(c)	4-Aminobenzoate	Cytosol
4abz(e)	4-Aminobenzoate	Extra-organism
4abz(m)	4-Aminobenzoate	Mitochondria
4adcho(c)	4-amino-4-deoxychorismate	Cytosol
4ahmmp(c)	4-Amino-5-hydroxymethyl-2-methylpyrimidine	Cytosol
4ampm(c)	4-Amino-2-methyl-5-phosphomethylpyrimidine	Cytosol
4fumacac(c)	4-Fumarylacetoacetate	Cytosol
4gudbd(c)	4-Guanidinobutanamide	Cytosol
4gudbutn(c)	4-Guanidinobutanoate	Cytosol
4h2oglt(c)	4-Hydroxy-2-oxoglutarate	Cytosol
4h2oglt(m)	4-Hydroxy-2-oxoglutarate	Mitochondria
4h2oglt(x)	4-Hydroxy-2-oxoglutarate	Peroxisome
4hbz(c)	4-Hydroxybenzoate	Cytosol
4hbz(m)	4-Hydroxybenzoate	Mitochondria
4hbzcoa(m)	4-hydroxybenoyl-CoA	Mitochondria
4hglusa(m)	L-4-Hydroxyglutamate semialdehyde	Mitochondria
4hpro-LT(c)	trans-4-Hydroxy-L-proline	Cytosol
4hpro-LT(m)	trans-4-Hydroxy-L-proline	Mitochondria
4hthr(c)	4-Hydroxy-L-threonine	Cytosol
4mhetz(c)	4-Methyl-5-(2-hydroxyethyl)-thiazole	Cytosol
4mlacac(c)	4-Maleylacetoacetate	Cytosol
4mop(c)	4-Methyl-2-oxopentanoate	Cytosol
4mop(m)	4-Methyl-2-oxopentanoate	Mitochondria
4mpetz(c)	4-Methyl-5-(2-phosphoethyl)-thiazole	Cytosol
4mzym(c)	4-methylzymosterol	Cytosol
4mzym_int1(c)	4-Methylzymosterol intermediate 1	Cytosol
4mzym_int2(c)	4-Methylzymosterol intermediate 2	Cytosol
4pasp(c)	4-Phospho-L-aspartate	Cytosol
4ppan(c)	D-4'-Phosphopantothenate	Cytosol
4ppcys(c)	N-((R)-4-Phosphopantothenoyl)-L-cysteine	Cytosol
4r5au(c)	4-(1-D-Ribitylamino)-5-aminouracil	Cytosol
5aizc(c)	5-amino-1-(5-phospho-D-ribosyl)imidazole-4-carboxylate	Cytosol
5aop(c)	5-Amino-4-oxopentanoate	Cytosol
5aop(e)	5-Amino-4-oxopentanoate	Extra-organism
5aop(m)	5-Amino-4-oxopentanoate	Mitochondria
5aprbu(c)	5-Amino-6-(5'-phosphoribitylamino)uracil	Cytosol
5dpmev(c)	(R)-5-Diphosphomevalonate	Cytosol
5fthf(c)	5-Formyltetrahydrofolate	Cytosol
5fthf(m)	5-Formyltetrahydrofolate	Mitochondria
5mdr1p(c)	5-Methylthio-5-deoxy-D-ribose 1-phosphate	Cytosol
5mdru1p(c)	5-Methylthio-5-deoxy-D-ribulose 1-phosphate	Cytosol
5mta(c)	5-Methylthioadenosine	Cytosol
5mthf(c)	5-Methyltetrahydrofolate	Cytosol
5pmev(c)	(R)-5-Phosphomevalonate	Cytosol
6dg(c)	D-Gal-alpha-1->6D-Glucose	Cytosol
6pgc(c)	6-Phospho-D-gluconate	Cytosol
6pgl(c)	6-phospho-D-glucono-1,5-lactone	Cytosol
6pgl(r)	6-phospho-D-glucono-1,5-lactone	Endoplasmic Reticulum
8aonn(c)	8-Amino-7-oxononanoate	Cytosol
8aonn(e)	8-Amino-7-oxononanoate	Extra-organism
aacald(c)	Aminoacetaldehyde	Cytosol
aacoa(c)	Acetoacetyl-CoA	Cytosol
aacoa(m)	Acetoacetyl-CoA	Mitochondria
aact(c)	Aminoacetone	Cytosol
abt(c)	L-Arabinitol	Cytosol
abt(e)	L-Arabinitol	Extra-organism
ac(c)	Acetate	Cytosol
ac(e)	Acetate	Extra-organism
ac(m)	Acetate	Mitochondria
ac(x)	Acetate	Peroxisome
acac(c)	Acetoacetate	Cytosol
acACP(c)	Acetyl-ACP	Cytosol
acACP(m)	Acetyl-ACP	Mitochondria
acald(c)	Acetaldehyde	Cytosol
acald(e)	Acetaldehyde	Extra-organism
acald(m)	Acetaldehyde	Mitochondria
accoa(c)	Acetyl-CoA	Cytosol
accoa(m)	Acetyl-CoA	Mitochondria
accoa(n)	Acetyl-CoA	Nucleus
accoa(x)	Acetyl-CoA	Peroxisome
aces(c)	Acetic ester	Cytosol
aces(e)	Acetic ester	Extra-organism
acg5p(m)	N-Acetyl-L-glutamyl 5-phosphate	Mitochondria
acg5sa(m)	N-Acetyl-L-glutamate 5-semialdehyde	Mitochondria
acgam1p(c)	N-Acetyl-D-glucosamine 1-phosphate	Cytosol
acgam6p(c)	N-Acetyl-D-glucosamine 6-phosphate	Cytosol
acglu(m)	N-Acetyl-L-glutamate	Mitochondria
achms(c)	O-Acetyl-L-homoserine	Cytosol
acon5m(c)	E-3-carboxyl-2-pentenedioate 5-methyl ester	Cytosol
acon-T(c)	trans-Aconitate	Cytosol
acorn(m)	N2-Acetyl-L-ornithine	Mitochondria
ACP(c)	acyl carrier protein	Cytosol
ACP(m)	acyl carrier protein	Mitochondria
acrn(c)	O-Acetylcarnitine	Cytosol
acrn(m)	O-Acetylcarnitine	Mitochondria
acrn(x)	O-Acetylcarnitine	Peroxisome
acser(c)	O-Acetyl-L-serine	Cytosol
actn-R(c)	(R)-Acetoin	Cytosol
acybut(c)	gamma-Amino-gamma-cyanobutanoate	Cytosol
ade(c)	Adenine	Cytosol
ade(e)	Adenine	Extra-organism
ade(m)	Adenine	Mitochondria
adn(c)	Adenosine	Cytosol
adn(e)	Adenosine	Extra-organism
adn(m)	Adenosine	Mitochondria
adp(c)	ADP	Cytosol
adp(g)	ADP	Golgi Apparatus
adp(m)	ADP	Mitochondria
adp(n)	ADP	Nucleus
adp(v)	ADP	Vacuole
adp(x)	ADP	Peroxisome
adprib(c)	ADPribose	Cytosol
adprib(m)	ADPribose	Mitochondria
ahcys(c)	S-Adenosyl-L-homocysteine	Cytosol
ahcys(m)	S-Adenosyl-L-homocysteine	Mitochondria
ahdt(c)	2-Amino-4-hydroxy-6-(erythro-1,2,3-trihydroxypropyl)dihydropteridine triphosphate	Cytosol
aicar(c)	5-Amino-1-(5-Phospho-D-ribosyl)imidazole-4-carboxamide	Cytosol
air(c)	5-amino-1-(5-phospho-D-ribosyl)imidazole	Cytosol
akg(c)	2-Oxoglutarate	Cytosol
akg(e)	2-Oxoglutarate	Extra-organism
akg(m)	2-Oxoglutarate	Mitochondria
akg(n)	2-Oxoglutarate	Nucleus
akg(x)	2-Oxoglutarate	Peroxisome
ala-B(c)	beta-Alanine	Cytosol
alac-S(m)	(S)-2-Acetolactate	Mitochondria
ala-L(c)	L-Alanine	Cytosol
ala-L(e)	L-Alanine	Extra-organism
ala-L(m)	L-Alanine	Mitochondria
alatrna(c)	L-Alanyl-tRNA(Ala)	Cytosol
allphn(c)	Allophanate	Cytosol
alltn(c)	Allantoin	Cytosol
alltn(e)	Allantoin	Extra-organism
alltt(c)	Allantoate	Cytosol
alltt(e)	Allantoate	Extra-organism
alpam(m)	S-aminomethyldihydrolipoamide	Mitochondria
alpro(m)	S-Aminomethyldihydrolipoylprotein	Mitochondria
amet(c)	S-Adenosyl-L-methionine	Cytosol
amet(e)	S-Adenosyl-L-methionine	Extra-organism
amet(m)	S-Adenosyl-L-methionine	Mitochondria
ametam(c)	S-Adenosylmethioninamine	Cytosol
amob(c)	S-Adenosyl-4-methylthio-2-oxobutanoate	Cytosol
amp(c)	AMP	Cytosol
amp(m)	AMP	Mitochondria
amp(n)	AMP	Nucleus
amp(x)	AMP	Peroxisome
amp2p(c)	Adenosine 2'-phosphate	Cytosol
anth(c)	Anthranilate	Cytosol
ap4a(c)	P1,P4-Bis(5'-adenosyl) tetraphosphate	Cytosol
ap4g(c)	P1-(5'-adenosyl),P4-(5'-guanosyl) tetraphosphate	Cytosol
apep(c)	Nalpha-Acetylpeptide	Cytosol
aproa(c)	3-Aminopropanal	Cytosol
aprop(c)	alpha-Aminopropiononitrile	Cytosol
aprut(c)	N-Acetylputrescine	Cytosol
aps(c)	Adenosine 5'-phosphosulfate	Cytosol
arab-D(c)	D-Arabinose	Cytosol
arab-D(e)	D-Arabinose	Extra-organism
arab-L(c)	L-Arabinose	Cytosol
arab-L(e)	L-Arabinose	Extra-organism
arg-L(c)	L-Arginine	Cytosol
arg-L(e)	L-Arginine	Extra-organism
arg-L(m)	L-Arginine	Mitochondria
arg-L(v)	L-Arginine	Vacuole
argsuc(c)	N(omega)-(L-Arginino)succinate	Cytosol
argtrna(c)	L-Arginyl-tRNA(Arg)	Cytosol
argtrna(m)	L-Arginyl-tRNA(Arg)	Mitochondria
asn-L(c)	L-Asparagine	Cytosol
asn-L(e)	L-Asparagine	Extra-organism
asn-L(m)	L-Asparagine	Mitochondria
asn-L(v)	L-Asparagine	Vacuole
asntrna(c)	L-Asparaginyl-tRNA(Asn)	Cytosol
asntrna(m)	L-Asparaginyl-tRNA(Asn)	Mitochondria
asp-L(c)	L-Aspartate	Cytosol
asp-L(e)	L-Aspartate	Extra-organism
asp-L(m)	L-Aspartate	Mitochondria
asp-L(n)	L-Aspartate	Nucleus
asp-L(v)	L-Aspartate	Vacuole
asp-L(x)	L-Aspartate	Peroxisome
aspsa(c)	L-Aspartate 4-semialdehyde	Cytosol
asptrna(c)	L-Aspartyl-tRNA(Asp)	Cytosol
asptrna(m)	L-Aspartyl-tRNA(Asp)	Mitochondria
athr-L(c)	L-Allo-threonine	Cytosol
atp(c)	ATP	Cytosol
atp(g)	ATP	Golgi Apparatus
atp(m)	ATP	Mitochondria
atp(n)	ATP	Nucleus
atp(v)	ATP	Vacuole
atp(x)	ATP	Peroxisome
b124tc(m)	But-1-ene-1,2,4-tricarboxylate	Mitochondria
btamp(c)	Biotinyl-5'-AMP	Cytosol
btd-RR(c)	(R,R)-2,3-Butanediol	Cytosol
btd-RR(e)	(R,R)-2,3-Butanediol	Extra-organism
btn(c)	Biotin	Cytosol
btn(e)	Biotin	Extra-organism
camp(c)	cAMP	Cytosol
caphis(c)	2-(3-Carboxy-3-aminopropyl)-L-histidine	Cytosol
cbasp(c)	N-Carbamoyl-L-aspartate	Cytosol
cbasp(n)	N-Carbamoyl-L-aspartate	Nucleus
cbp(c)	Carbamoyl phosphate	Cytosol
cbp(n)	Carbamoyl phosphate	Nucleus
cdp(c)	CDP	Cytosol
cdp(n)	CDP	Nucleus
cdpchol(c)	CDPcholine	Cytosol
cdpdag_SC(c)	CDPdiacylglycerol, yeast-specific	Cytosol
cdpdag_SC(m)	CDPdiacylglycerol, yeast-specific	Mitochondria
cdpea(c)	CDPethanolamine	Cytosol
cer1_24(c)	Ceramide-1 (Sphinganine:n-C24:0)	Cytosol
cer1_24(r)	Ceramide-1 (Sphinganine:n-C24:0)	Endoplasmic Reticulum
cer1_26(c)	Ceramide-1 (Sphinganine:n-C26:0)	Cytosol
cer1_26(r)	Ceramide-1 (Sphinganine:n-C26:0)	Endoplasmic Reticulum
cer2_24(c)	Ceramide-2 (Phytosphingosine:n-C24:0)	Cytosol
cer2'_24(c)	Ceramide-2' (Sphinganine:n-C24:0OH)	Cytosol
cer2_24(r)	Ceramide-2 (Phytosphingosine:n-C24:0)	Endoplasmic Reticulum
cer2_26(c)	Ceramide-2 (Phytosphingosine:n-C26:0)	Cytosol
cer2'_26(c)	Ceramide-2' (Sphinganine:n-C26:0OH)	Cytosol
cer2_26(r)	Ceramide-2 (Phytosphingosine:n-C26:0)	Endoplasmic Reticulum
cer3_24(c)	Ceramide-3 (Phytosphingosine:n-C24:0OH)	Cytosol
cer3_26(c)	Ceramide-3 (Phytosphingosine:n-C26:0OH)	Cytosol
cgly(c)	Cys-Gly	Cytosol
ch4s(c)	Methanethiol	Cytosol
chitin(c)	Chitin (monomer)	Cytosol
chitos(c)	Chitosan	Cytosol
chol(c)	Choline	Cytosol
chol(e)	Choline	Extra-organism
cholp(c)	Choline phosphate	Cytosol
chor(c)	chorismate	Cytosol
cit(c)	Citrate	Cytosol
cit(e)	Citrate	Extra-organism
cit(m)	Citrate	Mitochondria
cit(x)	Citrate	Peroxisome
citr-L(c)	L-Citrulline	Cytosol
clpn_SC(m)	Cardiolipin, yeast-specific	Mitochondria
cmaphis(c)	2-[3-Carboxy-3-(methylammonio)propyl]-L-histidine	Cytosol
cmp(c)	CMP	Cytosol
cmp(m)	CMP	Mitochondria
cmusa(c)	2-Amino-3-carboxymuconate semialdehyde	Cytosol
co2(c)	CO2	Cytosol
co2(e)	CO2	Extra-organism
co2(g)	CO2	Golgi Apparatus
co2(m)	CO2	Mitochondria
co2(n)	CO2	Nucleus
co2(v)	CO2	Vacuole
co2(x)	CO2	Peroxisome
coa(c)	Coenzyme A	Cytosol
coa(m)	Coenzyme A	Mitochondria
coa(n)	Coenzyme A	Nucleus
coa(r)	Coenzyme A	Endoplasmic Reticulum
coa(x)	Coenzyme A	Peroxisome
coucoa(m)	p-coumaroyl-CoA	Mitochondria
cpppg3(c)	Coproporphyrinogen III	Cytosol
crn(c)	L-Carnitine	Cytosol
crn(e)	L-Carnitine	Extra-organism
crn(m)	L-Carnitine	Mitochondria
crn(x)	L-Carnitine	Peroxisome
csn(c)	Cytosine	Cytosol
csn(e)	Cytosine	Extra-organism
ctp(c)	CTP	Cytosol
ctp(m)	CTP	Mitochondria
cys-L(c)	L-Cysteine	Cytosol
cys-L(e)	L-Cysteine	Extra-organism
cyst-L(c)	L-Cystathionine	Cytosol
cyst-L(x)	L-Cystathionine	Peroxisome
cystrna(c)	L-Cysteinyl-tRNA(Cys)	Cytosol
cytd(c)	Cytidine	Cytosol
cytd(e)	Cytidine	Extra-organism
dad-2(c)	Deoxyadenosine	Cytosol
dad-2(e)	Deoxyadenosine	Extra-organism
dadp(c)	dADP	Cytosol
dadp(n)	dADP	Nucleus
dagpy_SC(c)	diacylglycerol pyrophosphate, yeast-specific	Cytosol
damp(c)	dAMP	Cytosol
dann(c)	7,8-Diaminononanoate	Cytosol
dann(e)	7,8-Diaminononanoate	Extra-organism
Dara14lac(c)	D-Arabinono-1,4-lactone	Cytosol
datp(c)	dATP	Cytosol
db4p(c)	3,4-dihydroxy-2-butanone 4-phosphate	Cytosol
dc2coa(x)	trans-Dec-2-enoyl-CoA	Peroxisome
dca(c)	Decanoate (n-C10:0)	Cytosol
dca(e)	Decanoate (n-C10:0)	Extra-organism
dca(x)	Decanoate (n-C10:0)	Peroxisome
dcaACP(m)	Decanoyl-ACP (n-C10:0ACP)	Mitochondria
dcacoa(c)	Decanoyl-CoA (n-C10:0CoA)	Cytosol
dcacoa(x)	Decanoyl-CoA (n-C10:0CoA)	Peroxisome
dcamp(c)	N6-(1,2-Dicarboxyethyl)-AMP	Cytosol
dcdp(c)	dCDP	Cytosol
dcdp(n)	dCDP	Nucleus
dcmp(c)	dCMP	Cytosol
dctp(c)	dCTP	Cytosol
dcyt(c)	Deoxycytidine	Cytosol
dcyt(e)	Deoxycytidine	Extra-organism
dd2coa(x)	trans-Dodec-2-enoyl-CoA	Peroxisome
ddca(c)	Dodecanoate (n-C12:0)	Cytosol
ddca(e)	Dodecanoate (n-C12:0)	Extra-organism
ddca(x)	Dodecanoate (n-C12:0)	Peroxisome
ddcaACP(c)	Dodecanoyl-ACP (n-C12:0ACP)	Cytosol
ddcaACP(m)	Dodecanoyl-ACP (n-C12:0ACP)	Mitochondria
ddcacoa(c)	Dodecanoyl-CoA (n-C12:0CoA)	Cytosol
ddcacoa(x)	Dodecanoyl-CoA (n-C12:0CoA)	Peroxisome
dgdp(c)	dGDP	Cytosol
dgdp(n)	dGDP	Nucleus
dgmp(c)	dGMP	Cytosol
dgsn(c)	Deoxyguanosine	Cytosol
dgsn(e)	Deoxyguanosine	Extra-organism
dgtp(c)	dGTP	Cytosol
dha(c)	Dihydroxyacetone	Cytosol
dhap(c)	Dihydroxyacetone phosphate	Cytosol
dhap(m)	Dihydroxyacetone phosphate	Mitochondria
dhf(c)	7,8-Dihydrofolate	Cytosol
dhf(m)	7,8-Dihydrofolate	Mitochondria
dhlam(m)	Dihydrolipoamide	Mitochondria
dhlpro(m)	Dihydrolipolprotein	Mitochondria
dhnpt(c)	Dihydroneopterin	Cytosol
dhnpt(m)	Dihydroneopterin	Mitochondria
dhor-S(c)	(S)-Dihydroorotate	Cytosol
dhpmp(c)	Dihydroneopterin monophosphate	Cytosol
dhpt(c)	Dihydropteroate	Cytosol
dhpt(m)	Dihydropteroate	Mitochondria
din(c)	Deoxyinosine	Cytosol
din(e)	Deoxyinosine	Extra-organism
dkmpp(c)	2,3-diketo-5-methylthio-1-phosphopentane	Cytosol
dmlz(c)	6,7-Dimethyl-8-(1-D-ribityl)lumazine	Cytosol
dmpp(c)	Dimethylallyl diphosphate	Cytosol
dnad(c)	Deamino-NAD+	Cytosol
dnad(m)	Deamino-NAD+	Mitochondria
dnad(n)	Deamino-NAD+	Nucleus
dolichol(c)	Dolichol	Cytosol
dolmanp(r)	Dolichyl phosphate D-mannose	Endoplasmic Reticulum
dolp(c)	Dolichol phosphate	Cytosol
dolp(r)	Dolichol phosphate	Endoplasmic Reticulum
dpcoa(c)	Dephospho-CoA	Cytosol
dpcoa(m)	Dephospho-CoA	Mitochondria
drib(c)	Deoxyribose	Cytosol
dscl(c)	dihydrosirohydrochlorin	Cytosol
dtbt(c)	Dethiobiotin	Cytosol
dtdp(c)	dTDP	Cytosol
dtmp(c)	dTMP	Cytosol
dttp(c)	dTTP	Cytosol
dttp(e)	dTTP	Extra-organism
dudp(c)	dUDP	Cytosol
dudp(n)	dUDP	Nucleus
dump(c)	dUMP	Cytosol
dump(n)	dUMP	Nucleus
duri(c)	Deoxyuridine	Cytosol
duri(e)	Deoxyuridine	Extra-organism
dutp(c)	dUTP	Cytosol
e4hglu(c)	L-erythro-4-Hydroxyglutamate	Cytosol
e4hglu(m)	L-erythro-4-Hydroxyglutamate	Mitochondria
e4hglu(x)	L-erythro-4-Hydroxyglutamate	Peroxisome
e4p(c)	D-Erythrose 4-phosphate	Cytosol
e4p(m)	D-Erythrose 4-phosphate	Mitochondria
eig3p(c)	D-erythro-1-(Imidazol-4-yl)glycerol 3-phosphate	Cytosol
epist(c)	episterol	Cytosol
epist(e)	episterol	Extra-organism
epistest_SC(c)	episterol ester, yeast-specific	Cytosol
epistest_SC(e)	episterol ester, yeast-specific	Extra-organism
epm(c)	Epimelibiose	Cytosol
ergst(c)	Ergosterol	Cytosol
ergst(e)	Ergosterol	Extra-organism
ergst(r)	Ergosterol	Endoplasmic Reticulum
ergst3glc(c)	ergosterol 3-beta-D-glucoside	Cytosol
ergstest_SC(c)	ergosterol ester, yeast-specific	Cytosol
ergstest_SC(e)	ergosterol ester, yeast-specific	Extra-organism
ergtetrol(c)	Ergosta-5,7,22,24,(28)-tetraen-3beta-ol	Cytosol
ergtetrol(r)	Ergosta-5,7,22,24,(28)-tetraen-3beta-ol	Endoplasmic Reticulum
ergtrol(c)	ergosta-5,7,24(28)-trienol	Cytosol
ertascb-D(c)	D-erythro-Ascorbate	Cytosol
etha(c)	Ethanolamine	Cytosol
etha(e)	Ethanolamine	Extra-organism
ethamp(c)	Ethanolamine phosphate	Cytosol
etoh(c)	Ethanol	Cytosol
etoh(e)	Ethanol	Extra-organism
etoh(m)	Ethanol	Mitochondria
f1p(c)	D-Fructose 1-phosphate	Cytosol
f26bp(c)	D-Fructose 2,6-bisphosphate	Cytosol
f6p(c)	D-Fructose 6-phosphate	Cytosol
fad(c)	Flavin adenine dinucleotide oxidized	Cytosol
fad(m)	Flavin adenine dinucleotide oxidized	Mitochondria
fadh2(m)	Flavin adenine dinucleotide reduced	Mitochondria
fald(c)	Formaldehyde	Cytosol
fdp(c)	D-Fructose 1,6-bisphosphate	Cytosol
fe2(c)	Fe2+	Cytosol
fe2(e)	Fe2+	Extra-organism
fe2(m)	Fe2+	Mitochondria
fecost(c)	fecosterol	Cytosol
fecost(e)	fecosterol	Extra-organism
fecostest_SC(c)	fecosterol ester, yeast-specific	Cytosol
fecostest_SC(e)	fecosterol ester, yeast-specific	Extra-organism
fgam(c)	N2-Formyl-N1-(5-phospho-D-ribosyl)glycinamide	Cytosol
ficytc(m)	Ferricytochrome c	Mitochondria
fmettrna(m)	N-Formylmethionyl-tRNA	Mitochondria
fmn(c)	FMN	Cytosol
fmn(e)	FMN	Extra-organism
fmn(m)	FMN	Mitochondria
fmnh2(c)	Reduced FMN	Cytosol
focytc(m)	Ferrocytochrome c	Mitochondria
for(c)	Formate	Cytosol
for(e)	Formate	Extra-organism
for(m)	Formate	Mitochondria
fpram(c)	2-(Formamido)-N1-(5-phospho-D-ribosyl)acetamidine	Cytosol
fprica(c)	5-Formamido-1-(5-phospho-D-ribosyl)imidazole-4-carboxamide	Cytosol
frdp(c)	Farnesyl diphosphate	Cytosol
frdp(m)	Farnesyl diphosphate	Mitochondria
fru(c)	D-Fructose	Cytosol
fru(e)	D-Fructose	Extra-organism
fum(c)	Fumarate	Cytosol
fum(e)	Fumarate	Extra-organism
fum(m)	Fumarate	Mitochondria
g1p(c)	D-Glucose 1-phosphate	Cytosol
g3p(c)	Glyceraldehyde 3-phosphate	Cytosol
g3pc(c)	sn-Glycero-3-phosphocholine	Cytosol
g3pc(e)	sn-Glycero-3-phosphocholine	Extra-organism
g3pi(c)	sn-Glycero-3-phospho-1-inositol	Cytosol
g3pi(e)	sn-Glycero-3-phospho-1-inositol	Extra-organism
g6p(c)	D-Glucose 6-phosphate	Cytosol
g6p(r)	D-Glucose 6-phosphate	Endoplasmic Reticulum
g6p-B(c)	beta-D-glucose 6-phosphate	Cytosol
gal(c)	D-Galactose	Cytosol
gal(e)	D-Galactose	Extra-organism
gal1p(c)	alpha-D-Galactose 1-phosphate	Cytosol
galur(e)	D-Galacturonate	Extra-organism
gam1p(c)	D-Glucosamine 1-phosphate	Cytosol
gam6p(c)	D-Glucosamine 6-phosphate	Cytosol
gam6p(e)	D-Glucosamine 6-phosphate	Extra-organism
gar(c)	N1-(5-Phospho-D-ribosyl)glycinamide	Cytosol
gcald(c)	Glycolaldehyde	Cytosol
gcald(e)	Glycolaldehyde	Extra-organism
gcald(m)	Glycolaldehyde	Mitochondria
gdp(c)	GDP	Cytosol
gdp(g)	GDP	Golgi Apparatus
gdp(m)	GDP	Mitochondria
gdp(n)	GDP	Nucleus
gdpmann(c)	GDP-D-mannose	Cytosol
gdpmann(g)	GDP-D-mannose	Golgi Apparatus
ggdp(c)	Geranylgeranyl diphosphate	Cytosol
ggl(c)	Galactosylglycerol	Cytosol
glc-D(c)	D-Glucose	Cytosol
glc-D(e)	D-Glucose	Extra-organism
glc-D(v)	D-Glucose	Vacuole
gln-L(c)	L-Glutamine	Cytosol
gln-L(e)	L-Glutamine	Extra-organism
gln-L(n)	L-Glutamine	Nucleus
gln-L(v)	L-Glutamine	Vacuole
glntrna(c)	L-Glutaminyl-tRNA(Gln)	Cytosol
glp(c)	Glycylpeptide	Cytosol
glu5p(c)	L-Glutamate 5-phosphate	Cytosol
glu5sa(c)	L-Glutamate 5-semialdehyde	Cytosol
glu5sa(m)	L-Glutamate 5-semialdehyde	Mitochondria
gluala(c)	5-L-Glutamyl-L-alanine	Cytosol
glucys(c)	gamma-L-Glutamyl-L-cysteine	Cytosol
glu-L(c)	L-Glutamate	Cytosol
glu-L(e)	L-Glutamate	Extra-organism
glu-L(m)	L-Glutamate	Mitochondria
glu-L(n)	L-Glutamate	Nucleus
glu-L(v)	L-Glutamate	Vacuole
glu-L(x)	L-Glutamate	Peroxisome
glutrna(c)	L-Glutamyl-tRNA(Glu)	Cytosol
glutrna(m)	L-Glutamyl-tRNA(Glu)	Mitochondria
glx(c)	Glyoxylate	Cytosol
glx(e)	Glyoxylate	Extra-organism
glx(x)	Glyoxylate	Peroxisome
gly(c)	Glycine	Cytosol
gly(e)	Glycine	Extra-organism
gly(m)	Glycine	Mitochondria
glyald(c)	D-Glyceraldehyde	Cytosol
glyc(c)	Glycerol	Cytosol
glyc(e)	Glycerol	Extra-organism
glyc3p(c)	Glycerol 3-phosphate	Cytosol
glyc3p(m)	Glycerol 3-phosphate	Mitochondria
glycogen(c)	glycogen	Cytosol
glycogen(v)	glycogen	Vacuole
glytrna(c)	Glycyl-tRNA(Gly)	Cytosol
gmp(c)	GMP	Cytosol
gmp(g)	GMP	Golgi Apparatus
gp4g(c)	P1,P4-Bis(5'-guanosyl) tetraphosphate	Cytosol
grdp(c)	Geranyl diphosphate	Cytosol
gsn(c)	Guanosine	Cytosol
gsn(e)	Guanosine	Extra-organism
gsn(m)	Guanosine	Mitochondria
gthox(c)	Oxidized glutathione	Cytosol
gthox(e)	Oxidized glutathione	Extra-organism
gthox(m)	Oxidized glutathione	Mitochondria
gthrd(c)	Reduced glutathione	Cytosol
gthrd(e)	Reduced glutathione	Extra-organism
gthrd(m)	Reduced glutathione	Mitochondria
gthrd(v)	Reduced glutathione	Vacuole
gtp(c)	GTP	Cytosol
gtp(m)	GTP	Mitochondria
gua(c)	Guanine	Cytosol
gua(e)	Guanine	Extra-organism
gua(m)	Guanine	Mitochondria
h(c)	H+	Cytosol
h(e)	H+	Extra-organism
h(g)	H+	Golgi Apparatus
h(m)	H+	Mitochondria
h(n)	H+	Nucleus
h(r)	H+	Endoplasmic Reticulum
h(v)	H+	Vacuole
h(x)	H+	Peroxisome
h2o(c)	H2O	Cytosol
h2o(e)	H2O	Extra-organism
h2o(g)	H2O	Golgi Apparatus
h2o(m)	H2O	Mitochondria
h2o(n)	H2O	Nucleus
h2o(r)	H2O	Endoplasmic Reticulum
h2o(v)	H2O	Vacuole
h2o(x)	H2O	Peroxisome
h2o2(c)	Hydrogen peroxide	Cytosol
h2o2(m)	Hydrogen peroxide	Mitochondria
h2o2(n)	Hydrogen peroxide	Nucleus
h2o2(x)	Hydrogen peroxide	Peroxisome
h2s(c)	Hydrogen sulfide	Cytosol
hcit(m)	2-Hydroxybutane-1,2,4-tricarboxylate	Mitochondria
hcit(n)	2-Hydroxybutane-1,2,4-tricarboxylate	Nucleus
hco3(c)	Bicarbonate	Cytosol
hco3(m)	Bicarbonate	Mitochondria
hco3(n)	Bicarbonate	Nucleus
hcys-L(c)	L-Homocysteine	Cytosol
hcys-L(x)	L-Homocysteine	Peroxisome
hdca(c)	Hexadecanoate (n-C16:0)	Cytosol
hdca(e)	Hexadecanoate (n-C16:0)	Extra-organism
hdca(x)	Hexadecanoate (n-C16:0)	Peroxisome
hdcea(c)	Hexadecenoate (n-C16:1)	Cytosol
hdcea(e)	Hexadecenoate (n-C16:1)	Extra-organism
hdcea(x)	Hexadecenoate (n-C16:1)	Peroxisome
hdcoa(c)	Hexadecenoyl-CoA (n-C16:1CoA)	Cytosol
hdcoa(x)	Hexadecenoyl-CoA (n-C16:1CoA)	Peroxisome
hdd2coa(x)	trans-Hexadec-2-enoyl-CoA	Peroxisome
hdeACP(c)	cis-hexadec-9-enoyl-[acyl-carrier protein] (n-C16:1)	Cytosol
hdeACP(m)	cis-hexadec-9-enoyl-[acyl-carrier protein] (n-C16:1)	Mitochondria
hemeA(m)	Heme A	Mitochondria
hemeO(m)	Heme O	Mitochondria
hexc(c)	hexacosanoate (n-C26:0)	Cytosol
hexc(e)	hexacosanoate (n-C26:0)	Extra-organism
hexc(x)	hexacosanoate (n-C26:0)	Peroxisome
hexccoa(c)	Hexacosanoyl-CoA (n-C26:0CoA)	Cytosol
hexccoa(r)	Hexacosanoyl-CoA (n-C26:0CoA)	Endoplasmic Reticulum
hexccoa(x)	Hexacosanoyl-CoA (n-C26:0CoA)	Peroxisome
hexdp(c)	all-trans-Hexaprenyl diphosphate	Cytosol
hexdp(m)	all-trans-Hexaprenyl diphosphate	Mitochondria
hgentis(c)	Homogentisate	Cytosol
hicit(m)	Homoisocitrate	Mitochondria
his-L(c)	L-Histidine	Cytosol
his-L(e)	L-Histidine	Extra-organism
his-L(m)	L-Histidine	Mitochondria
his-L(v)	L-Histidine	Vacuole
hisp(c)	L-Histidinol phosphate	Cytosol
histd(c)	L-Histidinol	Cytosol
histrna(c)	L-Histidyl-tRNA(His)	Cytosol
histrna(m)	L-Histidyl-tRNA(His)	Mitochondria
hLkynr(c)	3-Hydroxy-L-kynurenine	Cytosol
hmbil(c)	Hydroxymethylbilane	Cytosol
hmgcoa(c)	Hydroxymethylglutaryl-CoA	Cytosol
hmgcoa(m)	Hydroxymethylglutaryl-CoA	Mitochondria
hom-L(c)	L-Homoserine	Cytosol
hpglu(c)	Tetrahydropteroyltri-L-glutamate	Cytosol
hxan(c)	Hypoxanthine	Cytosol
hxan(e)	Hypoxanthine	Extra-organism
hxc2coa(x)	trans-Hexacos-2-enoyl-CoA	Peroxisome
hxdcal(c)	Hexadecanal	Cytosol
iad(c)	Indole-3-acetamide	Cytosol
iamac(c)	isoamyl acetate	Cytosol
iamac(e)	isoamyl acetate	Extra-organism
iamoh(c)	Isoamyl alcohol	Cytosol
iamoh(e)	Isoamyl alcohol	Extra-organism
iamoh(m)	Isoamyl alcohol	Mitochondria
iasp(c)	Iminoaspartate	Cytosol
ibutac(c)	isobutyl acetate	Cytosol
ibutac(e)	isobutyl acetate	Extra-organism
ibutoh(c)	isobutyl alcohol	Cytosol
ibutoh(e)	isobutyl alcohol	Extra-organism
ibutoh(m)	isobutyl alcohol	Mitochondria
icit(c)	Isocitrate	Cytosol
icit(m)	Isocitrate	Mitochondria
icit(x)	Isocitrate	Peroxisome
id3acald(c)	Indole-3-acetaldehyde	Cytosol
id3acald(e)	Indole-3-acetaldehyde	Extra-organism
id3acald(m)	Indole-3-acetaldehyde	Mitochondria
idp(c)	IDP	Cytosol
idp(m)	IDP	Mitochondria
ile-L(c)	L-Isoleucine	Cytosol
ile-L(e)	L-Isoleucine	Extra-organism
ile-L(m)	L-Isoleucine	Mitochondria
ile-L(v)	L-Isoleucine	Vacuole
iletrna(c)	L-Isoleucyl-tRNA(Ile)	Cytosol
iletrna(m)	L-Isoleucyl-tRNA(Ile)	Mitochondria
imacp(c)	3-(Imidazol-4-yl)-2-oxopropyl phosphate	Cytosol
imp(c)	IMP	Cytosol
ind3ac(c)	Indole-3-acetate	Cytosol
ind3ac(m)	Indole-3-acetate	Mitochondria
ind3acnl(c)	Indole-3-acetonitrile	Cytosol
ind3eth(c)	Indole-3-ethanol	Cytosol
ind3eth(e)	Indole-3-ethanol	Extra-organism
ind3eth(m)	Indole-3-ethanol	Mitochondria
indpyr(c)	Indolepyruvate	Cytosol
inost(c)	myo-Inositol	Cytosol
inost(e)	myo-Inositol	Extra-organism
ins(c)	Inosine	Cytosol
ins(e)	Inosine	Extra-organism
ipc124_SC(c)	Inositol phosphorylceramide, ceramide-1 (24C), yeast-specific	Cytosol
ipc126_SC(c)	Inositol phosphorylceramide, ceramide-1 (26C), yeast-specific	Cytosol
ipc224_SC(c)	Inositol phosphorylceramide, ceramide-2 (24C), yeast-specific	Cytosol
ipc226_SC(c)	Inositol phosphorylceramide, ceramide-2 (26C), yeast-specific	Cytosol
ipc324_SC(c)	Inositol phosphorylceramide, ceramide-3 (24C), yeast-specific	Cytosol
ipc326_SC(c)	Inositol phosphorylceramide, ceramide-3 (26C), yeast-specific	Cytosol
ipdp(c)	Isopentenyl diphosphate	Cytosol
ipdp(m)	Isopentenyl diphosphate	Mitochondria
itaccoa(m)	Itaconyl-CoA	Mitochondria
itacon(m)	Itaconate	Mitochondria
itp(c)	ITP	Cytosol
itp(m)	ITP	Mitochondria
k(c)	potassium	Cytosol
k(e)	potassium	Extra-organism
L2aadp(c)	L-2-Aminoadipate	Cytosol
L2aadp6sa(c)	L-2-Aminoadipate 6-semialdehyde	Cytosol
lac-D(c)	D-Lactate	Cytosol
lac-D(e)	D-Lactate	Extra-organism
lac-D(m)	D-Lactate	Mitochondria
lac-L(c)	L-Lactate	Cytosol
lac-L(e)	L-Lactate	Extra-organism
lac-L(m)	L-Lactate	Mitochondria
lald-L(c)	L-Lactaldehyde	Cytosol
lanost(c)	Lanosterol	Cytosol
lanost(e)	Lanosterol	Extra-organism
lanostest_SC(c)	lanosterol ester, yeast-specific	Cytosol
lanostest_SC(e)	lanosterol ester, yeast-specific	Extra-organism
Lcystin(c)	L-Cystine	Cytosol
Lcystin(v)	L-Cystine	Vacuole
leu-L(c)	L-Leucine	Cytosol
leu-L(e)	L-Leucine	Extra-organism
leu-L(m)	L-Leucine	Mitochondria
leu-L(v)	L-Leucine	Vacuole
leutrna(c)	L-Leucyl-tRNA(Leu)	Cytosol
leutrna(m)	L-Leucyl-tRNA(Leu)	Mitochondria
Lfmkynr(c)	L-Formylkynurenine	Cytosol
lgt-S(c)	(R)-S-Lactoylglutathione	Cytosol
lgt-S(m)	(R)-S-Lactoylglutathione	Mitochondria
Lkynr(c)	L-Kynurenine	Cytosol
lpam(m)	Lipoamide	Mitochondria
lpro(m)	Lipoylprotein	Mitochondria
lys-L(c)	L-Lysine	Cytosol
lys-L(e)	L-Lysine	Extra-organism
lys-L(m)	L-Lysine	Mitochondria
lys-L(v)	L-Lysine	Vacuole
lystrna(c)	L-Lysine-tRNA (Lys)	Cytosol
lystrna(m)	L-Lysine-tRNA (Lys)	Mitochondria
m1macchitppdol(g)	alpha-D-mannosyl-beta-D-mannosyl-diacylchitobiosyldiphosphodolichol	Golgi Apparatus
m2macchitppdol(g)	(alpha-D-mannosyl)2-beta-D-mannosyl-diacetylchitobiosyldiphosphodolichol	Golgi Apparatus
m3macchitppdol(g)	(alpha-D-mannosyl)3-beta-D-mannosyl-diacetylchitodiphosphodolichol	Golgi Apparatus
m4macchitppdol(g)	(alpha-D-Mannosyl)4-beta-D-mannosyl-diacetylchitobiosyldiphosphodolichol	Golgi Apparatus
macchitppdol(g)	beta-D-Mannosyldiacetylchitobiosyldiphosphodolichol	Golgi Apparatus
malACP(c)	Malonyl-[acyl-carrier protein]	Cytosol
malACP(m)	Malonyl-[acyl-carrier protein]	Mitochondria
malcoa(c)	Malonyl-CoA	Cytosol
malcoa(m)	Malonyl-CoA	Mitochondria
mal-L(c)	L-Malate	Cytosol
mal-L(e)	L-Malate	Extra-organism
mal-L(m)	L-Malate	Mitochondria
mal-L(x)	L-Malate	Peroxisome
malt(c)	Maltose	Cytosol
malt(e)	Maltose	Extra-organism
man(c)	D-Mannose	Cytosol
man(e)	D-Mannose	Extra-organism
man1p(c)	D-Mannose 1-phosphate	Cytosol
man2mi1p-D(c)	Mannose-(inositol-P)2	Cytosol
man6p(c)	D-Mannose 6-phosphate	Cytosol
manmi1p-D(c)	mannose-1D-myo-Inositol 1-phosphate	Cytosol
mannan(c)	Mannan	Cytosol
mannan(r)	Mannan	Endoplasmic Reticulum
melib(c)	Melibiose	Cytosol
melib(e)	Melibiose	Extra-organism
melt(c)	melibiitol	Cytosol
methf(c)	5,10-Methenyltetrahydrofolate	Cytosol
methf(m)	5,10-Methenyltetrahydrofolate	Mitochondria
met-L(c)	L-Methionine	Cytosol
met-L(e)	L-Methionine	Extra-organism
met-L(m)	L-Methionine	Mitochondria
mettrna(c)	L-Methionyl-tRNA (Met)	Cytosol
mettrna(m)	L-Methionyl-tRNA (Met)	Mitochondria
mev-R(c)	(R)-Mevalonate	Cytosol
mhpglu(c)	5-Methyltetrahydropteroyltri-L-glutamate	Cytosol
mi13456p(c)	1D-myo-Inositol 1,3,4,5,6-pentakisphosphate	Cytosol
mi13456p(n)	1D-myo-Inositol 1,3,4,5,6-pentakisphosphate	Nucleus
mi1345p(n)	1D-myo-Inositol 1,3,4,5-tetrakisphosphate	Nucleus
mi1456p(n)	1D-myo-Inositol 1,4,5,6-tetrakisphosphate	Nucleus
mi145p(c)	1D-myo-Inositol 1,4,5-trisphosphate	Cytosol
mi145p(n)	1D-myo-Inositol 1,4,5-trisphosphate	Nucleus
mi1p-D(c)	1D-myo-Inositol 1-phosphate	Cytosol
micit(m)	methylisocitrate	Mitochondria
minohp(c)	myo-Inositol hexakisphosphate	Cytosol
minohp(n)	myo-Inositol hexakisphosphate	Nucleus
mip2c124_SC(c)	mannose-(inositol-P)2-ceramide, ceramide-1 (24C), yeast-specific	Cytosol
mip2c126_SC(c)	mannose-(inositol-P)2-ceramide, ceramide-1 (26C), yeast-specific	Cytosol
mip2c224_SC(c)	mannose-(inositol-P)2-ceramide, ceramide-2 (24C), yeast-specific	Cytosol
mip2c226_SC(c)	mannose-(inositol-P)2-ceramide, ceramide-2 (26C), yeast-specific	Cytosol
mip2c324_SC(c)	mannose-(inositol-P)2-ceramide, ceramide-3 (24C), yeast-specific	Cytosol
mip2c326_SC(c)	mannose-(inositol-P)2-ceramide, ceramide-3 (26C), yeast-specific	Cytosol
mipc124_SC(c)	mannose-inositol phosphorylceramide, ceramide-1 (24C), yeast-specific	Cytosol
mipc126_SC(c)	mannose-inositol phosphorylceramide, ceramide-1 (26C), yeast-specific	Cytosol
mipc224_SC(c)	mannose-inositol phosphorylceramide, ceramide-2 (24C), yeast-specific	Cytosol
mipc226_SC(c)	mannose-inositol phosphorylceramide, ceramide-2 (26C), yeast-specific	Cytosol
mipc324_SC(c)	mannose-inositol phosphorylceramide, ceramide-3 (24C), yeast-specific	Cytosol
mipc326_SC(c)	mannose-inositol phosphorylceramide, ceramide-3 (26C)	Cytosol
mlthf(c)	5,10-Methylenetetrahydrofolate	Cytosol
mlthf(m)	5,10-Methylenetetrahydrofolate	Mitochondria
mmet(c)	S-Methyl-L-methionine	Cytosol
mmet(e)	S-Methyl-L-methionine	Extra-organism
mthgxl(c)	Methylglyoxal	Cytosol
myrsACP(c)	Myristoyl-ACP (n-C14:0ACP)	Cytosol
myrsACP(m)	Myristoyl-ACP (n-C14:0ACP)	Mitochondria
N1aspmd(c)	N1-Acetylspermidine	Cytosol
N1sprm(c)	N1-Acetylspermine	Cytosol
n4abutn(c)	N4-Acetylaminobutanal	Cytosol
na1(c)	Sodium	Cytosol
na1(e)	Sodium	Extra-organism
nac(c)	Nicotinate	Cytosol
nac(e)	Nicotinate	Extra-organism
nac(m)	Nicotinate	Mitochondria
nad(c)	Nicotinamide adenine dinucleotide	Cytosol
nad(m)	Nicotinamide adenine dinucleotide	Mitochondria
nad(n)	Nicotinamide adenine dinucleotide	Nucleus
nad(r)	Nicotinamide adenine dinucleotide	Endoplasmic Reticulum
nad(x)	Nicotinamide adenine dinucleotide	Peroxisome
nadh(c)	Nicotinamide adenine dinucleotide - reduced	Cytosol
nadh(m)	Nicotinamide adenine dinucleotide - reduced	Mitochondria
nadh(r)	Nicotinamide adenine dinucleotide - reduced	Endoplasmic Reticulum
nadh(x)	Nicotinamide adenine dinucleotide - reduced	Peroxisome
nadp(c)	Nicotinamide adenine dinucleotide phosphate	Cytosol
nadp(e)	Nicotinamide adenine dinucleotide phosphate	Extra-organism
nadp(m)	Nicotinamide adenine dinucleotide phosphate	Mitochondria
nadp(r)	Nicotinamide adenine dinucleotide phosphate	Endoplasmic Reticulum
nadp(x)	Nicotinamide adenine dinucleotide phosphate	Peroxisome
nadph(c)	Nicotinamide adenine dinucleotide phosphate - reduced	Cytosol
nadph(m)	Nicotinamide adenine dinucleotide phosphate - reduced	Mitochondria
nadph(r)	Nicotinamide adenine dinucleotide phosphate - reduced	Endoplasmic Reticulum
nadph(x)	Nicotinamide adenine dinucleotide phosphate - reduced	Peroxisome
Nbfortyr(c)	N,N-bisformyl-dityrosine	Cytosol
Nbfortyr(e)	N,N-bisformyl-dityrosine	Extra-organism
ncam(c)	Nicotinamide	Cytosol
ncam(m)	Nicotinamide	Mitochondria
Nfortyr(c)	N-Formyl-L-tyrosine	Cytosol
nh4(c)	Ammonium	Cytosol
nh4(e)	Ammonium	Extra-organism
nh4(m)	Ammonium	Mitochondria
nh4(n)	Ammonium	Nucleus
nh4(x)	Ammonium	Peroxisome
nicrnt(c)	Nicotinate D-ribonucleotide	Cytosol
nicrnt(m)	Nicotinate D-ribonucleotide	Mitochondria
nmn(c)	NMN	Cytosol
nmn(e)	NMN	Extra-organism
nmn(m)	NMN	Mitochondria
nmn(x)	NMN	Peroxisome
NPmehis(c)	N(pai)-Methyl-L-histidine	Cytosol
o2(c)	O2	Cytosol
o2(e)	O2	Extra-organism
o2(m)	O2	Mitochondria
o2(r)	O2	Endoplasmic Reticulum
o2(x)	O2	Peroxisome
oaa(c)	Oxaloacetate	Cytosol
oaa(e)	Oxaloacetate	Extra-organism
oaa(m)	Oxaloacetate	Mitochondria
oaa(x)	Oxaloacetate	Peroxisome
ocACP(m)	Octanoyl-ACP (n-C8:0ACP)	Mitochondria
occoa(c)	Octanoyl-CoA (n-C8:0CoA)	Cytosol
occoa(x)	Octanoyl-CoA (n-C8:0CoA)	Peroxisome
ocdca(c)	octadecanoate (n-C18:0)	Cytosol
ocdca(e)	octadecanoate (n-C18:0)	Extra-organism
ocdca(x)	octadecanoate (n-C18:0)	Peroxisome
ocdcaACP(c)	Octadecanoyl-ACP (n-C18:0ACP)	Cytosol
ocdcaACP(m)	Octadecanoyl-ACP (n-C18:0ACP)	Mitochondria
ocdcea(c)	octadecenoate (n-C18:1)	Cytosol
ocdcea(e)	octadecenoate (n-C18:1)	Extra-organism
ocdcya(c)	octadecadienoate (n-C18:2)	Cytosol
ocdcya(e)	octadecadienoate (n-C18:2)	Extra-organism
ocdcyaACP(c)	Octadecynoyl-ACP (n-C18:2ACP)	Cytosol
ocdcyaACP(m)	Octadecynoyl-ACP (n-C18:2ACP)	Mitochondria
ocdycacoa(c)	Octadecynoyl-CoA (n-C18:2CoA)	Cytosol
ocdycacoa(x)	Octadecynoyl-CoA (n-C18:2CoA)	Peroxisome
octa(c)	octanoate (n-C8:0)	Cytosol
octa(x)	octanoate (n-C8:0)	Peroxisome
octeACP(c)	cis-octadec-11-enoyl-[acyl-carrier protein] (n-C18:1)	Cytosol
octeACP(m)	cis-octadec-11-enoyl-[acyl-carrier protein] (n-C18:1)	Mitochondria
od2coa(x)	trans-Octadec-2-enoyl-CoA	Peroxisome
odecoa(c)	Octadecenoyl-CoA (n-C18:1CoA)	Cytosol
odecoa(x)	Octadecenoyl-CoA (n-C18:1CoA)	Peroxisome
oh1(c)	hydroxide ion	Cytosol
oh1(m)	hydroxide ion	Mitochondria
ohpb(c)	2-Oxo-3-hydroxy-4-phosphobutanoate	Cytosol
orn(c)	Ornithine	Cytosol
orn(e)	Ornithine	Extra-organism
orn(m)	Ornithine	Mitochondria
orot(c)	Orotate	Cytosol
orot5p(c)	Orotidine 5'-phosphate	Cytosol
oxag(c)	Oxaloglutarate	Cytosol
oxag(m)	Oxaloglutarate	Mitochondria
pa_SC(c)	Phosphatidate, yeast-specific	Cytosol
pa_SC(m)	Phosphatidate, yeast-specific	Mitochondria
pac(c)	Phenylacetic acid	Cytosol
pacald(c)	Phenylacetaldehyde	Cytosol
pacald(e)	Phenylacetaldehyde	Extra-organism
pacald(m)	Phenylacetaldehyde	Mitochondria
pad(c)	2-Phenylacetamide	Cytosol
palmACP(c)	Palmitoyl-ACP (n-C16:0ACP)	Cytosol
palmACP(m)	Palmitoyl-ACP (n-C16:0ACP)	Mitochondria
pan4p(c)	Pantetheine 4'-phosphate	Cytosol
pan4p(m)	Pantetheine 4'-phosphate	Mitochondria
pan4p(x)	Pantetheine 4'-phosphate	Peroxisome
pant-R(c)	(R)-Pantoate	Cytosol
pant-R(m)	(R)-Pantoate	Mitochondria
pap(c)	Adenosine 3',5'-bisphosphate	Cytosol
pap(e)	Adenosine 3',5'-bisphosphate	Extra-organism
pap(m)	Adenosine 3',5'-bisphosphate	Mitochondria
pap(x)	Adenosine 3',5'-bisphosphate	Peroxisome
paps(c)	3'-Phosphoadenylyl sulfate	Cytosol
pc_SC(c)	Phosphatidylcholine, yeast-specific	Cytosol
pc_SC(e)	Phosphatidylcholine, yeast-specific	Extra-organism
pdx5p(c)	Pyridoxine 5'-phosphate	Cytosol
pe_SC(c)	phosphatidylethanolamine, yeast-specific	Cytosol
pe_SC(g)	phosphatidylethanolamine, yeast-specific	Golgi Apparatus
pe_SC(m)	phosphatidylethanolamine, yeast-specific	Mitochondria
pe_SC(v)	phosphatidylethanolamine, yeast-specific	Vacuole
pectin(e)	Pectin	Extra-organism
pendp(c)	all-trans-Pentaprenyl diphosphate	Cytosol
pendp(m)	all-trans-Pentaprenyl diphosphate	Mitochondria
pep(c)	Phosphoenolpyruvate	Cytosol
pep(m)	Phosphoenolpyruvate	Mitochondria
pepd(c)	peptide	Cytosol
pepd(e)	peptide	Extra-organism
pg_SC(m)	Phosphatidylglycerol, yeast-specific	Mitochondria
pgp_SC(m)	Phosphatidylglycerophosphate, yeast-specific	Mitochondria
pheac(c)	Phenethyl acetate	Cytosol
pheac(e)	Phenethyl acetate	Extra-organism
phe-L(c)	L-Phenylalanine	Cytosol
phe-L(e)	L-Phenylalanine	Extra-organism
phe-L(m)	L-Phenylalanine	Mitochondria
pheme(m)	Protoheme	Mitochondria
phetrna(c)	L-Phenylalanyl-tRNA(Phe)	Cytosol
phetrna(m)	L-Phenylalanyl-tRNA(Phe)	Mitochondria
phom(c)	O-Phospho-L-homoserine	Cytosol
phpyr(c)	Phenylpyruvate	Cytosol
phthr(c)	O-Phospho-4-hydroxy-L-threonine	Cytosol
pi(c)	Phosphate	Cytosol
pi(e)	Phosphate	Extra-organism
pi(g)	Phosphate	Golgi Apparatus
pi(m)	Phosphate	Mitochondria
pi(n)	Phosphate	Nucleus
pi(r)	Phosphate	Endoplasmic Reticulum
pi(v)	Phosphate	Vacuole
pi(x)	Phosphate	Peroxisome
pmtcoa(c)	Palmitoyl-CoA (n-C16:0CoA)	Cytosol
pmtcoa(x)	Palmitoyl-CoA (n-C16:0CoA)	Peroxisome
pnto-R(c)	(R)-Pantothenate	Cytosol
pnto-R(e)	(R)-Pantothenate	Extra-organism
ppbng(c)	Porphobilinogen	Cytosol
ppcoa(m)	Propanoyl-CoA	Mitochondria
pphn(c)	Prephenate	Cytosol
ppi(c)	Diphosphate	Cytosol
ppi(m)	Diphosphate	Mitochondria
ppi(n)	Diphosphate	Nucleus
ppi(x)	Diphosphate	Peroxisome
ppmi12346p(c)	5-Diphosphoinositol pentakisphosphate	Cytosol
ppmi1346p(c)	Diphosphoinositol tetrakisphosphate	Cytosol
ppp9(m)	Protoporphyrin	Mitochondria
pppg9(c)	Protoporphyrinogen IX	Cytosol
pppg9(m)	Protoporphyrinogen IX	Mitochondria
pram(c)	5-Phospho-beta-D-ribosylamine	Cytosol
pran(c)	N-(5-Phospho-D-ribosyl)anthranilate	Cytosol
prbamp(c)	1-(5-Phosphoribosyl)-AMP	Cytosol
prbatp(c)	1-(5-Phosphoribosyl)-ATP	Cytosol
prfp(c)	1-(5-Phosphoribosyl)-5-[(5-phosphoribosylamino)methylideneamino]imidazole-4-carboxamide	Cytosol
prlp(c)	5-[(5-phospho-1-deoxyribulos-1-ylamino)methylideneamino]-1-(5-phosphoribosyl)imidazole-4-carboxamide	Cytosol
pro-L(c)	L-Proline	Cytosol
pro-L(e)	L-Proline	Extra-organism
pro-L(m)	L-Proline	Mitochondria
protrna(c)	L-Prolyl-tRNA(Pro)	Cytosol
prpp(c)	5-Phospho-alpha-D-ribose 1-diphosphate	Cytosol
prpp(m)	5-Phospho-alpha-D-ribose 1-diphosphate	Mitochondria
ps_SC(c)	phosphatidylserine, yeast-specific	Cytosol
ps_SC(g)	phosphatidylserine, yeast-specific	Golgi Apparatus
ps_SC(m)	phosphatidylserine, yeast-specific	Mitochondria
ps_SC(v)	phosphatidylserine, yeast-specific	Vacuole
psd5p(c)	Pseudouridine 5'-phosphate	Cytosol
pser-L(c)	O-Phospho-L-serine	Cytosol
psph1p(c)	Phytosphingosine 1-phosphate	Cytosol
psph1p(r)	Phytosphingosine 1-phosphate	Endoplasmic Reticulum
psphings(c)	Phytosphingosine	Cytosol
psphings(r)	Phytosphingosine	Endoplasmic Reticulum
ptd134bp_SC(c)	phosphatidyl-1D-myo-inositol 3,4-bisphosphate, yeast-specific	Cytosol
ptd135bp_SC(c)	1-Phosphatidyl-D-myo-inositol 3,5-bisphosphate, yeast-specific	Cytosol
ptd145bp_SC(c)	1-Phosphatidyl-D-myo-inositol 4,5-bisphosphate, yeast-specific	Cytosol
ptd1ino_SC(c)	phosphatidyl-1D-myo-inositol, yeast-specific	Cytosol
ptd1ino_SC(e)	phosphatidyl-1D-myo-inositol, yeast-specific	Extra-organism
ptd1ino_SC(n)	phosphatidyl-1D-myo-inositol, yeast-specific	Nucleus
ptd2meeta_SC(c)	Phosphatidyl-N-dimethylethanolamine	Cytosol
ptd3ino_SC(c)	phosphatidyl-1D-myo-3-inositol, yeast-specific	Cytosol
ptd4ino_SC(c)	phosphatidyl-1D-myo-4-inositol, yeast specific	Cytosol
ptd4ino_SC(n)	phosphatidyl-1D-myo-4-inositol, yeast specific	Nucleus
ptdmeeta_SC(c)	Phosphatidyl-N-methylethanolamine, yeast-specific	Cytosol
ptrc(c)	Putrescine	Cytosol
ptrc(e)	Putrescine	Extra-organism
pyam5p(c)	Pyridoxamine 5'-phosphate	Cytosol
pydam(c)	Pyridoxamine	Cytosol
pydx(c)	Pyridoxal	Cytosol
pydx5p(c)	Pyridoxal 5'-phosphate	Cytosol
pydxn(c)	Pyridoxine	Cytosol
pyr(c)	Pyruvate	Cytosol
pyr(e)	Pyruvate	Extra-organism
pyr(m)	Pyruvate	Mitochondria
pyr(x)	Pyruvate	Peroxisome
q6(m)	Ubiquinone-6	Mitochondria
q6h2(m)	Ubiquinol-6	Mitochondria
quln(c)	Quinolinate	Cytosol
quln(m)	Quinolinate	Mitochondria
r1p(c)	alpha-D-Ribose 1-phosphate	Cytosol
r1p(m)	alpha-D-Ribose 1-phosphate	Mitochondria
r5p(c)	alpha-D-Ribose 5-phosphate	Cytosol
raffin(c)	Raffinose	Cytosol
rib-D(c)	D-Ribose	Cytosol
rib-D(e)	D-Ribose	Extra-organism
ribflv(c)	Riboflavin	Cytosol
ribflv(e)	Riboflavin	Extra-organism
ribflv(m)	Riboflavin	Mitochondria
rnam(c)	N-Ribosylnicotinamide	Cytosol
ru5p-D(c)	D-Ribulose 5-phosphate	Cytosol
s(c)	Sulfur	Cytosol
s17bp(c)	Sedoheptulose 1,7-bisphosphate	Cytosol
s7p(c)	Sedoheptulose 7-phosphate	Cytosol
saccrp-L(c)	L-Saccharopine	Cytosol
sbt-D(c)	D-Sorbitol	Cytosol
sbt-D(e)	D-Sorbitol	Extra-organism
sbt-L(c)	L-Sorbitol	Cytosol
sbt-L(e)	L-Sorbitol	Extra-organism
scl(c)	sirohydrochlorin	Cytosol
sdhlam(m)	S-Succinyldihydrolipoamide	Mitochondria
ser-L(c)	L-Serine	Cytosol
ser-L(e)	L-Serine	Extra-organism
ser-L(m)	L-Serine	Mitochondria
sertrna(c)	L-Seryl-tRNA(Ser)	Cytosol
Sfglutth(c)	S-Formylglutathione	Cytosol
sheme(c)	Siroheme	Cytosol
skm(c)	Shikimate	Cytosol
skm5p(c)	Shikimate 5-phosphate	Cytosol
so3(c)	Sulfite	Cytosol
so3(e)	Sulfite	Extra-organism
so4(c)	Sulfate	Cytosol
so4(e)	Sulfate	Extra-organism
sph1p(c)	Sphinganine 1-phosphate	Cytosol
sph1p(r)	Sphinganine 1-phosphate	Endoplasmic Reticulum
sphgn(c)	Sphinganine	Cytosol
sphgn(r)	Sphinganine	Endoplasmic Reticulum
spmd(c)	Spermidine	Cytosol
spmd(e)	Spermidine	Extra-organism
sprm(c)	Spermine	Cytosol
sprm(e)	Spermine	Extra-organism
sql(c)	Squalene	Cytosol
sql(r)	Squalene	Endoplasmic Reticulum
srb-L(c)	L-Sorbose	Cytosol
srb-L(e)	L-Sorbose	Extra-organism
Ssq23epx(c)	(S)-Squalene-2,3-epoxide	Cytosol
Ssq23epx(r)	(S)-Squalene-2,3-epoxide	Endoplasmic Reticulum
stcoa(c)	Stearoyl-CoA (n-C18:0CoA)	Cytosol
stcoa(x)	Stearoyl-CoA (n-C18:0CoA)	Peroxisome
succ(c)	Succinate	Cytosol
succ(e)	Succinate	Extra-organism
succ(m)	Succinate	Mitochondria
succoa(m)	Succinyl-CoA	Mitochondria
suchms(c)	O-Succinyl-L-homoserine	Cytosol
sucr(c)	Sucrose	Cytosol
sucr(e)	Sucrose	Extra-organism
sucsal(c)	Succinic semialdehyde	Cytosol
T4hcinnm(m)	trans-4-Hydroxycinnamate	Mitochondria
tag6p-D(c)	D-Tagatose 6-phosphate	Cytosol
tagdp-D(c)	D-Tagatose 1,6-biphosphate	Cytosol
taur(c)	Taurine	Cytosol
taur(e)	Taurine	Extra-organism
tchola(c)	taurocholic acid	Cytosol
tchola(v)	taurocholic acid	Vacuole
td2coa(x)	trans-Tetradec-2-enoyl-CoA	Peroxisome
tdcoa(c)	Tetradecanoyl-CoA (n-C14:0CoA)	Cytosol
tdcoa(x)	Tetradecanoyl-CoA (n-C14:0CoA)	Peroxisome
tdeACP(c)	cis-tetradec-7-enoyl-[acyl-carrier protein] (n-C14:1)	Cytosol
tdeACP(m)	cis-tetradec-7-enoyl-[acyl-carrier protein] (n-C14:1)	Mitochondria
tdecoa(c)	Tetradecenoyl-CoA (n-C14:1CoA)	Cytosol
tdecoa(x)	Tetradecenoyl-CoA (n-C14:1CoA)	Peroxisome
tglp(c)	N-Tetradecanoylglycylpeptide	Cytosol
thf(c)	5,6,7,8-Tetrahydrofolate	Cytosol
thf(m)	5,6,7,8-Tetrahydrofolate	Mitochondria
thfglu(c)	Tetrahydrofolyl-[Glu](2)	Cytosol
thm(c)	Thiamin	Cytosol
thm(e)	Thiamin	Extra-organism
thmmp(c)	Thiamin monophosphate	Cytosol
thmmp(e)	Thiamin monophosphate	Extra-organism
thmpp(c)	Thiamine diphosphate	Cytosol
thmpp(e)	Thiamine diphosphate	Extra-organism
thmpp(m)	Thiamine diphosphate	Mitochondria
thmtp(c)	Thiamin triphosphate	Cytosol
thr-L(c)	L-Threonine	Cytosol
thr-L(e)	L-Threonine	Extra-organism
thr-L(m)	L-Threonine	Mitochondria
thrtrna(c)	L-Threonyl-tRNA(Thr)	Cytosol
thrtrna(m)	L-Threonyl-tRNA(Thr)	Mitochondria
thym(c)	Thymine	Cytosol
thym(e)	Thymine	Extra-organism
thymd(c)	Thymidine	Cytosol
thymd(e)	Thymidine	Extra-organism
trdox(c)	Oxidized thioredoxin	Cytosol
trdox(m)	Oxidized thioredoxin	Mitochondria
trdox(n)	Oxidized thioredoxin	Nucleus
trdox(x)	Oxidized thioredoxin	Peroxisome
trdrd(c)	Reduced thioredoxin	Cytosol
trdrd(m)	Reduced thioredoxin	Mitochondria
trdrd(n)	Reduced thioredoxin	Nucleus
trdrd(x)	Reduced thioredoxin	Peroxisome
tre(c)	Trehalose	Cytosol
tre(e)	Trehalose	Extra-organism
tre(v)	Trehalose	Vacuole
tre6p(c)	alpha,alpha'-Trehalose 6-phosphate	Cytosol
triglyc_SC(c)	triglyceride, yeast-specific	Cytosol
trnaala(c)	tRNA(Ala)	Cytosol
trnaarg(c)	tRNA(Arg)	Cytosol
trnaarg(m)	tRNA(Arg)	Mitochondria
trnaasn(c)	tRNA(Asn)	Cytosol
trnaasn(m)	tRNA(Asn)	Mitochondria
trnaasp(c)	tRNA(Asp)	Cytosol
trnaasp(m)	tRNA(Asp)	Mitochondria
trnacys(c)	tRNA(Cys)	Cytosol
trnagln(c)	tRNA(Gln)	Cytosol
trnaglu(c)	tRNA (Glu)	Cytosol
trnaglu(m)	tRNA (Glu)	Mitochondria
trnagly(c)	tRNA(Gly)	Cytosol
trnahis(c)	tRNA(His)	Cytosol
trnahis(m)	tRNA(His)	Mitochondria
trnaile(c)	tRNA(Ile)	Cytosol
trnaile(m)	tRNA(Ile)	Mitochondria
trnaleu(c)	tRNA(Leu)	Cytosol
trnaleu(m)	tRNA(Leu)	Mitochondria
trnalys(c)	tRNA(Lys)	Cytosol
trnalys(m)	tRNA(Lys)	Mitochondria
trnamet(c)	tRNA(Met)	Cytosol
trnamet(m)	tRNA(Met)	Mitochondria
trnaphe(c)	tRNA(Phe)	Cytosol
trnaphe(m)	tRNA(Phe)	Mitochondria
trnapro(c)	tRNA(Pro)	Cytosol
trnaser(c)	tRNA(Ser)	Cytosol
trnathr(c)	tRNA(Thr)	Cytosol
trnathr(m)	tRNA(Thr)	Mitochondria
trnatrp(c)	tRNA(Trp)	Cytosol
trnatrp(m)	tRNA(Trp)	Mitochondria
trnatyr(c)	tRNA(Tyr)	Cytosol
trnatyr(m)	tRNA(Tyr)	Mitochondria
trnaval(c)	tRNA(Val)	Cytosol
trnaval(m)	tRNA(Val)	Mitochondria
trp-L(c)	L-Tryptophan	Cytosol
trp-L(e)	L-Tryptophan	Extra-organism
trp-L(m)	L-Tryptophan	Mitochondria
trptrna(c)	L-Tryptophanyl-tRNA(Trp)	Cytosol
trptrna(m)	L-Tryptophanyl-tRNA(Trp)	Mitochondria
ttc(c)	tetracosanoate (n-C24:0)	Cytosol
ttc(x)	tetracosanoate (n-C24:0)	Peroxisome
ttccoa(c)	tetracosanoyl-CoA (n-C24:0CoA)	Cytosol
ttccoa(r)	tetracosanoyl-CoA (n-C24:0CoA)	Endoplasmic Reticulum
ttccoa(x)	tetracosanoyl-CoA (n-C24:0CoA)	Peroxisome
ttdca(c)	tetradecanoate (n-C14:0)	Cytosol
ttdca(e)	tetradecanoate (n-C14:0)	Extra-organism
ttdca(x)	tetradecanoate (n-C14:0)	Peroxisome
ttdcea(c)	tetradecenoate (n-C14:1)	Cytosol
ttdcea(x)	tetradecenoate (n-C14:1)	Peroxisome
tyr-L(c)	L-Tyrosine	Cytosol
tyr-L(e)	L-Tyrosine	Extra-organism
tyr-L(m)	L-Tyrosine	Mitochondria
tyr-L(v)	L-Tyrosine	Vacuole
tyr-L(x)	L-Tyrosine	Peroxisome
tyrtrna(c)	L-Tyrosyl-tRNA(Tyr)	Cytosol
tyrtrna(m)	L-Tyrosyl-tRNA(Tyr)	Mitochondria
udp(c)	UDP	Cytosol
udp(n)	UDP	Nucleus
udpacgal(c)	UDP-N-acetyl-D-galactosamine	Cytosol
udpg(c)	UDPglucose	Cytosol
udpgal(c)	UDPgalactose	Cytosol
udpgal(g)	UDPgalactose	Golgi Apparatus
ump(c)	UMP	Cytosol
ump(m)	UMP	Mitochondria
ump(n)	UMP	Nucleus
uppg3(c)	Uroporphyrinogen III	Cytosol
ura(c)	Uracil	Cytosol
ura(e)	Uracil	Extra-organism
urdglyc(c)	(-)-Ureidoglycolate	Cytosol
urea(c)	Urea	Cytosol
urea(e)	Urea	Extra-organism
uri(c)	Uridine	Cytosol
uri(e)	Uridine	Extra-organism
utp(c)	UTP	Cytosol
utp(m)	UTP	Mitochondria
val-L(c)	L-Valine	Cytosol
val-L(e)	L-Valine	Extra-organism
val-L(m)	L-Valine	Mitochondria
valtrna(c)	L-Valyl-tRNA(Val)	Cytosol
valtrna(m)	L-Valyl-tRNA(Val)	Mitochondria
xan(c)	Xanthine	Cytosol
xan(e)	Xanthine	Extra-organism
xmp(c)	Xanthosine 5'-phosphate	Cytosol
xtsn(c)	Xanthosine	Cytosol
xtsn(e)	Xanthosine	Extra-organism
xu5p-D(c)	D-Xylulose 5-phosphate	Cytosol
xyl-D(c)	D-Xylose	Cytosol
xyl-D(e)	D-Xylose	Extra-organism
xylt(c)	Xylitol	Cytosol
xylt(e)	Xylitol	Extra-organism
xylu-D(c)	D-Xylulose	Cytosol
zym_int1(c)	zymosterol intermediate 1	Cytosol
zym_int2(c)	zymosterol intermediate 2	Cytosol
zymst(c)	zymosterol	Cytosol
zymst(e)	zymosterol	Extra-organism
zymstest_SC(c)	zymosterol ester, yeast-specific	Cytosol
zymstest_SC(e)	zymosterol ester, yeast-specific	Extra-organism

## Sheet: TRACKED CHANGES
TYPE OF CHANGE	DESCRIPTION	REFERENCE	ADDITIONAL NOTES
Add GPRA	YOR126C (ACHLE1, ACHLE2, ACHLE3)	Fukuda et al. (2000). "Purification and characterization of isoamyl acetate-hydrolyzing esterase encoded by the IAH1 gene of Saccharomyces cerevisiae from a recombinant Escherichia coli."
Add GPRA	YOR377W (OHACT1, OHACT2, OHACT3, OHACT4, OHACT5)	Verstrepen et al. (2003). "Expression Levels of the Yeast Alcohol Acetyltransferase Genes ATF1, Lg-ATF1, and ATF2 Control the Formation of a Broad Range of Volatile Esters."
Add GPRA	YGR177C (OHACT1, OHACT2, OHACT3, OHACT4, OHACT5)	Verstrepen et al. (2003). "Expression Levels of the Yeast Alcohol Acetyltransferase Genes ATF1, Lg-ATF1, and ATF2 Control the Formation of a Broad Range of Volatile Esters."
Add GPRA	YDR487C (DB4PS)	Jin et al. (2003). "Yeast dihydroxybutanone phosphate synthase, an enzyme of the riboflavin biosynthetic pathway, has a second unrelated function in expression of mitochondrial respiration."
Add GPRA	YDL080C (4MOPDC, 3MOPDC)	Dickinson et al. (2003). "The Catabolism of Amino Acids to Long Chain and Complex Alcohols in Saccharomyces cerevisiae."
Add GPRA	YMR318C (ALCD22y, ALCD23y, ALCD24y, ALCD25y)	Larroy et al. (2002). "Characterization of the Saccharomyces cerevisiae YMR318C (ADH6) gene product as a broad specificity NADPH-dependent alcohol dehydrogenase: relevance in aldehyde reduction."
Add GPRA	YER024W (CSNATr)	Swiegers et al. (2001). "Carnitine-dependent metabolic activities in Saccharomyces cerevisiae: three carnitine acetyltransferases are essential in a carnitine-dependent strain."
Add GPRA	YPR184W (GLCGSD)	Teste et al. (2000). "The Saccharomyces cerevisiae YPR184w gene encodes the glycogen debranching enzyme."
Add GPRA	YIL099W (GLCGSD)	Wang et al. (2001). "Antagonistic controls of autophagy and glycogen accumulation by Snf1p, the yeast homolog of AMP-activated protein kinase, and the cyclin-dependent kinase Pho85p."
Add GPRA	YDL238C (GUAD)	Saint-Marc et al. (2004). "GUD1 (YDL238c) encodes Saccharomyces cerevisiae guanine deaminase, an enzyme expressed during post-diauxic growth."
Add GPRA	YDR368W (ALCD22y, ALCD19y)	Ford et al. (2002). "Characterization of Ypr1p from Saccharomyces cerevisiae as a 2-methylbutyraldehyde reductase."
Add GPRA	YDL178W (D-LACDm)	Pallotta et al. (2004). "Two separate pathways for d-lactate oxidation by Saccharomyces cerevisiae mitochondria which differ in energy production and carrier involvement."	aromatic amino acid aminotransferase
Add GPRA	YER175C (ACONT3M)	Cai et al. (2001). "Distinct reactions catalyzed by bacterial and yeast trans-aconitate methyltransferases."
Add GPRA	YAL060W (BTDD-RR)	Gonzalez et al. (2000). "Characterization of a (2R,3R)-2,3-butanediol dehydrogenase as the Saccharomyces cerevisiae YAL060W gene product. Disruption and induction of the gene."
Add GPRA	YLR011W (FMNRx, FMNRx2)	Liger et al. (2004). "Crystal structure and functional characterization of yeast YLR011wp, an enzyme with NAD(P)H-FMN and ferric iron reductase activities."
Add GPRA	YMR207C (ACCOACrm)	Hoja et al. (2004). "HFA1 encoding an organelle-specific acetyl-CoA carboxylase controls mitochondrial fatty acid synthesis in Saccharomyces cerevisiae."	existence of two pools of glycogen, one cytosolic and one vacuolar; autophagy delivers glycogen to the vacuole
Add GPRA	YEL071W (D-LACDcm)	Chelstowska et al. (1999). "Signalling between mitochondria and the nucleus regulates the expression of a new D-lactate dehydrogenase activity in yeast."	evidence for pyruvate/d-lactate antiport in yeast found
Add GPRA	YLR151C (COAHLp)	Cartwright et al. (2000). "The Saccharomyces cerevisiae PCD1 gene encodes a peroxisomal nudix hydrolase active toward coenzyme A and its derivatives."
Add GPRA	YMR289W (ADCL)	Botet et al. (2003). "The yeast ABZ2 (YMR289W) encodes for a new 4-amino-4-deoxychorismate lyase."	S. cerevisiae could grow on 2,3-butanediol as the sole carbon and energy source
Add GPRA	YKR067W (GAT1_SC, GAT2_SC)	Zheng et al (2001). "The initial step of the glycerolipid pathway: identification of glycerol 3-phosphate/dihydroxyacetone phosphate dual substrate acyltransferases in Saccharomyces cerevisiae."	gap filled based on model requirement
Add GPRA	YBL011W (GAT1_SC, GAT2_SC)	Zheng et al (2001). "The initial step of the glycerolipid pathway: identification of glycerol 3-phosphate/dihydroxyacetone phosphate dual substrate acyltransferases in Saccharomyces cerevisiae."
Add GPRA	YNL129W (RNMK)	Bieganowski et al. (2004). "Discoveries of nicotinamide riboside as a nutrient and conserved NRK genes establish a Preiss-Handler independent route to NAD+ in fungi and humans."
Add GPRA	YKR031C (PLD_SC)	Sreenivas et al. (1998). "A role for phospholipase D (Pld1p) in growth, secretion, and regulation of membrane lipid synthesis in yeast."
Add GPRA	YOR245C (TRIGS_SC)	Sorger et al. (2002). "Synthesis of triacylglycerols by the acyl-coenzyme A:diacyl-glycerol acyltransferase Dga1p in lipid particles of the yeast Saccharomyces cerevisiae."
Add GPRA	YJR019C (PTE8x, PTE12x, PTE11x, PTE7x, PTE10x, PTE9x, PTE2x)	Jones et al. (1999). "Identification of peroxisomal acyl-CoA thioesterases in yeast and humans."	newer paper shows this selective activity rather than previously assigned activity
Add GPRA	YDR058C (TAGL_SC)	Van Heusden et al. (1998). "The Saccharomyces cerevisiae TGL2 gene encodes a protein with lipolytic activity and can complement an Escherichia coli diacylglycerol kinase disruptant."	homologous to enzyme the interconverts between glycine and athr-L/thr-L
Add GPRA	YOL151W (LALDO3)	Chen et al. (2003). "Associating protein activities with their genes: rapid identification of a gene encoding a methylglyoxal reductase in the yeast Saccharomyces cerevisiae."
Add GPRA	YLR285W (NNMT)	Anderson et al. (2003). "Nicotinamide and PNC1 govern lifespan extension by calorie restriction in Saccharomyces cerevisiae"
Add GPRA	YDR453C (THIORDX)	Munhoz et al. (2004). "Cytosolic thioredoxin peroxidase I and II are important defenses of yeast against organic hydroperoxide insult: catalases and peroxiredoxins cooperate in the decomposition of H2O2 by yeast."
Add GPRA	YIL010W (THIORDXn)	Cha et al (2003). "Nuclear thiol peroxidase as a functional alkyl-hydroperoxide reductase necessary for stationary phase growth of Saccharomyces cerevisiae."	polyamine transport mechanism elucidated; these rxns have been replaced
Add GPRA	YLR109W (THIORDXp)	Trivelli et al. (2003). "Characterization of the Yeast Peroxiredoxin Ahp1 in Its Reduced Active and Overoxidized Inactive Forms Using NMR"
Add GPRA	YBL064C (THIORDXm)	Pedrajas et al. (2000). "Mitochondria of Saccharomyces cerevisiae contain one-conserved cysteine type peroxiredoxin with thioredoxin peroxidase activity."
Add GPRA	YLR017W (MTAP)	Subhi et al. (2003). "Methylthioadenosine Phosphorylase Regulates Ornithine Decarboxylase by Production of Downstream Metabolites"	Walker (1998): aldehydes and alcohols are excreted during fermentation
Add GPRA	YOR155C (NTD11)	Itoh et al. (2003). "The yeast ISN1 (YOR155c) gene encodes a new type of IMP-specific 5'-nucleotidase."	Walker (1998): aldehydes and alcohols are excreted during fermentation
Add GPRA	YHR044C (2DOXG6PP)	Tsujimoto et al. (2000). "Cooperative regulation of DOG2, encoding 2-deoxyglucose-6-phosphate phosphatase, by Snf1 kinase and the high-osmolarity glycerol-mitogen-activated protein kinase cascade in stress responses of Saccharomyces cerevisiae."	ref. indicates alcohol esters are excreted as by-products during fermentation
Add GPRA	YHR043C (2DOXG6PP)	Tsujimoto et al. (2000). "Cooperative regulation of DOG2, encoding 2-deoxyglucose-6-phosphate phosphatase, by Snf1 kinase and the high-osmolarity glycerol-mitogen-activated protein kinase cascade in stress responses of Saccharomyces cerevisiae."
Add GPRA	YDR513W (GTHP, GTHO)	Collinson et al. (2002). "The Yeast Glutaredoxins Are Active as Glutathione Peroxidases."	reviewed and fixed quinone biosynthesis pathway
Add GPRA	YCL035C (GTHP, GTHO)	Collinson et al. (2002). "The Yeast Glutaredoxins Are Active as Glutathione Peroxidases."	reviewed and fixed quinone biosynthesis pathway
Add GPRA	YPL059W (GTHPm, GTHOm)	Rodriguez-Manzaneque et al. (1999). "Grx5 glutaredoxin plays a central role in protection against protein oxidative damage in Saccharomyces cerevisiae."	reviewed and fixed quinone biosynthesis pathway; incorrect inclusion of this gene
Add GPRA	YDR098C (GTHO)	Rodriguez-Manzaneque et al. (1999). "Grx5 glutaredoxin plays a central role in protection against protein oxidative damage in Saccharomyces cerevisiae."	reviewed and fixed quinone biosynthesis pathway; incorrect inclusion of this gene
Add GPRA	YER174C (GTHO)	Rodriguez-Manzaneque et al. (1999). "Grx5 glutaredoxin plays a central role in protection against protein oxidative damage in Saccharomyces cerevisiae."	reviewed and fixed quinone biosynthesis pathway
Add GPRA	YOL066C (DRTPPD)	Richter et al. (1997). "Biosynthesis of riboflavin: characterization of the bifunctional deaminase-reductase of Escherichia coli and Bacillus subtilis."	reviewed and fixed quinone biosynthesis pathway
Add GPRA	YDL198C (GTPt2m)	Vozza et al. (2004). "Identification of the mitochondrial GTP/GDP transporter in Saccharomyces cerevisiae."	needed to complete HHB biosynthesis pathway
Add GPRA	YOR120W (GLYCDy)	Costenoble et al. (2000). "Microaerobic glycerol formation in Saccharomyces cerevisiae"	reviewed and fixed quinone biosynthesis pathway
Add GPRA	YMR020W (POLYAO, POLYAO2, POLYAO3)	Landry et al. (2003). "Yeast Fms1 is a FAD-utilizing polyamine oxidase."	reviewed and fixed quinone biosynthesis pathway
Add GPRA	YGL224C (NTD2, NTD4)	Nakanishi et al. (2002). "SDT1/SSM1, a Multicopy Suppressor of S-II Null Mutant, Encodes a Novel Pyrimidine 5'-Nucleotidase."	reviewed and fixed quinone biosynthesis pathway
Add GPRA	YKR066C (CCP2m)	Charizanis et al. (1999). "The mitochondrial cytochrome c peroxidase Ccp1 of Saccharomyces cerevisiae is involved in conveying an oxidative stress signal to the transcription factor Pos9 (Skn7)."	reviewed and fixed quinone biosynthesis pathway
Add GPRA	YER141W (HEMEOMOm)	Barros et al. (2002). "Mitochondrial Ferredoxin Is Required for Heme A Synthesis in Saccharomyces cerevisiae."	alternate pathway for 4hbz biosynthesis (starting from tyrosine)
Add GPRA	YPL252C (HEMEOMOm)	Barros et al. (2002). "Mitochondrial Ferredoxin Is Required for Heme A Synthesis in Saccharomyces cerevisiae."	gap filled based on model requirement
Add GPRA	YDR376W (HEMEOMOm)	Barros et al. (2002). "Mitochondrial Ferredoxin Is Required for Heme A Synthesis in Saccharomyces cerevisiae."	needed to transport isopentenyl diphosphate into mitochondria for coenzyme Q biosynthesis
Add GPRA	YJL060W (FKYNH)	Panozzo et al. (2002). "Aerobic and anaerobic NAD+ metabolism in Saccharomyces cerevisiae."	rxn leads to dead end
Add GPRA	YPL069C (FRTT)	Jiang et al. (1995). "BTS1 Encodes a Geranylgeranyl Diphosphate Synthase in Saccharomyces cerevisiae"	rxn leads to dead end
Add GPRA	YEL039C (L-LACD2cm, CYOR_u6m, CYOOm, D-LACDm, D-LACDcm, CCP2m)	Burke et al. (1997). "Effects of oxygen concentration on the expression of cytochrome c and cytochrome c oxidase genes in yeast."	iron uptake into mitochondria is necessary for heme and Fe-S cluster biosynthesis; mitochondrial iron uptake must physiologically exist for this reason
Add GPRA	YJR048W (L-LACD2cm, CYOR_u6m, CYOOm, D-LACDm, D-LACDcm, CCP2m)	Sherman, F. (2005). "The importance of mutation, then and now: studies with yeast cytochrome c."	efflux of mitochondrial iron is regulated and mediated by YFH1
Add GPRA	YIL043C (C22STDSx, SQLErx, LNS14DMx)	Lamb et al. (1999). "Biodiversity of the P450 catalytic cycle: yeast cytochrome b5/NADH cytochrome b5 reductase complex efficiently drives the entire sterol 14-demethylation (CYP51) reaction"
Add GPRA	YKL150W (C22STDSx, SQLErx, LNS14DMx)	Lamb et al. (1999). "Biodiversity of the P450 catalytic cycle: yeast cytochrome b5/NADH cytochrome b5 reductase complex efficiently drives the entire sterol 14-demethylation (CYP51) reaction"	enzyme activity found to convert lactaldehyde to lactate
Add GPRA	YBR093C (ACP1e)	Tsuboi et al. (1957). "Acid phosphatase. VII. Yeast phosphomonoesterase; isolation procedure and stability characteristics."	gap filled based on model requirement
Add GPRA	YHR042W (C22STDS, SQLEr, LNS14DM, NFTYROX)	Lamb et al. (1999). "Biodiversity of the P450 catalytic cycle: yeast cytochrome b5/NADH cytochrome b5 reductase complex efficiently drives the entire sterol 14-demethylation (CYP51) reaction"	exogenous ethanolamine is consumed to synthesize phosphatidylethanolamine via Kennedy pathway
Add GPRA	YNL111C (C22STDSx, SQLErx, LNS14DMx)	Lamb et al. (1999). "Biodiversity of the P450 catalytic cycle: yeast cytochrome b5/NADH cytochrome b5 reductase complex efficiently drives the entire sterol 14-demethylation (CYP51) reaction"	only one anomeric form exists in model
Add GPRA	YDR402C (NFTYROX)	Briza et al. (1996). "N,N' Bisformyl Dityrosine is an in vivo Precursor of the Yeast Ascospore Wall"	proposed that CIT3, PDH1, and ICL2 make up the methylcitrate cycle in S. cerevisiae, providing succinate and pyruvate from propionyl coenzyme A
Add GPRA	YDR403W (TYRNFT)	Briza et al. (1996). "N,N' Bisformyl Dityrosine is an in vivo Precursor of the Yeast Ascospore Wall"	fixed methylcitrate cycle pathway
Add GPRA	YBR180W (NFORTYRt)	Felder et al. (2002). "Dtr1p, a Multidrug Resistance Transporter of the Major Facilitator Superfamily, Plays an Essential Role in Spore Wall Maturation in Saccharomyces cerevisiae "	fixed methylcitrate cycle pathway
Add GPRA	YML086C (ARAB14LO)	Huh et al. (1998). "D-Erythroascorbic acid is an important antioxidant molecule in Saccharomyces cerevisiae"	fixed methylcitrate cycle pathway
Add GPRA	YGR143W (16GS)	Roemer et al. (1993). "SKN1 and KRE6 define a pair of functional homologs encoding putative membrane proteins involved in beta-glucan synthesis."
Add GPRA	YPR159W (16GS)	Roemer et al. (1993). "SKN1 and KRE6 define a pair of functional homologs encoding putative membrane proteins involved in beta-glucan synthesis."	resolved yeast-specific B-alanine biosynthetic pathway
Add GPRA	YKR058W (GLCS2, GLYGS)	Mu et al. (1996). "Initiation of glycogen synthesis in yeast. Requirement of multiple tyrosine residues for function of the self-glucosylating Glg proteins in vivo."	resolved yeast-specific B-alanine biosynthetic pathway
Add GPRA	YJL137C (GLCS2, GLYGS)	Cheng et al. (1995). "Requirement of the self-glucosylating initiator proteins Glg1p and Glg2p for glycogen accumulation in Saccharomyces cerevisiae."	resolved yeast-specific B-alanine biosynthetic pathway
Add GPRA	YER005W (ATPH1, NDP1, NDP3, GTPH1, UTPH1, NDP7)	Gao et al. (1999). "YND1, a Homologue of GDA1, Encodes Membrane-bound Apyrase Required for Golgi N- and O-Glycosylation in Saccharomyces cerevisiae."	needed transport of frdp into mitochondria for HemeO and HemeA biosynthesis
Add GPRA	YHR067W (ACOATAm, MCOATAm, FAS181ACPm, FAS80ACPm_L, FAS180ACPm, FAS100ACPm, FAS140ACPm, FAS182ACPm, FAS120ACPm, FAS141ACPm, FAS161ACPm, FAS160ACPm)	Kastaniotis et al. (2004). "Htd2p/Yhr067p is a yeast 3-hydroxyacyl-ACP dehydratase essential for mitochondrial function and morphology."	gap filled based on model requirement
Add GPRA	YBR026C (ACOATAm, MCOATAm, FAS181ACPm, FAS80ACPm_L, FAS180ACPm, FAS100ACPm, FAS140ACPm, FAS182ACPm, FAS120ACPm, FAS141ACPm, FAS161ACPm, FAS160ACPm)	Torkko et al. (2001). "Candida tropicalis Etr1p and Saccharomyces cerevisiae Ybr026p (Mrf1'p), 2-enoyl thioester reductases essential for mitochondrial respiratory competence."	gap filled based on model requirement
Add GPRA	YJL196C (FAS141, FAS161, FAS181)	Schneiter et al. (2000). "Elo1p-dependent carboxy-terminal elongation of C14:1Delta(9) to C16:1Delta(11) fatty acids in Saccharomyces cerevisiae."	gap filled based on model requirement
Add GPRA	YKL140W (ERGSTESTH_SC, LANOSTESTH_SC, ZYMSTESTH_SC, FECOSTESTH_SC, EPISTESTH_SC)	Koffel et al. (2005). "The Saccharomyces cerevisiae YLL012/YEH1, YLR020/YEH2, and TGL1 genes encode a novel family of membrane-anchored lipases that are required for steryl ester hydrolysis."	gap filled based on model requirement
Add GPRA	YLL012W (ERGSTESTH_SC, LANOSTESTH_SC, ZYMSTESTH_SC, FECOSTESTH_SC, EPISTESTH_SC)	Koffel et al. (2005). "The Saccharomyces cerevisiae YLL012/YEH1, YLR020/YEH2, and TGL1 genes encode a novel family of membrane-anchored lipases that are required for steryl ester hydrolysis."	gap filled based on model requirement
Add GPRA	YCR048W (ERGSTAT_SC, LANOSTAT_SC, ZYMSTAT_SC, FECOSTAT_SC, EPISTAT_SC)	Zweytick et al. (2000). "Contribution of Are1p and Are2p to steryl ester synthesis in the yeast Saccharomyces cerevisiae."	mannitol metabolism has not been established in yeast yet; no evidence shown that this rxn exists endogenously in yeast
Add GPRA	YNR019W (ERGSTAT_SC )	Zweytick et al. (2000). "Contribution of Are1p and Are2p to steryl ester synthesis in the yeast Saccharomyces cerevisiae."	gap filled based on model requirement
Add GPRA	YLR020C (ERGSTESTH_SCe, LANOSTESTH_SCe, ZYMSTESTH_SCe, FECOSTESTH_SCe, EPISTESTH_Sce)	Koffel et al. (2005). "The Saccharomyces cerevisiae YLL012/YEH1, YLR020/YEH2, and TGL1 genes encode a novel family of membrane-anchored lipases that are required for steryl ester hydrolysis."	gap filled based on model requirement
Add GPRA	YMR307W (13GS)	Tomishige et al. (2003). "Mutations that are synthetically lethal with a gas1Delta allele cause defects in the cell wall of Saccharomyces cerevisiae."	gap filled based on model requirement
Add GPRA	YLR343W (13GS)	Mouyna et al. (2000). "Identification of the catalytic residues of the first family of beta(1-3)glucanosyltransferases identified in fungi."	gap filled based on model requirement
Add GPRA	YMR215W (13GS)	Mouyna et al. (2000). "Identification of the catalytic residues of the first family of beta(1-3)glucanosyltransferases identified in fungi."	this was a generic rxn involved in fatty acid oxidation; more specific rxns have been created
Add GPRA	YOL132W (13GS)	Mouyna et al. (2000). "Identification of the catalytic residues of the first family of beta(1-3)glucanosyltransferases identified in fungi."	this was a generic rxn involved in fatty acid oxidation; more specific rxns have been created
Add GPRA	YOL030W (13GS)	Mouyna et al. (2000). "Identification of the catalytic residues of the first family of beta(1-3)glucanosyltransferases identified in fungi."	gap filled based on model requirement
Add GPRA	YDL141W (BACCL)	Hoja et al. (1998). "Pleiotropic phenotype of acetyl-CoA-carboxylase-defective yeast cells--viability of a BPL1-amber mutation depending on its readthrough by normal tRNA(Gln)(CAG)."	gap filled based on model requirement
Add GPRA	YLL057C (TAUDO)	Hogan et al. (1999). "Cloning and characterization of a sulfonate/alpha-ketoglutarate dioxygenase from Saccharomyces cerevisiae."	resolved mitochondrial transporter so need for this 'sink' rxn is not necessary
Add GPRA	YBR213W (SHCHD, SHCHF)	Schubert et al. (2002). "The structure of Saccharomyces cerevisiae Met8p, a bifunctional dehydrogenase and ferrochelatase."	gap filled based on model requirement
Add GPRA	YLR189C (ERGSTGLCT)	Warnecke et al. (1999). "Cloning and Functional Expression of UGT Genes Encoding Sterol Glucosyltransferases from Saccharomyces cerevisiae, Candida albicans, Pichia pastoris, and Dictyostelium discoideum."	gap filled based on model requirement
Add GPRA	YMR313C (TAGL_SC)	Athenstaedt et al. (2003). "YMR313c/TGL3 encodes a novel triacylglycerol lipase located in lipid particles of Saccharomyces cerevisiae."	no THF derivatives transported across mitochondria
Add GPRA	YGR247W (23CAPPD)	Nasr et al. (2000). "Characterization of the Saccharomyces cerevisiae cyclic nucleotide phosphodiesterase involved in the metabolism of ADP-ribose 1″,2″-cyclic phosphate."
Add GPRA	YIL124W (ADHAPR_SC)	Athenstaedt et al. (2000). "1-Acyldihydroxyacetone-phosphate Reductase (Ayr1p) of the Yeast Saccharomyces cerevisiae Encoded by the Open Reading Frame YIL124w Is a Major Component of Lipid Particles."	rxn added to complete methionine salvage pathway
Add GPRA	YBR161W (MIPCS124_SC, MIPCS126_SC, MIPCS224_SC, MIPCS226_SC, MIPCS324_SC, MIPCS326_SC,)	Uemura et al. (2003). "Csg1p and newly identified Csh1p function in mannosylinositol phosphorylceramide synthesis by interacting with Csg2p."	rxn added to complete methionine salvage pathway
Add GPRA	YLR284C (FAO141p_odd, FAO161p_even, FAO182p_even/even, FAO161p_odd, FAO182p_odd/odd, FAO181p_odd, FAO141p_even, FAO181p_even, FAO182p_even/odd)	Geisbrecht et al. (1998). "Molecular characterization of Saccharomyces cerevisiae Delta3, Delta2-enoyl-CoA isomerase."	rxn added to complete methionine salvage pathway
Add GPRA	YOR180C (FAO141p_odd, FAO161p_even, FAO182p_even/even, FAO161p_odd, FAO182p_odd/odd, FAO181p_odd, FAO141p_even, FAO181p_even, FAO182p_even/odd)	Gurvitz et al. (1999). Geisbrecht et al. (1998). "Alternatives to the isomerase-dependent pathway for the beta-oxidation of oleic acid are dispensable in Saccharomyces cerevisiae. Identification of YOR180c/DCI1 encoding peroxisomal delta(3,5)-delta(2,4)-dienoyl-CoA isomerase."	mitochondrial glutamate uptake transporter elucidated
Add GPRA	YNL202W (FAO161p_even, FAO182p_even/even, FAO141p_even, FAO181p_even, FAO182p_even/odd)	Gurvitz et al. (1997). "The Saccharomyces cerevisiae peroxisomal 2,4-dienoyl-CoA reductase is encoded by the oleate-inducible gene SPS19."	no THF derivatives transported across mitochondria
Add GPRA	YLR043C (RNDR1n, RNDR4, RNDR1, RNTR2, TRDR, RNDR2n, RNDR3n, RNTR1, RNDR2, RNTR3, THIORDX, PAPSR, THIORDXn, THIORDXp, RNDR4n, RNTR4, RNDR3)	Pedrajas et al. (1999). "Identification and functional characterization of a novel mitochondrial thioredoxin system in Saccharomyces cerevisiae."	no THF derivatives transported across mitochondria
Add GPRA	YGR209C (RNDR1n, RNDR4, RNDR1, RNTR2, TRDR, RNDR2n, RNDR3n, RNTR1, RNDR2, RNTR3, THIORDX, PAPSR, THIORDXn, THIORDXp, RNDR4n, RNTR4, RNDR3)	Pedrajas et al. (1999). "Identification and functional characterization of a novel mitochondrial thioredoxin system in Saccharomyces cerevisiae."	reaction reversibility due to reconciliation w/ iLL672
Add GPRA	YCR083W (TRDRm, THIORDXm)	Pedrajas et al. (1999). "Identification and functional characterization of a novel mitochondrial thioredoxin system in Saccharomyces cerevisiae."	reaction reversibility due to reconciliation w/ iLL672
Add GPRA	YDL015C (FAS240_L, FAS260)	Kohlwein et al. (2001). "Tsc13p Is Required for Fatty Acid Elongation and Localizes to a Novel Structure at the Nuclear-Vacuolar Interface in Saccharomyces cerevisiae."	reconciled cofactor name (previous rxn had ficytC/focytC instead of fictyc/focytc)
Add GPRA	YNR008W (PCDAGAT)	Oelkers et al. (2000). "A Lecithin Cholesterol Acyltransferase-like Gene Mediates Diacylglycerol Esterification in Yeast."	included alternate cofactor usage
Add GPRA	YML059C (PLBPC_SC)	Zaccheo et al. (2004). "Neuropathy target esterase and its yeast homologue degrade phosphatidylcholine to glycerophosphocholine in living cells."
Add GPRA	YMR008C (PLBPC_SCe, PLBP1I_SCe)	Merkel et al. (1999). "Characterization and Function in Vivo of Two Novel Phospholipases B/Lysophospholipases from Saccharomyces cerevisiae."
Add GPRA	YMR006C (PLBPC_SCe, PLBP1I_SCe)	Merkel et al. (1999). "Characterization and Function in Vivo of Two Novel Phospholipases B/Lysophospholipases from Saccharomyces cerevisiae."
Add GPRA	YOL011W (PLBP1I_SCe)	Merkel et al. (1999). "Characterization and Function in Vivo of Two Novel Phospholipases B/Lysophospholipases from Saccharomyces cerevisiae."
Add GPRA	YNL106C (PI45BP5P_SC, PI35BP5P_SC)	Ooms et al. (2000). "The yeast inositol polyphosphate 5-phosphatases inp52p and inp53p translocate to actin patches following hyperosmotic stress: mechanism for regulating phosphatidylinositol 4,5-bisphosphate at plasma membrane invaginations."
Add GPRA	YOR109W (PI45BP5P_SC, PI35BP5P_SC)	Ooms et al. (2000). "The yeast inositol polyphosphate 5-phosphatases inp52p and inp53p translocate to actin patches following hyperosmotic stress: mechanism for regulating phosphatidylinositol 4,5-bisphosphate at plasma membrane invaginations."
Add GPRA	YOL065C (PI45BP5P_SC)	Ooms et al. (2000). "The yeast inositol polyphosphate 5-phosphatases inp52p and inp53p translocate to actin patches following hyperosmotic stress: mechanism for regulating phosphatidylinositol 4,5-bisphosphate at plasma membrane invaginations."
Add GPRA	YIL002C (PI45BP5P_SC)	Ooms et al. (2000). "The yeast inositol polyphosphate 5-phosphatases inp52p and inp53p translocate to actin patches following hyperosmotic stress: mechanism for regulating phosphatidylinositol 4,5-bisphosphate at plasma membrane invaginations."
Add GPRA	YDR173C (MI145PKn, MI145P6Kn, MI1345PKn, MI1456PKn)	Dubois et al. (2002). "In Saccharomyces cerevisiae, the inositol polyphosphate kinase activity of Kcs1p is required for resistance to salt stress, cell wall integrity, and vacuolar morphogenesis.
Add GPRA	YDR017C (PMI1346PS, PMI12346PS)	Dubois et al. (2002). "In Saccharomyces cerevisiae, the inositol polyphosphate kinase activity of Kcs1p is required for resistance to salt stress, cell wall integrity, and vacuolar morphogenesis.
Add GPRA	YDR315C (MI13456PKn)	Ives et al. (2000). "Biochemical and functional characterization of inositol 1,3,4,5, 6-pentakisphosphate 2-kinases."
Add GPRA	YOR163W (PMI12346PH, PMI1346PH)	Safrany et al. (1999). "The Diadenosine Hexaphosphate Hydrolases from Schizosaccharomyces pombe and Saccharomyces cerevisiae Are Homologues of the Human Diphosphoinositol Polyphosphate Phosphohydrolase "
Add GPRA	YKL212W (PI35BP5P_SC)	Hughes et al. (2000). "SAC1 encodes a regulated lipid phosphoinositide phosphatase, defects in which can be suppressed by the homologous Inp52p and Inp53p phosphatases."
Add GPRA	YER019W (IPC124PLC_SC, IPC126PLC_SC, IPC224PLC_SC, IPC226PLC_SC, IPC324PLC_SC, IPC326PLC_SC, MIPC124PLC_SC, MIPC126PLC_SC, MIPC224PLC_SC, MIPC226PLC_SC, MIPC324PLC_SC, MIPC326PLC_SC, MIP2C124PLC_SC, MIP2C126PLC_SC, MIP2C224PLC_SC, MIP2C226PLC_SC, MIP2C324PLC_SC, MIP2C326PLC_SC)	Sawai et al. (2000). "Identification of ISC1 (YER019w) as inositol phosphosphingolipid phospholipase C in Saccharomyces cerevisiae."
Add GPRA	YPR140W (LPCAT_SC)	Testet et al. (2005). "Ypr140wp, ‘the yeast tafazzin’, displays a mitochondrial lysophosphatidylcholine (lyso-PC) acyltransferase activity related to triacylglycerol and mitochondrial lipid synthesis."
Add GPRA	YMR226C (LSERDHr, ATHRDHr)	Fujisawa et al. (2003). "Characterization of short-chain dehydrogenase/reductase homologues of Escherichia coli (YdfG) and Saccharomyces cerevisiae (YMR226C)."
Add GPRA	YPR021C (GLUt7m; ASPGLU2m)	Cavero et al. (2003). "Identification and metabolic role of the mitochondrial aspartate-glutamate transporter in Saccharomyces cerevisiae."
Add GPRA	YGR096W (THMPPt2m)	Marobbio et al. (2002). "Identification and reconstitution of the yeast mitochondrial transporter for thiamine pyrophosphate."
Add GPRA	YPL110C (GPDDA1)	Fisher et al. (2005). "Glycerophosphocholine-dependent growth requires Gde1p (YPL110c) and Git1p in Saccharomyces cerevisiae."
Add GPRA	YIL013C (ERGSTt, LANOSTt, ZYMSTt, FECOSTt, EPISTt)	Wilcox et al. (2002). "Transcriptional profiling identifies two members of the ATP-binding cassette transporter superfamily required for sterol uptake in yeast."
Add GPRA	YHR002W (COAtim)	Prohl et al. (2001). "The yeast mitochondrial carrier Leu5p and its human homologue Graves' disease protein are required for accumulation of coenzyme A in the matrix."
Add GPRA	YPR192W (H2Ot)	Bonhivers et al. (1998). "Aquaporins in Saccharomyces. Genetic and functional distinctions between laboratory and wild-type strains."
Add GPRA	YLL052C (H2Ot)	Bonhivers et al. (1998). "Aquaporins in Saccharomyces. Genetic and functional distinctions between laboratory and wild-type strains."
Add GPRA	YNL003C (AMETtm)	Marobbio et al. (2003). "Identification and functional reconstitution of yeast mitochondrial carrier for S-adenosylmethionine."
Add GPRA	YAL022C (URIt2, ADNt2, CYTDt2)	Vickers et al. (2000). "Nucleoside transporter proteins of Saccharomyces cerevisiae. Demonstration of a transporter (FUI1) with high uridine selectivity in plasma membranes and a transporter (FUN26) with broad nucleoside selectivity in intracellular membranes."
Add GPRA	YGL084C (GLYCt2)	Bleve et al. (2005). "Subcellular localization and functional expression of the glycerol uptake protein 1 (GUP1) of Saccharomyces cerevisiae tagged with green fluorescent protein."
Add GPRA	YPL189W (GLYCt2)	Holst et al. (2000). "GUP1 and its close homologue GUP2, encoding multimembrane-spanning proteins involved in active glycerol uptake in Saccharomyces cerevisiae."
Add GPRA	YPR156C (SPRMt2i)	Tomitori et al. (2001). "Multiple polyamine transport systems on the vacuolar membrane in yeast."
Add GPRA	YOR273C (SPRMt2i, PTRCt3i, SPMDt3i)	Tomitori et al. (2001). "Multiple polyamine transport systems on the vacuolar membrane in yeast."
Add GPRA	YGR260W (NACUP)	10869563
Add GPRA	YLL028W (SPRMt2i, PTRCt3i, SPMDt3i)	Tomitori et al. (2001). "Multiple polyamine transport systems on the vacuolar membrane in yeast."
Add GPRA	YGR138C (SPRMt2i)	Tomitori et al. (2001). "Multiple polyamine transport systems on the vacuolar membrane in yeast."
Add GPRA	YKL174C (PTRCtex2, SPMDtex2)	Tachihara et al. (2005). "Excretion of putrescine and spermidine by the protein encoded by YKL174c (TPO5) in Saccharomyces cerevisiae."
Add GPRA	YPL244C (UDPGALt2g)	Kainuma et al. (2001). "Overexpression of HUT1 gene stimulates in vivo galactosylation by enhancing UDP-galactose transport activity in Saccharomyces cerevisiae."
Add GPRA	YCR010C (ACtr)	Paiva et al. (2004). "Ady2p is essential for the acetate permease activity in the yeast Saccharomyces cerevisiae."
Add GPRA	YPL092W (SO3ti)	Park et al. (2000). "SSU1 mediates sulphite efflux in Saccharomyces cerevisiae."
Add GPRA	YJL212C (GTHRDt2)	Bourbouloux et al. (2000). "Hgt1p, a high affinity glutathione transporter from the yeast Saccharomyces cerevisiae."
Add GPRA	YCR075C (LCYSTintv)	Kalatzis et al. (2001). "Cystinosin, the protein defective in cystinosis, is a H(+)-driven lysosomal cystine transporter."
Add GPRA	YDR384C (NH4ti)	Guaragnella et al. (2003). "ATO3 encoding a putative outward ammonium transporter is an RTG-independent retrograde responsive gene regulated by GCN4 and the Ssy1-Ptr3-Ssy5 amino acid sensor system."
Add GPRA	YBR293W (HISt6, ARGt6, LYSt6, TYRt6)	Shimazu et al. (2005). "A family of basic amino acid transporters of the vacuolar membrane from Saccharomyces cerevisiae."
Add GPRA	YCL069W (HISt6, LYSt6)	Shimazu et al. (2005). "A family of basic amino acid transporters of the vacuolar membrane from Saccharomyces cerevisiae."
Add GPRA	YMR088C (HISt6, LYSt6)	Shimazu et al. (2005). "A family of basic amino acid transporters of the vacuolar membrane from Saccharomyces cerevisiae."
Add GPRA	YER119C (ASPt7, GLUt7)	Russnak et al. (2001). "A family of yeast proteins mediating bidirectional vacuolar amino acid transport."
Add GPRA	YJR001W (GLNt6, ASNt6, TYRt6, ILEt6, LEUt6)	Russnak et al. (2001). "A family of yeast proteins mediating bidirectional vacuolar amino acid transport."
Add GPRA	YKL146W (TYRt7, GLNt7, ASNt7, ILEt7, LEUt7)	Russnak et al. (2001). "A family of yeast proteins mediating bidirectional vacuolar amino acid transport."
Add GPRA	YNL101W (TYRt7, GLNt7, ASNt7, ILEt7, LEUt7)	Russnak et al. (2001). "A family of yeast proteins mediating bidirectional vacuolar amino acid transport."
Add GPRA	YGR193C (PDHm)	Lawson et al. (1991). "Disruption and mutagenesis of the Saccharomyces cerevisiae PDX1 gene encoding the protein X component of the pyruvate dehydrogenase complex."
Add GPRA	YLL048C (TCHOLAabcv)	Ortiz et al. (1997). "A yeast ATP-binding cassette-type protein mediating ATP-dependent bile acid transport."
Add GPRA	YDR135C (GTHRDabcv)	Rebbeor et al. (1998). "ATP-dependent transport of reduced glutathione in yeast secretory vesicles."
Add GPRA	YBR058C-A (SERPT)	Gable et al. (2000). "Tsc3p is an 80-amino acid protein associated with serine palmitoyltransferase and required for optimal enzyme activity."
Add GPRA	YJR153W (EPGALURSe)	Gognies et al. (1999). "Cloning, sequence analysis and overexpression of a Saccharomyces cerevisiae endopolygalacturonase-encoding gene (PGL1)."
Add GPRA	YOR125C (3DH5HPBMTm, 2HP6MPMOm, 2HPMBQMTm, 2HPMMBQMOm, 2HMHMBQMTm )	Marbois et al. (2005). "Coq3 and Coq4 Define a Polypeptide Complex in Yeast Mitochondria for the Biosynthesis of Coenzyme Q."
Add GPRA	YIL164C (NITRLASE, NITRLASE2, NITRLASE3)	Pace et al. (2001). "The nitrilase superfamily: classification, structure and function."
Add GPRA	YDR204W (3DH5HPBMTm, 2HP6MPMOm, 2HPMBQMTm, 2HPMMBQMOm, 2HMHMBQMTm )	Marbois et al. (2005). "Coq3 and Coq4 Define a Polypeptide Complex in Yeast Mitochondria for the Biosynthesis of Coenzyme Q."
Add GPRA	YGL119W (3DH5HPBMTm, 2HP6MPMOm, 2HPMBQMTm, 2HPMMBQMOm, 2HMHMBQMTm )	Marbois et al. (2005). "Coq3 and Coq4 Define a Polypeptide Complex in Yeast Mitochondria for the Biosynthesis of Coenzyme Q."
Add GPRA	YMR319C (FE2t)	Hassett et al. (2000). "The Fe(II) permease Fet4p functions as a low affinity copper transporter and supports normal copper trafficking in Saccharomyces cerevisiae."
Add GPRA	YPR002W (ACONT3m)	Ohlmeier et al. (2004). "The yeast mitochondrial proteome, a study of fermentative and respiratory growth."
Add GPRA	YGL225W (GDPMANNtg)	Abe et al. (1999). "Molecular characterization of Vig4/Vrg4 GDP-mannose transporter of the yeast Saccharomyces cerevisiae."
Add GPRA	YBR192W (CTPtm, UTPtm)	Marobbio et al. (2006). "Identification of a mitochondrial transporter for pyrimidine nucleotides in Saccharomyces cerevisiae: bacterial expression, reconstitution and functional characterization."
Add GPRA	YEL038W (DKMPPD2)	Subhi et al. (2003). "Methylthioadenosine Phosphorylase Regulates Ornithine Decarboxylase by Production of Downstream Metabolites"
Add GPRA	YMR009W (DKMPPD2)	Subhi et al. (2003). "Methylthioadenosine Phosphorylase Regulates Ornithine Decarboxylase by Production of Downstream Metabolites"
Add GPRA	YBR183W (CERS224er, CERS226er, CERASE226er, CERASE224er)	Mao et al. (2000). "Cloning and characterization of a Saccharomyces cerevisiae alkaline ceramidase with specificity for dihydroceramide."
Add GPRA	YKL008C (CERS226, CERS224er, CERS124er, CERS124, CERS226er, CERS126, CERS224, CERS126er)	Jiang et al. (1998). "Homologs of the yeast longevity gene LAG1 in Caenorhabditis elegans and human."
Change GPRA	VALTAm	Dickinson et al. (1998). "An Investigation of the Metabolism of Valine to Isobutyl Alcohol in Saccharomyces cerevisiae."
Change GPRA	3MOPDC, 3MOBDC, PPYRDC, INDPYRD, ACALDCD, PYRDC2	Vuralhan et al. (2003). "Identification and characterization of phenylpyruvate decarboxylase genes in Saccharomyces cerevisiae."
Change GPRA	3MOPDC, 3MOBDC, PPYRDC, INDPYRD, ACALDCD, PYRDC2	Vuralhan et al. (2003). "Identification and characterization of phenylpyruvate decarboxylase genes in Saccharomyces cerevisiae."
Change GPRA	3MOPDC, 3MOBDC, PPYRDC, INDPYRD, ACALDCD, PYRDC2	Vuralhan et al. (2003). "Identification and characterization of phenylpyruvate decarboxylase genes in Saccharomyces cerevisiae."
Change GPRA	4MOPDC, 3MOPDC, PPYRDC, INDPYRD	Vuralhan et al. (2003). "Identification and characterization of phenylpyruvate decarboxylase genes in Saccharomyces cerevisiae."
Change GPRA	ALCD22xi, ALCD23xi, ALCD24xi, ALCD25xi, ALCD26xi, ALCD2ir	Dickinson et al. (2003). "The Catabolism of Amino Acids to Long Chain and Complex Alcohols in Saccharomyces cerevisiae."
Change GPRA	ALCD22xi, ALCD23xi, ALCD24xi, ALCD25xi, ALCD26xi, ALCD2if	Leskovac et al. (2002). "The three zinc-containing alcohol dehydrogenases from baker's yeast, Saccharomyces cerevisiae."
Change GPRA	ALCD22xim, ALCD23xim, ALCD24xim, ALCD25xim, ALCD26xim, ALCD2irm	Dickinson et al. (2003). "The Catabolism of Amino Acids to Long Chain and Complex Alcohols in Saccharomyces cerevisiae."
Change GPRA	ALCD22xi, ALCD23xi, ALCD24xi, ALCD25xi, ALCD26xi, ALCD2ir	Dickinson et al. (2003). "The Catabolism of Amino Acids to Long Chain and Complex Alcohols in Saccharomyces cerevisiae."
Change GPRA	ALCD22xi, ALCD23xi, ALCD24xi, ALCD25xi, ALCD26xi, ALCD2ir	Dickinson et al. (2003). "The Catabolism of Amino Acids to Long Chain and Complex Alcohols in Saccharomyces cerevisiae."
Change GPRA	ALCD22xi, ALCD23xi, ALCD24xi, ALCD25xi, ALCD26xi	Dickinson et al. (2003). "The Catabolism of Amino Acids to Long Chain and Complex Alcohols in Saccharomyces cerevisiae."
Change GPRA	TRPTA	Iraqui et al. (1998). "Characterisation of Saccharomyces cerevisiae ARO8 and ARO9 genes encoding aromatic aminotransferases I and II reveals a new aminotransferase subfamily."
Change GPRA	TRPTA	Iraqui et al. (1998). "Characterisation of Saccharomyces cerevisiae ARO8 and ARO9 genes encoding aromatic aminotransferases I and II reveals a new aminotransferase subfamily."
Change GPRA	TRPt2r	Schreve et al. (1998). "The Saccharomyces cerevisiae YCC5 (YCL025c) gene encodes an amino acid permease, Agp1, which transports asparagine and glutamine."
Change GPRA	CSNATr	Swiegers et al. (2001). "Carnitine-dependent metabolic activities in Saccharomyces cerevisiae: three carnitine acetyltransferases are essential in a carnitine-dependent strain."
Add Rxn	GLCNtv	Wang et al. (2001). "Antagonistic controls of autophagy and glycogen accumulation by Snf1p, the yeast homolog of AMP-activated protein kinase, and the cyclin-dependent kinase Pho85p."
Add Rxn	D-LACt2m	Pallotta et al. (2004). "Two separate pathways for d-lactate oxidation by Saccharomyces cerevisiae mitochondria which differ in energy production and carrier involvement."
Add Rxn	ACON3MT, 3IPM3MT	Katz et al. (2004). "3-Isopropylmalate is the major endogenous substrate of the Saccharomyces cerevisiae trans-aconitate methyltransferase."
Add Rxn	BTDt-RR	Gonzalez et al. (2000). "Characterization of a (2R,3R)-2,3-butanediol dehydrogenase as the Saccharomyces cerevisiae YAL060W gene product. Disruption and induction of the gene."
Add Rxn	PNP
Change GPRA	GTHOm	Outten et al. (2004). "Alternative start sites in the Saccharomyces cerevisiae GLR1 gene are responsible for mitochondrial and cytosolic isoforms of glutathione reductase."
Change GPRA	DROPPRy	Richter et al. (1997). "Biosynthesis of riboflavin: characterization of the bifunctional deaminase-reductase of Escherichia coli and Bacillus subtilis."
Change GPRA	HEMEOSm	Valnot et al. (2000). " A mutation in the human heme A:farnesyltransferase gene (COX10 ) causes cytochrome c oxidase deficiency."
Add Rxn	TAURt	Uria-Nickelsen et al. (1993). "Sulfonate-sulfur assimilation by yeasts resembles that of bacteria."
Change GPRA	PI3P5K_SC	Hughes et al. (2000). "Sac phosphatase domain proteins."
Change GPRA	THRAr, THRA2r	Liu et al. (1997). "The GLY1 gene of Saccharomyces cerevisiae encodes a low-specific L-threonine aldolase that catalyzes cleavage of L-allo-threonine and L-threonine to glycine--expression of the gene in Escherichia coli and purification and characterization of the enzyme."
Change GPRA	G3PIt, G3PCt	Almaguer et al. (2004). "Glycerophosphoinositol, a Novel Phosphate Source Whose Transport Is Regulated by Multiple Factors in Saccharomyces cerevisiae."
Change GPRA	ERGSTt, LANOSTt, ZYMSTt, FECOSTt, EPISTt	Wilcox et al. (2002). "Transcriptional profiling identifies two members of the ATP-binding cassette transporter superfamily required for sterol uptake in yeast."
Remove Rxn	delete ARAB1D1	Kim et al. (1998). "D-arabinose dehydrogenase and its gene from Saccharomyces cerevisiae."
Remove Rxn	delete SPRMti, SPMDt2, PTRCt2
Add Rxn	GLYATi	Murata et al. (1986). "Metabolism of 2-oxoaldehydes in yeasts. Possible role of glycolytic bypath as a detoxification system in L-threonine catabolism by Saccharomyces cerevisiae."
Add Rxn	AACTOOR	Murata et al. (1986). "Metabolism of 2-oxoaldehydes in yeasts. Possible role of glycolytic bypath as a detoxification system in L-threonine catabolism by Saccharomyces cerevisiae."
Add Rxn	2PHETOHt, 2PHETOHtm, 2MBTOHt, 2MBTOHtm, IBUTOHt, IBUTOHtm, IAMOHt, IAMOHtm, IND3ETHt, IND3ETHtm
Add Rxn	2MBALDtm, 2MBALDt, 2MPPALt, 2MPPALtm, 3MBALDt, 3MBALDtm, PACALDt, PACALDtm, ID3ACALDt
Add Rxn	ACESt, IAMACt, IBUTACt, 2MBACt, PHEACt	Lilly et al. (2000). "Effect of increased yeast alcohol acetyltransferase activity on flavor profiles of wine and distillates."
Change GPRA	PPTTm	Marbois et al. (2005). "Coq3 and Coq4 Define a Polypeptide Complex in Yeast Mitochondria for the Biosynthesis of Coenzyme Q."
Add Rxn	3OPHB5Hm	Meganathan, R. (2001). "Ubiquinone biosynthesis in microorganisms."
Add Rxn	3HPH5MBDCm	Meganathan, R. (2001). "Ubiquinone biosynthesis in microorganisms."
Remove Rxn	delete YDR538W and corresponding rxn OPHBDC6	Meganathan, R. (2001). "Ubiquinone biosynthesis in microorganisms."
Remove Rxn	delete YPL266W and corresponding rxn OHPHM6n	Meganathan, R. (2001). "Ubiquinone biosynthesis in microorganisms."
Remove Rxn	delete rxn OPHHX6	Meganathan, R. (2001). "Ubiquinone biosynthesis in microorganisms."
Remove Rxn	delete rxn OMPHHX6m	Meganathan, R. (2001). "Ubiquinone biosynthesis in microorganisms."
Add Rxn	GGTT	Marbois et al. (2005). "Coq3 and Coq4 Define a Polypeptide Complex in Yeast Mitochondria for the Biosynthesis of Coenzyme Q."
Remove Rxn	delete 2OMPH_5tn	Meganathan, R. (2001). "Ubiquinone biosynthesis in microorganisms."
Remove Rxn	delete 2OHPH_5tn	Meganathan, R. (2001). "Ubiquinone biosynthesis in microorganisms."
Remove Rxn	delete 2OMPH_5tm	Meganathan, R. (2001). "Ubiquinone biosynthesis in microorganisms."
Add Rxn	3DH5HPBtm	Meganathan, R. (2001). "Ubiquinone biosynthesis in microorganisms."
Add Rxn	34HPLFm, T4HCINNMFm, COUCOAFm, 4BZCOAFm, 4HBZFm	Meganathan, R. (2001). "Ubiquinone biosynthesis in microorganisms."
Add Rxn	PENDPtm	Meganathan, R. (2001). "Ubiquinone biosynthesis in microorganisms."
Add Rxn	IPDPtm	Meganathan, R. (2001). "Ubiquinone biosynthesis in microorganisms."
Remove Rxn	delete AMETtn
Remove Rxn	delete AHCYStn
Add Rxn	FE2utm	Knight et al. (1998). "Mt-Hsp70 homolog, Ssc2p, required for maturation of yeast frataxin and mitochondrial iron homeostasis."
Add Rxn	FEtm	Knight et al. (1998). "Mt-Hsp70 homolog, Ssc2p, required for maturation of yeast frataxin and mitochondrial iron homeostasis."
Change GPRA	ALDD2ym	Saint-Prix et al. (2004). "Functional analysis of the ALD gene family of Saccharomyces cerevisiae during anaerobic growth on glucose: the NADP+-dependent Ald6p and Ald5p isoforms play a major role in acetate formation."
Add Rxn	LCADi	Inoue et al. (1985). "Metabolism of 2-oxoaldehydes in yeasts. Purification and characterization of lactaldehyde dehydrogenase from Saccharomyces cerevisiae."
Add Rxn	NH4tn
Add Rxn	ETHAt	Kersting et al. (2004). "Regulation of the yeast EKI1-encoded ethanolamine kinase by inositol and choline."
Change GPRA	G6PI3
Change GPRA	MCITSm	McCammon et al. (2003). "Global transcription analysis of Krebs tricarboxylic acid cycle mutants reveals an alternating pattern of gene expression and effects on hypoxic and oxidative genes."
Remove Rxn	delete 2MICITtm
Remove Rxn	delete MCITS
Remove Rxn	delete MCITLm
Add Rxn	MCITL2m
Remove Rxn	delete ASP1DC	White et al. (2003). "Specialization of function among aldehyde dehydrogenases: the ALD2 and ALD3 genes are required for beta-alanine biosynthesis in Saccharomyces cerevisiae."
Change GPRA	ALDD22x	White et al. (2003). "Specialization of function among aldehyde dehydrogenases: the ALD2 and ALD3 genes are required for beta-alanine biosynthesis in Saccharomyces cerevisiae."
Change GPRA	ALDD22x	White et al. (2003). "Specialization of function among aldehyde dehydrogenases: the ALD2 and ALD3 genes are required for beta-alanine biosynthesis in Saccharomyces cerevisiae."
Add Rxn	FRDPtm
Add Rxn	COAtn
Add Rxn	H2O2tn
Add Rxn	HCO3tn
Add Rxn	NADtn
Add Rxn	MI145Ptn
Remove Rxn	delete rxn M1PD
Add Rxn	MINOHPtn
Add Rxn	ASPt5n
Add Rxn	ACCOAtn
Add Rxn	AMPtn
Remove Rxn	delete rxn HACDp
Remove Rxn	delete rxn KATp
Add Rxn	TTCCOAtx
Add Rxn	HEXCCOAtx
Remove Rxn	delete CMPtm
Add Rxn	TRDOXtp
Add Rxn	TRDRDtp
Remove Rxn	delete rxn 5MTHFtm	McNiel et al. (1996). "In vivo analysis of folate coenzymes and their compartmentation in Saccharomyces cerevisiae."
Change GPRA	8AONNt2	Phalip et al. (1999). "Characterization of the biotin biosynthesis pathway in Saccharomyces cerevisiae and evidence for a cluster containing BIO5, a novel gene involved in vitamer uptake."
Add Rxn	MTRI	Subhi et al. (2003). "Methylthioadenosine Phosphorylase Regulates Ornithine Decarboxylase by Production of Downstream Metabolites"
Add Rxn	MDRPD	Subhi et al. (2003). "Methylthioadenosine Phosphorylase Regulates Ornithine Decarboxylase by Production of Downstream Metabolites"
Add Rxn	UNK3	Subhi et al. (2003). "Methylthioadenosine Phosphorylase Regulates Ornithine Decarboxylase by Production of Downstream Metabolites"
Remove Rxn	delete rxn GLUt2m
Remove Rxn	delete rxn THFtm	McNiel et al. (1996). "In vivo analysis of folate coenzymes and their compartmentation in Saccharomyces cerevisiae."
Remove Rxn	delete rxn MLTHFtm	McNiel et al. (1996). "In vivo analysis of folate coenzymes and their compartmentation in Saccharomyces cerevisiae."
Change Reversibility	GLUDyi
Change Reversibility	TYRTAi, TYRTAip, TYRTAim
Add Rxn	LACD2cm
Change GPRA	DHORDfum	Nagy et al. (1992). "Divergent evolution of pyrimidine biosynthesis between anaerobic and aerobic yeasts."
Add rxn	Add spontanous degradation of cmusa to quln		Gene deletions
Change reversibility	Make THRAr irreversible (only forward towards gly)		Gene deletions
Change reversibility	Make AGT irreversible (forward Glx -> Gly)		Gene deletions
Change reversibility	Make FTHFL and FTHFLm irreversible (can only use atp)		Basic testing
Change reversibility	Make THIORDX and THIORDXn irreversible (no h2o2 generation)		Basic testing
Remove rxn	Remove spurious pathway: AMCOXO, AM6SAD, PCLAD		Gene deletions
Remove rxn	Remove HBZOPT6 & 3OPHB5Hm		Gene deletions
Change GPRA	Trp2/Trp3 should be a protein complex - not isozymes		Gene deletions
Change GPRA	Remove Trp2/Trp3 association with CHRPL		Gene deletions
Change GPRA	Add Aro8 as an isozyme for PHETA1 reaction		Gene deletions
Change GPRA	Add Coq9 to GPRs for 2HMHMBQMTm, 2HPMBQMTm, 2HP6MPMOm, 2HPMMBQMOm, 3DH5HPBMTm	Johnson et al. (2005). "COQ9, a new gene required for the biosynthesis of coenzyme Q in Saccharomyces cerevisiae."	Gene deletions
Add transport	Add 2obut transport between cytoplasm and mitochondria		Gene deletions
Add transport	Add 4abz transport into cell and supplement into media		Gene deletions
Add transport	Add ile-L transport out of mitochondria		Gene deletions
Add transport	Add ala transport out of mitochondria		Gene deletions
Add transport	Add akg transport between peroxisome and cytoplasm		Gene deletions
Change biomass	Replace ppp9 by pheme in biomass		Gene deletions
Change biomass	Change biomass coefficients for trace elements to 1e-6		Gene deletions
Change biomass	Anaerobic biomass: no pheme & q6		Basic testing
Change protein names	Rename Cat5 Coq7 and Abc1 Coq8		Gene deletions
Change min media	Add nac supplement		Gene deletions
Change min media	Add 4abz supplement		Gene deletions
Remove rxn	Remove DICtm: Reversible succ-fum exchange		Basic testing
Change GPRA	Add Dic1-m as a isozyme for SUCFUMtm (irreversible transporter)		Basic testing
Add rxn	Add methylglyoxal synthesis from dhap (MGSA)	Villas-Boas et al. (2005) "High-throughput metabolic state analysis: the missing link in integrated functional genomics of yeasts."	Metabolite secretion observed
Add rxn	Add 2hb synthesis from 2obut, 2hb transport and exchange	Villas-Boas et al. (2005) "High-throughput metabolic state analysis: the missing link in integrated functional genomics of yeasts."	Metabolite secretion observed
Change reversibility	Make abut, ttdca & nac transport reversible	Villas-Boas et al. (2005) "High-throughput metabolic state analysis: the missing link in integrated functional genomics of yeasts."	Metabolite secretion observed
Add rxn	Add rexchange and reversible transport for 3c3hmp, 3mop, glx, nadp, oaa	Villas-Boas et al. (2005) "High-throughput metabolic state analysis: the missing link in integrated functional genomics of yeasts."	Metabolite secretion observed

## Sheet: BIOMASS EQUATION
[c] : (1.1348) 13BDglcn + (0.4588) ala-L + (0.046) amp + (0.1607) arg-L + (0.1017) asn-L + (0.2975) asp-L + (59.276) atp + (0.000001) camp + (0.000001) chitin + (0.0447) cmp + (0.000001) coa + (0.0066) cys-L + (0.0036) damp + (0.0024) dcmp + (0.0024) dgmp + (0.0036) dtmp + (0.0007) ergst + (0.000001) fad + (0.1054) gln-L + (0.3018) glu-L + (0.2904) gly + (0.5185) glycogen + (0.046) gmp + (0.00000…
