# Supplementary material for: Connecting extracellular metabolomic measurements to intracellular flux states in yeast
Source: BMC Syst Biol. 2009 Mar 25;3:37. doi: 10.1186/1752-0509-3-37 (PMC2679711; doi:10.1186/1752-0509-3-37)
Supplement: Additional file 2 — iMM904 model files. The data provided are the model text files of the iMM904 metabolic network that is compatible with the available COBRA Toolbox [13]. The model structure can be loaded into Matlab using the 'SimPhenyPlus' format with GPR and compound information. [file 1752-0509-3-37-S2.zip]

Archive with 6 entries (6 files):
- iMM904 model/iMM904.met
- iMM904 model/iMM904.rxn
- iMM904 model/iMM904.sto
- iMM904 model/iMM904_cmpd.txt
- iMM904 model/iMM904_gpr.txt
- iMM904 model/simpheny_to_sbml_l2v1_flux.pl
