# Supplementary material for: Connecting extracellular metabolomic measurements to intracellular flux states in yeast
Source: BMC Syst Biol. 2009 Mar 25;3:37. doi: 10.1186/1752-0509-3-37 (PMC2679711; doi:10.1186/1752-0509-3-37)
Supplement: Additional file 2 — iMM904 model files. The data provided are the model text files of the iMM904 metabolic network that is compatible with the available COBRA Toolbox [13]. The model structure can be loaded into Matlab using the 'SimPhenyPlus' format with GPR and compound information. [file 1752-0509-3-37-S2.zip › iMM904 model/iMM904.rxn]

********************************************************************
*
* Database Name     : UCSD1.GENOMATICA.COM
* Program Name      : Yeast
* Project Name      : S. cerevisiae
* Study Owner       : YEAST
* Study Name        : Final iMM904 simulations
* Model Version     : Saccharomyces cerevisiae S288C - 4.0 - iMM904 - YEAST - YEAST - (02/19/2006 10:42 AM).
* Simulation Type   : Single Optimization
* Simulation Number : 5
* Simulation Name   : iMM904 GlcMM o2 s10 notrace
*
********************************************************************
Ratio Constraints
Lower Bound	Upper Bound	Reaction 1	Reaction 2

REACTION NUMBER	ABBREVIATION	OFFICIAL NAME	DIRECTION	LOWER BOUND	UPPER BOUND	OBJECTIVE	FLUX VALUE	REDUCED COST

21758	biomass_SC5_notrace	biomass_SC5_notrace	Irreversible	0	999999	1	.2878657037040153	0
4146	EX_13BDglcn(e)	1,3-beta-D-Glucan exchange	Reversible	0	999999	0	0	-.023757829741734453
12491	EX_2hb(e)	2-Hydroxybutyrate exchange	Reversible	0	999999	0	0	-.03741858184323176
19492	EX_2mbac(e)	2-methylbutyl acetate exchange	Reversible	0	999999	0	0	0
19493	EX_2mbald(e)	2-methylbutyraldehyde exchange	Reversible	0	999999	0	0	-.04375400310769427
19494	EX_2mbtoh(e)	2-methyl-1-butanol exchange	Reversible	0	999999	0	0	0
19495	EX_2mppal(e)	2-methylpropanal exchange	Reversible	0	999999	0	0	-.009305149982179305
19496	EX_2phetoh(e)	2-phenylethanol exchange	Reversible	0	999999	0	0	0
21795	EX_3c3hmp(e)	3-Carboxy-3-hydroxy-4-methylpentanoate exchange	Reversible	0	999999	0	0	-.016630480819214068
19497	EX_3mbald(e)	3-Methylbutanal exchange	Reversible	0	999999	0	0	-.018808281878873054
21791	EX_3mop(e)	3mop exchange	Reversible	0	999999	0	0	-.04375400310769427
827	EX_4abut(e)	4-Aminobutanoate exchange	Reversible	0	999999	0	0	-.021382046767560975
8747	EX_4abz(e)	4-Aminobenzoate exchange	Reversible	0	999999	0	0	0
1604	EX_5aop(e)	5-Amino-4-oxopentanoate exchange	Reversible	0	999999	0	0	0
4140	EX_8aonn(e)	8-Amino-7-oxononanoate exchange	Reversible	0	999999	0	0	0
19439	EX_Nbfortyr(e)	N,N-bisformyl-dityrosine exchange	Reversible	0	999999	0	0	0
2300	EX_abt(e)	L-Arabinitol exchange	Reversible	0	999999	0	0	0
828	EX_ac(e)	Acetate exchange	Reversible	0	999999	0	0	-.00019798191451444623
1456	EX_acald(e)	Acetaldehyde exchange	Reversible	0	999999	0	0	-.002177801059658985
19498	EX_aces(e)	Acetic ester exchange	Reversible	0	999999	0	0	0
826	EX_ade(e)	Adenine exchange	Reversible	0	999999	0	0	-.12215484125541756
758	EX_adn(e)	Adenosine exchange	Reversible	0	999999	0	0	-.15383194757773017
829	EX_akg(e)	2-Oxoglutarate exchange	Reversible	0	999999	0	0	-.019402227622416435
830	EX_ala-L(e)	L-Alanine exchange	Reversible	0	999999	0	0	-.004157620204803524
1126	EX_alltn(e)	Allantoin exchange	Reversible	0	999999	0	0	-.0752331275154924
1605	EX_alltt(e)	Allantoate exchange	Reversible	0	999999	0	0	-.0752331275154924
1606	EX_amet(e)	S-Adenosyl-L-methionine exchange	Reversible	0	999999	0	0	-.2791544994653794
1607	EX_arab-D(e)	D-Arabinose exchange	Reversible	0	999999	0	0	0
680	EX_arab-L(e)	L-Arabinose exchange	Reversible	0	999999	0	0	0
831	EX_arg-L(e)	L-Arginine exchange	Reversible	0	999999	0	0	-.09780306577014011
832	EX_asn-L(e)	L-Asparagine exchange	Reversible	0	999999	0	0	-.05167327968827243
833	EX_asp-L(e)	L-Aspartate exchange	Reversible	0	999999	0	0	-.01603653507567075
834	EX_btd-RR(e)	(R,R)-2,3-Butanediol exchange	Reversible	0	999999	0	0	0
1608	EX_btn(e)	Biotin exchange	Reversible	0	999999	0	0	-.01187891487086723
1047	EX_chol(e)	Choline exchange	Reversible	0	999999	0	0	-.12987613592148178
1048	EX_cit(e)	Citrate exchange	Reversible	0	999999	0	0	-.021382046767560975
805	EX_co2(e)	CO2 exchange	Reversible	0	999999	0	18.021084337403053	0
706	EX_crn(e)	L-Carnitine exchange	Reversible	0	999999	0	0	0
835	EX_csn(e)	Cytosine exchange	Reversible	0	999999	0	0	-.08948782536053315
1065	EX_cys-L(e)	L-Cysteine exchange	Reversible	0	999999	0	0	-.06177035732850958
836	EX_cytd(e)	Cytidine exchange	Reversible	0	999999	0	0	-.12116493168284576
4137	EX_dad-2(e)	Deoxyadenosine exchange	Reversible	0	999999	0	0	-.1558117667228747
1609	EX_dann(e)	7,8-Diaminononanoate exchange	Reversible	0	999999	0	0	0
8161	EX_dca(e)	Decanoate (n-C10:0) exchange	Reversible	0	999999	0	0	0
837	EX_dcyt(e)	Deoxycytidine exchange	Reversible	0	999999	0	0	-.11126583595712311
2588	EX_ddca(e)	Dodecanoate (n-C12:0) exchange	Reversible	0	999999	0	0	0
1610	EX_dgsn(e)	Deoxyguanosine exchange	Reversible	0	999999	0	0	-.17758977731946463
1611	EX_din(e)	Deoxyinosine exchange	Reversible	0	999999	0	0	-.13977523164720396
1612	EX_dttp(e)	dTTP exchange	Reversible	0	999999	0	0	-.1415570688778346
1066	EX_duri(e)	Deoxyuridine exchange	Reversible	0	999999	0	0	-.09938692108625588
15298	EX_epist(e)	episterol exchange	Reversible	0	999999	0	0	-.7063994709875698
15300	EX_epistest_SC(e)	episterol ester, yeast-specific exchange	Reversible	0	999999	0	0	-32.49595952074438
2038	EX_ergst(e)	Ergosterol exchange	Reversible	0	999999	0	0	-.7394624507114835
15299	EX_ergstest_SC(e)	ergosterol ester, yeast-specific exchange	Reversible	0	999999	0	0	-32.529022500468294
8149	EX_etha(e)	Ethanolamine exchange	Reversible	0	999999	0	0	-.003365692546745902
839	EX_etoh(e)	Ethanol exchange	Reversible	0	999999	0	15.815474819203953	0
1310	EX_fe2(e)	Fe2+ exchange	Reversible	-999999	999999	0	0	0
15296	EX_fecost(e)	fecosterol exchange	Reversible	0	999999	0	0	-.7063994709875698
15297	EX_fecostest_SC(e)	fecosterol ester, yeast-specific exchange	Reversible	0	999999	0	0	-32.495959520744385
1613	EX_fmn(e)	FMN exchange	Reversible	0	999999	0	0	-.2765807345766915
1067	EX_for(e)	Formate exchange	Reversible	0	999999	0	.0014882656881497593	0
681	EX_fru(e)	D-Fructose exchange	Reversible	0	999999	0	0	-.02375782974173446
840	EX_fum(e)	Fumarate exchange	Reversible	0	999999	0	0	-.011878914870867225
12288	EX_g3pc(e)	sn-Glycero-3-phosphocholine exchange	Reversible	0	999999	0	0	-.23460856869962798
12291	EX_g3pi(e)	sn-Glycero-3-phospho-1-inositol exchange	Reversible	0	999999	0	0	0
682	EX_gal(e)	D-Galactose exchange	Reversible	0	999999	0	0	-.023757829741734453
2628	EX_galur(e)	D-Galacturonate exchange	Reversible	0	999999	0	0	0
4141	EX_gam6p(e)	D-Glucosamine 6-phosphate exchange	Reversible	0	999999	0	0	-.04751565948346892
2039	EX_gcald(e)	Glycolaldehyde exchange	Reversible	0	999999	0	0	0
99	EX_glc(e)	D-Glucose exchange	Reversible	-10	999999	0	-10	-.023757829741734453
710	EX_gln-L(e)	L-Glutamine exchange	Reversible	0	999999	0	0	-.033260961638428205
841	EX_glu-L(e)	L-Glutamate exchange	Reversible	0	999999	0	0	-.021382046767560975
21796	EX_glx(e)	Glyoxylate exchange	Reversible	0	999999	0	0	-.011680932956352735
1068	EX_gly(e)	Glycine exchange	Reversible	0	999999	0	0	-.013660752101497274
711	EX_glyc(e)	Glycerol exchange	Reversible	0	999999	0	0	-.021580028682075474
1069	EX_gsn(e)	Guanosine exchange	Reversible	0	999999	0	0	-.1756099581743201
1614	EX_gthox(e)	Oxidized glutathione exchange	Reversible	0	999999	0	0	-.015541580289384575
2571	EX_gthrd(e)	Reduced glutathione exchange	Reversible	0	999999	0	0	0
842	EX_gua(e)	Guanine exchange	Reversible	0	999999	0	0	-.1439328518520075
104	EX_h(e)	H+ exchange	Reversible	-999999	999999	0	1.4495304790593906	0
100	EX_h2o(e)	H2O exchange	Reversible	-999999	999999	0	5.640454760022918	0
4143	EX_hdca(e)	Hexadecanoate (n-C16:0) exchange	Reversible	0	999999	0	0	-.278758535636351
2040	EX_hdcea(e)	hexadecenoate (n-C16:1) exchange	Reversible	0	999999	0	0	-.3118215153602647
12508	EX_hexc(e)	hexacosanoate (n-C26:0) exchange	Reversible	0	999999	0	0	0
843	EX_his-L(e)	L-Histidine exchange	Reversible	0	999999	0	0	-.11601740190546994
844	EX_hxan(e)	Hypoxanthine exchange	Reversible	0	999999	0	0	-.10611830617974682
19499	EX_iamac(e)	isoamyl acetate exchange	Reversible	0	999999	0	0	0
19500	EX_iamoh(e)	Isoamyl alcohol exchange	Reversible	0	999999	0	0	0
19501	EX_ibutac(e)	isobutyl acetate exchange	Reversible	0	999999	0	0	0
19502	EX_ibutoh(e)	isobutyl alcohol exchange	Reversible	0	999999	0	0	0
19503	EX_id3acald(e)	Indole-3-acetaldehyde exchange	Reversible	0	999999	0	0	-.12730237103279385
845	EX_ile-L(e)	L-Isoleucine exchange	Reversible	0	999999	0	0	-.045733822252838806
19504	EX_ind3eth(e)	Indole-3-ethanol exchange	Reversible	0	999999	0	0	0
712	EX_inost(e)	myo-Inositol exchange	Reversible	0	999999	0	0	-.03563674461260168
759	EX_ins(e)	Inosine exchange	Reversible	0	999999	0	0	-.13779541250205943
846	EX_k(e)	K+ exchange	Reversible	-999999	999999	0	0	0
3075	EX_lac-D(e)	D-lactate exchange	Reversible	0	999999	0	0	0
847	EX_lac-L(e)	L-Lactate exchange	Reversible	0	999999	0	0	-.004157620204803524
15301	EX_lanost(e)	Lanosterol exchange	Reversible	0	999999	0	0	-.3688403067404267
15302	EX_lanostest_SC(e)	lanosterol ester, yeast-specific exchange	Reversible	0	999999	0	0	-32.15840035649724
848	EX_leu-L(e)	L-Leucine exchange	Reversible	0	999999	0	0	-.020788101024017597
1072	EX_lys-L(e)	L-Lysine exchange	Reversible	0	999999	0	0	-.055632917978561486
849	EX_mal-L(e)	L-Malate exchange	Reversible	0	999999	0	0	-.011878914870867225
713	EX_malt(e)	Maltose exchange	Reversible	0	999999	0	0	-.047515659483468906
714	EX_man(e)	D-Mannose exchange	Reversible	0	999999	0	0	-.023757829741734453
1457	EX_melib(e)	Melibiose exchange	Reversible	0	999999	0	0	-.047515659483468906
1120	EX_met-L(e)	L-Methionine exchange	Reversible	0	999999	0	0	-.0896858072750476
3094	EX_mmet(e)	S-Methyl-L-methionine exchange	Reversible	0	999999	0	0	0
850	EX_na1(e)	Sodium exchange	Reversible	-999999	999999	0	0	0
2033	EX_nac(e)	Nicotinate exchange	Reversible	0	999999	0	0	0
10111	EX_nadp(e)	Nicotinamide adenine dinucleotide phosphate exchange	Reversible	0	999999	0	-.000000000000009728329253277934	0
892	EX_nh4(e)	Ammonia exchange	Reversible	-999999	999999	0	-1.6110288961514074	0
2924	EX_nmn(e)	NMN exchange	Reversible	0	999999	0	0	0
804	EX_o2(e)	O2 exchange	Reversible	-2	999999	0	-2	-.03108316057876915
21799	EX_oaa(e)	Oxaloacetate exchange	Reversible	0	999999	0	0	-.014056715930526209
2035	EX_ocdca(e)	octadecanoate (n-C18:0) exchange	Reversible	0	999999	0	0	-.3185529004537562
4144	EX_ocdcea(e)	octadecenoate (n-C18:1) exchange	Reversible	0	999999	0	0	-.35161588017766987
2041	EX_ocdcya(e)	octadecynoate (n-C18:2) exchange	Reversible	0	999999	0	0	-.38467885990158357
852	EX_orn(e)	Ornithine exchange	Reversible	0	999999	0	0	-.03425087121100045
12297	EX_pacald(e)	Phenylacetaldehyde exchange	Reversible	0	999999	0	0	-.06968963390908775
1615	EX_pap(e)	Adenosine 3',5'-bisphosphate exchange	Reversible	0	999999	0	0	-.16571086244859737
15199	EX_pc_SC(e)	Phosphatidylcholine, yeast-specific exchange	Reversible	0	999999	0	0	-80.88234346424788
19466	EX_pectin(e)	Pectin exchange	Reversible	0	999999	0	0	0
2042	EX_pepd(e)	peptide exchange	Reversible	0	999999	0	0	0
853	EX_phe-L(e)	L-Phenylalanine exchange	Reversible	0	999999	0	0	-.0716694530542323
19505	EX_pheac(e)	Phenethyl acetate exchange	Reversible	0	999999	0	0	0
101	EX_pi(e)	Phosphate exchange	Reversible	-999999	999999	0	-.05691104962229865	0
1616	EX_pnto-R(e)	(R)-Pantothenate exchange	Reversible	0	999999	0	0	0
854	EX_pro-L(e)	L-Proline exchange	Reversible	0	999999	0	0	-.033062979723913755
15200	EX_ptd1ino_SC(e)	phosphatidyl-1D-myo-inositol, yeast-specific exchange	Reversible	0	999999	0	0	-57.42148659428508
1617	EX_ptrc(e)	Putrescine exchange	Reversible	0	999999	0	0	-.03425087121100045
855	EX_pyr(e)	Pyruvate exchange	Reversible	0	999999	0	0	-.002177801059658985
717	EX_rib-D(e)	D-Ribose exchange	Reversible	0	999999	0	0	-.019798191451445374
991	EX_ribflv(e)	Riboflavin exchange	Reversible	0	999999	0	0	-.2765807345766915
718	EX_sbt-D(e)	D-Sorbitol exchange	Reversible	0	999999	0	0	-.025737648886878992
2301	EX_sbt-L(e)	L-Sorbitol exchange	Reversible	0	999999	0	0	0
1074	EX_ser-L(e)	L-Serine exchange	Reversible	0	999999	0	0	-.018214336135329738
8749	EX_so3(e)	Sulfite exchange	Reversible	0	999999	0	0	0
719	EX_so4(e)	Sulfate exchange	Reversible	-999999	999999	0	-.022252018896320388	0
1618	EX_spmd(e)	Spermidine exchange	Reversible	0	999999	0	0	0
1619	EX_sprm(e)	Spermine exchange	Reversible	0	999999	0	0	-.06929367008005877
2043	EX_srb-L(e)	L-Sorbose exchange	Reversible	0	999999	0	0	0
856	EX_succ(e)	Succinate exchange	Reversible	0	999999	0	0	-.00970111381120824
720	EX_sucr(e)	Sucrose exchange	Reversible	0	999999	0	0	-.04751565948346891
2634	EX_taur(e)	Taurine exchange	Reversible	0	999999	0	0	0
1075	EX_thm(e)	Thiamin exchange	Reversible	0	999999	0	0	-.12314475082799026
2298	EX_thmmp(e)	Thiamin monophosphate exchange	Reversible	0	999999	0	0	-.12314475082799026
2299	EX_thmpp(e)	Thiamine diphosphate exchange	Reversible	0	999999	0	0	-.12314475082799026
857	EX_thr-L(e)	L-Threonine exchange	Reversible	0	999999	0	0	-.03959638290289075
1621	EX_thym(e)	Thymine exchange	Reversible	0	999999	0	0	-.08414231366864298
858	EX_thymd(e)	Thymidine exchange	Reversible	0	999999	0	0	-.11779923913610012
721	EX_tre(e)	Trehalose exchange	Reversible	0	999999	0	0	-.08315240409607061
1076	EX_trp-L(e)	L-Tryptophan exchange	Reversible	0	999999	0	0	-.12928219017793838
2037	EX_ttdca(e)	tetradecanoate (n-C14:0) exchange	Reversible	0	999999	0	0	-.2389641708189458
859	EX_tyr-L(e)	L-Tyrosine exchange	Reversible	0	999999	0	0	-.06968963390908775
860	EX_ura(e)	Uracil exchange	Reversible	0	999999	0	0	-.06572999561879875
2925	EX_urea(e)	Urea exchange	Reversible	0	999999	0	0	-.06355219455913966
861	EX_uri(e)	Uridine exchange	Reversible	0	999999	0	0	-.09740710194111135
862	EX_val-L(e)	L-Valine exchange	Reversible	0	999999	0	0	-.011284969127323845
863	EX_xan(e)	Xanthine exchange	Reversible	0	999999	0	0	-.09641719236853855
1622	EX_xtsn(e)	Xanthosine exchange	Reversible	0	999999	0	0	-.12809429869085115
684	EX_xyl-D(e)	D-Xylose exchange	Reversible	0	999999	0	0	-.015640571246641848
4145	EX_xylt(e)	Xylitol exchange	Reversible	0	999999	0	0	-.017620390391786388
2044	EX_zymst(e)	zymosterol exchange	Reversible	0	999999	0	0	-.6642293231959912
15303	EX_zymstest_SC(e)	zymosterol ester, yeast-specific exchange	Reversible	0	999999	0	0	-32.4537893729528
2009	13BGH	Endo-1,3-beta-glucan glucohydrase	Irreversible	0	999999	0	0	-.023757829741734467
2397	13BGHe	Exo-1,3-beta-glucan glucohydrase	Irreversible	0	999999	0	0	0
2729	13GS	1,3-beta-glucan synthase	Irreversible	0	999999	0	.3266700005633166	0
13472	16GS	1,6-beta-glucan synthase	Irreversible	0	999999	0	0	-.04751565948346892
18758	23CAPPD	ADP-ribose 2,3-cyclic phosphodiesterase	Irreversible	0	999999	0	0	0
1678	2DDA7Ptm	2-Dehydro-3-deoxy-D-arabino-heptonate7-phohsphate mitochondrial transport via diffusion	Reversible	-999999	999999	0	-.07608290548897124	0
1769	2DHPtm	2-Dehydropantoate mitochondrial transport	Reversible	-999999	999999	0	0	0
18757	2DOXG6PP	2-deoxyglucose-6-phosphatase	Irreversible	0	999999	0	0	0
10742	2HBO	2-Hydroxybutyrate:NAD+ oxidoreductase	Reversible	-999999	999999	0	0	0
12476	2HBt2	2-hydroxybutyrate cotransport with proton	Reversible	-999999	999999	0	0	0
19587	2HMHMBQMTm	2-hexaprenyl-3-methyl-5-hydroxy-6-methoxy-1,4-benzoquinone methyltransferase, mitochondrial	Irreversible	0	999999	0	0	0
19585	2HP6MPMOm	2-Hexaprenyl-6-methoxyphenol monooxygenase, mitochondrial	Irreversible	0	999999	0	0	0
19586	2HPMBQMTm	2-hexaprenyl-6-methoxy-1,4-benzoquinone methyltransferase, mitochondrial	Irreversible	0	999999	0	0	0
19581	2HPMMBQMOm	2-hexaprenyl-3-methyl-6-methoxy-1,4-benzoquinone monooxygenase, mitochondrial	Irreversible	0	999999	0	0	0
19473	2MBACt	2-methylbutyl transport (extracellular)	Irreversible	0	999999	0	0	0
19480	2MBALDt	2-Methylbutanal transport (extracellular)	Reversible	-999999	999999	0	0	0
19479	2MBALDtm	2-Methylbutanal transport (mitochondrial)	Reversible	-999999	999999	0	0	0
19475	2MBTOHt	2-methyl-1-butanol transport (extracellular)	Reversible	-999999	999999	0	0	0
19488	2MBTOHtm	2-methyl-1-butanol transport (mitochondrial)	Reversible	-999999	999999	0	0	0
19482	2MPPALt	2-methylpropanal transport (extracellular)	Reversible	-999999	999999	0	0	0
19481	2MPPALtm	2-methylpropanal transport (mitochondrial)	Reversible	-999999	999999	0	0	0
21415	2OBUTtm	2obut transporter (mitochondrial)	Reversible	-999999	999999	0	.055471721103763756	0
2662	2OXOADPtim	2-oxoadipate transport out of mitochondria via diffusion	Irreversible	0	999999	0	.08238716440008918	0
19468	2PHETOHt	2-phenylethanol reversible transport	Reversible	-999999	999999	0	0	0
19469	2PHETOHtm	2-phenylethanol reversible transport, mitochondrial	Reversible	-999999	999999	0	0	0
14223	34HPLFM	3-(4-hydroxyphenyl-)lactate formation	Irreversible	0	999999	0	0	0
2388	34HPPOR	4-Hydroxyphenylpyruvate:oxygen oxidoreductase	Irreversible	0	999999	0	0	-.09879297534271236
1988	34HPPt2m	3-(4-hydroxyphenyl)pyruvate mitochondrial transport via proton symport	Reversible	-999999	999999	0	0	0
1989	34HPPt2p	3-(4-hydroxyphenyl)pyruvate peroxisomal transport via proton symport	Reversible	-999999	999999	0	0	0
21793	3C3HMPt	2-Isopropylmalate transport, diffusion	Reversible	-999999	999999	0	0	0
1508	3C3HMPtm	2-Isopropylmalate transport, diffusion, mitochondrial	Reversible	-999999	999999	0	-.08532339457787014	0
1501	3C4MOPtm	3-Carboxy-4-methyl-2-oxopentanoate transport, diffusion, mitochondrial	Reversible	-999999	999999	0	0	0
19577	3DH5HPBMTm	S-adenosyl-L-methionine:3-hexaprenyl-4,5-dihydroxylate O-methyltransferase, mitochondrial	Irreversible	0	999999	0	0	0
19588	3DH5HPBtm	3-Hexaprenyl-4,5-dihydroxybenzoate transport, mitochondrial	Reversible	-999999	999999	0	0	0
1879	3DSPHR	3-Dehydrosphinganine reductase	Irreversible	0	999999	0	0	0
3260	3HAO	3-hydroxyanthranilate 3,4-dioxygenase	Irreversible	0	999999	0	0	0
19578	3HPH5MBDCm	3-Hexaprenyl-4-hydroxy-5-methoxybenzoate decarboxylase, mitochondrial	Irreversible	0	999999	0	0	0
18748	3IPM3MT	3-Isopropylmalate 3-methyltransferase	Irreversible	0	999999	0	0	-.05880062861079269
19483	3MBALDt	3-methylbutanal transport (extracellular)	Reversible	-999999	999999	0	0	0
19484	3MBALDtm	3-methylbutanal transport (mitochondrial)	Reversible	-999999	999999	0	0	0
18955	3MOBDC	3-Methyl-2-oxobutanoate decarboxylase	Irreversible	0	999999	0	0	0
1513	3MOBtm	3-methyl-2-oxobutanoate transport, diffusion, mitochondrial	Reversible	-999999	999999	0	-.07616926520008245	0
18956	3MOPDC	3-Methyl-2-oxopentanoate decarboxylase	Irreversible	0	999999	0	0	0
21792	3MOPt	3mop reversible trasport	Reversible	-999999	999999	0	0	0
2995	3MOPtm	3-Methyl-2-oxopentanoate transport, diffusion, mitochondrial	Reversible	-999999	999999	0	-.055471721103763756	0
19576	3OPHB5Hm	3-Hexaprenyl-4,5-dihydroxybenzoate hydroxylase, mitochondrial	Irreversible	0	999999	0	0	0
1775	3OPHB_5tm	3-Octaprenyl-4-hydroxybenzoate mitochondrial transport	Reversible	-999999	999999	0	0	0
1682	4ABUTNtm	4-aminobutanal mitochondrial transport via diffusion	Reversible	-999999	999999	0	0	0
1683	4ABUTtm	4-aminobutanoate mitochondrial transport via diffusion	Reversible	-999999	999999	0	0	0
8695	4ABZt	4-Aminobenzoate mitochondrial transport via diffusion	Reversible	-999999	999999	0	0	0
2398	4ABZtm	4-Aminobenzoate mitochondrial transport via diffusion	Reversible	-999999	999999	0	0	0
1674	4H2OGLTtm	4-hydroxy-2-oxoglutarate mitochondrial transport via diffusion	Reversible	-999999	999999	0	0	0
1314	4H2OGLTtp	4-hydroxy-2-oxoglutarate peroxisomal transport via diffusion	Reversible	-999999	999999	0	0	0
14222	4HBZCOAFm	4-hydroxybenzoyl-CoA formation	Irreversible	0	999999	0	0	-.01663048081921406
14227	4HBZFm	4-hydroxybenzoate formation	Irreversible	0	999999	0	0	0
1766	4HBZtm	4-Hydroxybenzoate mitochondrial transport	Reversible	-999999	999999	0	0	0
1845	4HGLSDm	L-4-hydroxyglutamate semialdehyde dehydrogenase, mitochondrial	Reversible	-999999	999999	0	0	0
1676	4HPRO-LTtm	trans-4-hydroxy-L-proline mitochondrial transport via diffusion	Reversible	-999999	999999	0	0	0
3034	4HTHRS	4-Hydroxy-L-threonine synthase	Irreversible	0	999999	0	0	-.0019798191451445395
18953	4MOPDC	4-Methyl-2-oxopentanoate decarboxylase	Irreversible	0	999999	0	0	0
1753	5AOPt2	5-Aminolevulinate transport in via proton symport	Irreversible	0	999999	0	0	0
1760	5AOPtm	5-Aminolevulinate mitochondrial transport	Reversible	-999999	999999	0	0	0
2342	6PGLter	6-phospho-D-glucono-1,5-lactone endoplasmic reticular transport via diffusion	Reversible	-999999	999999	0	-.0008348105407416445	0
1749	8AONNt2	8-Amino-7-oxononanoate reversible transport via proton symport	Reversible	-999999	999999	0	0	0
3463	AABTN	4-acetamidobutyrate deacetylase	Irreversible	0	999999	0	0	0
11706	AACTOOR	Aminoacetone:oxygen oxidoreductase(deaminating)(flavin-containing)	Irreversible	0	999999	0	0	-.05315814404713075
3261	AASAD1	L-aminoadipate-semialdehyde dehydrogenase (NADPH)	Irreversible	0	999999	0	0	-.004157620204803508
2673	AASAD2	L-aminoadipate-semialdehyde dehydrogenase (NADH)	Irreversible	0	999999	0	.08238716440008918	0
2663	AATA	2-aminoadipate transaminase	Reversible	-999999	999999	0	.08238716440008918	0
374	ABTA	4-aminobutyrate transaminase	Irreversible	0	999999	0	0	0
2053	ABTt	L-arabinitol transport via passive diffusion	Reversible	-999999	999999	0	0	0
1405	ABUTDm	Aminobutyraldehyde dehydrogenase, mitochondrial	Irreversible	0	999999	0	0	0
11687	ABUTt2r	4-aminobutyrate reversible transport in via proton symport	Reversible	-999999	999999	0	0	0
2	ACACT1	acetyl-CoA C-acetyltransferase	Irreversible	0	999999	0	0	-.055830899893076005
1464	ACACT1m	acetyl-CoA C-acetyltransferase, mitochondrial	Irreversible	0	999999	0	.0037998272888930024	0
3081	ACACT4p	acetyl-CoA C-acetyltransferase (octanoyl-CoA), peroxisomal	Irreversible	0	999999	0	0	0
2077	ACACT5p	acetyl-CoA C-acyltransferase (decanoyl-CoA), peroxisomal	Irreversible	0	999999	0	0	0
2076	ACACT6p	acetyl-CoA C-acetyltransferase (dodecanoyl), peroxisomal	Irreversible	0	999999	0	0	0
3078	ACACT7p	acetyl-CoA acyltransferase (tetradecanoyl-CoA), peroxisomal	Irreversible	0	999999	0	0	0
2074	ACACT8p	acetyl-CoA acyltransferase (hexadecanoyl-CoA), peroxisomal	Irreversible	0	999999	0	0	0
3077	ACACT9p	acetyl-CoA acyltransferase (tetracosanoyl-CoA), peroxisomal	Irreversible	0	999999	0	0	0
19459	ACALDCD	Acetaldehyde condensation	Irreversible	0	999999	0	0	-.002177801059658985
1564	ACALDt	acetaldehyde reversible transport	Reversible	-999999	999999	0	0	0
5533	ACALDtm	acetaldehyde mitochondrial diffusion	Reversible	-999999	999999	0	-1.011776948245426	0
1425	ACCOACr	acetyl-CoA carboxylase, reversible reaction	Reversible	-999999	999999	0	.11445540379271656	0
12714	ACCOACrm	Acetyl-Coa carboxylase, mitochondrial	Reversible	-999999	999999	0	0	0
1534	ACCOAtn	acetyl-CoA transport, nuclear	Reversible	-999999	999999	0	0	0
19472	ACESt	acetic ester transport (extracellular)	Irreversible	0	999999	0	0	-.02395581165624891
3566	ACGAM6PS	N-acetylglucosamine-6-phosphate synthase	Reversible	-999999	999999	0	0	0
1447	ACGAMPM	phosphoacetylglucosamine mutase	Reversible	-999999	999999	0	0	0
2965	ACGKm	acetylglutamate kinase, mitochondrial	Irreversible	0	999999	0	.04626001858523526	0
3464	ACGSm	N-acteylglutamate synthase, mitochondrial	Irreversible	0	999999	0	0	-.02870737760459574
1323	ACHBSm	2-aceto-2-hydroxybutanoate synthase, mitochondrial	Irreversible	0	999999	0	.055471721103763756	0
19054	ACHLE1	Isoamyl acetate-hydrolyzing esterase	Irreversible	0	999999	0	0	-.023757829741734463
19055	ACHLE2	Isobutyl acetate-hydrolyzing esterase	Irreversible	0	999999	0	0	-.023757829741734463
19056	ACHLE3	Ethyl acetate-hydrolyzing esterase	Irreversible	0	999999	0	0	-.023757829741734463
1324	ACLSm	acetolactate synthase, mitochondrial	Irreversible	0	999999	0	.16149265977795257	0
3818	ACOAHim	acetyl-CoA hydrolase, mitochondrial (irreversible)	Irreversible	0	999999	0	0	-.00712734892252033
2067	ACOAO4p	acyl-CoA oxidase (decanoyl-CoA), peroxisomal	Irreversible	0	999999	0	0	0
2066	ACOAO5p	acyl-CoA oxidase (dodecanoyl-CoA), peroxisomal	Irreversible	0	999999	0	0	0
2064	ACOAO6p	acyl-CpA oxidase (tetradecanoyl-CoA), peroxisomal	Irreversible	0	999999	0	0	0
2063	ACOAO7p	acyl-CoA oxidase (hexadecanoyl-CoA), peroxisomal	Irreversible	0	999999	0	0	0
2065	ACOAO8p	acyl-CoA oxidase (octadecanoyl-CoA), peroxisomal	Irreversible	0	999999	0	0	0
2058	ACOAO9p	acyl-CoA oxidase (hexacanoyl-CoA), peroxisomal	Irreversible	0	999999	0	0	0
3280	ACOATA	Acetyl-CoA ACP transacylase	Reversible	-999999	999999	0	0	0
3279	ACOATAm	Acetyl-CoA ACP transacylase	Reversible	-999999	999999	0	0	0
12554	ACON3MT	trans-aconitate 3-methyltransferase	Irreversible	0	999999	0	0	-.04217014779157863
285	ACONT	aconitase	Reversible	-999999	999999	0	.26605460241022727	0
20495	ACONT3m	aconitase, mitochondrial	Reversible	-999999	999999	0	0	0
241	ACONTm	Aconitate hydratase	Reversible	-999999	999999	0	.2632243994669516	0
1339	ACOTAim	acteylornithine transaminase, irreversible, mitochondrial	Irreversible	0	999999	0	.04626001858523526	0
1823	ACP1e	acid phosphatase, extracellular (secreted)	Irreversible	0	999999	0	0	0
1723	ACPSm	acyl carrier protein synthase, mitochondrial	Irreversible	0	999999	0	-.0000000000000008881784197001252	0
2996	ACRNtm	O-acetylcarnintine transport into mitochondria via diffusion	Irreversible	0	999999	0	0	-.019600209536930938
2167	ACRNtp	acetylcarnitine transport out of peroxisome	Irreversible	0	999999	0	0	0
291	ACS	acetyl-CoA synthetase	Irreversible	0	999999	0	.1470705880223815	0
699	ACSm	acetyl-CoA synthetase	Irreversible	0	999999	0	0	-.010691023383780474
1173	ACSp	acetyl-CoA synthetase	Irreversible	0	999999	0	0	0
1557	ACt2r	acetate reversible transport via proton symport	Reversible	-999999	999999	0	-1.5064415286816892	0
873	ACtm	acetate transport, mitochondrial	Reversible	-999999	999999	0	0	0
1528	ACtp	acetate transport, peroxisomal	Reversible	-999999	999999	0	0	0
1010	ACtr	acetate transporter	Reversible	-999999	999999	0	1.5064415286816892	0
3513	ADA	Adenosine deaminase	Irreversible	0	999999	0	0	-.016036535075670738
3621	ADCL	4-aminobenzoate synthase	Irreversible	0	999999	0	0	-.079390747720296
3619	ADCS	4-amino-4-deoxychorismate synthase	Irreversible	0	999999	0	0	0
3515	ADD	adenine deaminase	Irreversible	0	999999	0	0	-.016036535075670738
573	ADEt2	adenine transport in via proton symport	Irreversible	0	999999	0	0	0
1519	ADEtm	adenine reversible transport, mitochondria	Reversible	-999999	999999	0	0	0
1959	ADHAPR_SC	acyldihydroxyacetonephosphate reductase, yeast-specific	Irreversible	0	999999	0	0	0
181	ADK1	adenylate kinase	Reversible	-999999	999999	0	.7157118631482016	0
1572	ADK1m	adenylate kinase, mitochondrial	Reversible	-999999	999999	0	0	0
4682	ADK3	adentylate kinase (GTP)	Reversible	-999999	999999	0	-.2669062018173327	0
1573	ADK3m	adentylate kinase (GTP)	Reversible	-999999	999999	0	0	0
1080	ADK4	adentylate kinase (ITP)	Reversible	-999999	999999	0	0	0
2984	ADK4m	adentylate kinase (ITP), mitochondrial	Reversible	-999999	999999	0	0	0
303	ADMDC	adenosylmethionine decarboxylase	Irreversible	0	999999	0	0	0
2539	ADNCYC	adenylate cyclase	Irreversible	0	999999	0	0	0
179	ADNK1	adenosine kinase	Irreversible	0	999999	0	.0053830886592650855	0
1143	ADNUC	adenosine hydrolase	Irreversible	0	999999	0	0	-.01187891487086723
575	ADNt2	adenosine transport in via proton symport	Irreversible	0	999999	0	0	0
178	ADPT	adenine phosphoribosyltransferase	Irreversible	0	999999	0	0	-.011878914870867285
2867	ADSK	adenylyl-sulfate kinase	Irreversible	0	999999	0	.01649470482224008	0
1077	ADSL1r	adenylsuccinate lyase	Reversible	-999999	999999	0	.03336363505930216	0
1309	ADSL2r	adenylosuccinate lyase	Reversible	-999999	999999	0	.028495826009667248	0
3516	ADSS	adenylosuccinate synthase	Irreversible	0	999999	0	.03336363505930216	0
3577	AGAT_SC	1-Acyl-glycerol-3-phosphate acyltransferase, yeast-specific	Irreversible	0	999999	0	.007110282881489179	0
1338	AGPRim	N-acetyl-g-glutamyl-phosphate reductase, irreversible, mitochondrial	Irreversible	0	999999	0	.04626001858523526	0
21737	AGTi	Alanine glyoxylate aminotransferase (irreversible)	Irreversible	0	999999	0	.015000681820009486	0
1521	AHCYStm	S-adenosyl-L-homocysteine reversible transport, mitochondrial	Reversible	-999999	999999	0	0	0
3004	AHCi	adenosylhomocysteinase	Irreversible	0	999999	0	.0053830886592650855	0
812	AHMMPS	4-amino-5-hydroxymethyl-2-methylpyrimidine synthetase	Irreversible	0	999999	0	0	-.13106402740856796
1594	AHSERL	O-acetylhomoserine (thiol)-lyase	Irreversible	0	999999	0	0	0
1595	AHSERL2	O-acetylhomoserine (thiol)-lyase	Irreversible	0	999999	0	.01649470482224008	0
396	AICART	phosphoribosylaminoimidazolecarboxamide formyltransferase	Reversible	-999999	999999	0	.04758132216524347	0
1429	AIRCr	phosphoribosylaminoimidazole carboxylase	Reversible	-999999	999999	0	.028495826009667248	0
496	AKGDam	oxoglutarate dehydrogenase (lipoamide)	Reversible	-999999	999999	0	.22100074112351853	0
491	AKGDbm	oxoglutarate dehydrogenase (dihydrolipoamide S-succinyltransferase)	Irreversible	0	999999	0	.22100074112351853	0
1550	AKGMAL	alpha-ketoglutarate/malate transporter	Reversible	-999999	999999	0	0	0
1954	AKGt2n	2-oxoglutarate nuclear transport via proton symport	Reversible	-999999	999999	0	0	0
1563	AKGt2r	2-oxoglutarate reversible transport via symport	Reversible	-999999	999999	0	0	0
15151	AKGtp	AKG transporter, peroxisome	Reversible	-999999	999999	0	0	0
68	AKP1	alkaline phosphatase (Dihydroneopterin)	Irreversible	0	999999	0	0	-.2142164315046386
1818	ALASm	5-aminolevulinate synthase	Irreversible	0	999999	0	0	-.0322710520658559
299	ALATA_L	L-alanine transaminase	Reversible	-999999	999999	0	-.1470734666794117	0
1465	ALATA_Lm	L-alanine transaminase, mitochondrial	Reversible	-999999	999999	0	0	0
2919	ALATRS	Alanyl-tRNA synthetase	Irreversible	0	999999	0	0	-.027915449946537996
1357	ALAt2r	L-alanine reversible transport via proton symport	Reversible	-999999	999999	0	0	0
21740	ALAtmi	Alanine transport from mitochondia to cytoplasm	Irreversible	0	999999	0	0	-.002969728717716799
3073	ALCD19y	alcohol dehydrogenase (glycerol, NADP)	Irreversible	0	999999	0	0	0
20473	ALCD22xi	aldehyde dehydrogenase (2-methylbutanol, NAD)	Irreversible	0	999999	0	0	-.041576202048035284
20474	ALCD22xim	aldehyde dehydrogenase (2-methylbutanol, NAD), mitochondrial	Irreversible	0	999999	0	0	-.041576202048035284
20475	ALCD22yi	aldehyde dehydrogenase (2-methylbutanol, NADP)	Irreversible	0	999999	0	0	-.045733822252838806
20476	ALCD23xi	aldehyde dehydrogenase (isobutyl alcohol, NAD)	Irreversible	0	999999	0	0	-.007127348922520321
20477	ALCD23xim	aldehyde dehydrogenase (isobutyl alcohol, NAD), mitochondrial	Irreversible	0	999999	0	0	-.007127348922520321
20478	ALCD23yi	aldehyde dehydrogenase (isobutyl alcohol, NADP)	Irreversible	0	999999	0	0	-.011284969127323845
20479	ALCD24xi	aldehyde dehydrogenase (isoamyl alcohol, NAD)	Irreversible	0	999999	0	0	-.016630480819214068
20480	ALCD24xim	aldehyde dehydrogenase (isoamyl alcohol, NAD), mitochondrial	Irreversible	0	999999	0	0	-.01663048081921407
20481	ALCD24yi	aldehyde dehydrogenase (isoamyl alcohol, NADP)	Irreversible	0	999999	0	0	-.020788101024017593
20482	ALCD25xi	aldehyde dehydrogenase (2-phenylethanol, NAD)	Irreversible	0	999999	0	0	-.06751183284942877
20483	ALCD25xim	aldehyde dehydrogenase (2-phenylethanol, NAD), mitochondrial	Irreversible	0	999999	0	0	-.06751183284942877
20484	ALCD25yi	aldehyde dehydrogenase (2-phenylethanol, NADP)	Irreversible	0	999999	0	0	-.0716694530542323
20485	ALCD26xi	aldehyde dehydrogenase (tryptophol, NAD)	Irreversible	0	999999	0	0	-.12512456997313487
20486	ALCD26xim	aldehyde dehydrogenase (tryptophol, NAD), mitochondrial	Irreversible	0	999999	0	0	-.12512456997313487
1211	ALCD2if	alcohol dehydrogenase, forward rxn (ethanol -> acetaldehyde)	Irreversible	0	999999	0	0	0
1212	ALCD2ir	alcohol dehydrogenase, reverse rxn (acetaldehyde -> ethanol)	Irreversible	0	999999	0	0	0
1214	ALCD2irm	alcohol dehydrogenase, reverse rxn (acetaldehyde -> ethanol), mitochondrial	Irreversible	0	999999	0	1.011776948245426	0
247	ALCD2x	alcohol dehydrogenase (ethanol)	Reversible	-999999	999999	0	-14.803697870958526	0
2522	ALDD19x	aldehyde dehydrogenase (phenylacetaldehyde, NAD)	Irreversible	0	999999	0	0	-.07186743496874673
2392	ALDD20xm	aldehyde dehydrogenase (indole-3-acetaldehyde, NAD), mitochondrial	Irreversible	0	999999	0	0	-.13244990081016964
2390	ALDD20y	aldehyde dehydrogenase (indole-3-acetaldehyde, NADP)	Irreversible	0	999999	0	0	-.12532255188764932
3215	ALDD20ym	aldehyde dehydrogenase (indole-3-acetaldehyde, NADP), mitochondrial	Irreversible	0	999999	0	0	-.1282922806053661
20497	ALDD22x	aldehyde dehydrogenase (3-aminopropanal, NAD)	Irreversible	0	999999	0	0	0
1524	ALDD2xm	aldehyde dehydrogenase (acetylaldehyde, NAD), mitochondrial	Irreversible	0	999999	0	0	-.007127348922520321
249	ALDD2y	aldehyde dehydrogenase (acetaldehyde, NADP)	Irreversible	0	999999	0	.1305758832001414	0
1525	ALDD2ym	aldehyde dehydrogenase (acetylaldehyde, NADP), mitochondrial	Irreversible	0	999999	0	0	-.002969728717716797
2641	ALLTAHr	Allantoate amidinohydrolase, reversible	Reversible	-999999	999999	0	0	0
1426	ALLTNr	allantoinase, reversible reaction	Reversible	-999999	999999	0	0	0
1384	ALLTNti	allantoin irreversible uniport	Irreversible	0	999999	0	0	0
1385	ALLTTti	allantoate irreversible uniport	Irreversible	0	999999	0	0	0
3876	ALPHNH	allophanate hydrolase	Irreversible	0	999999	0	0	-.07543110943000689
1652	AMAOTr	adenosylmethionine-8-amino-7-oxononanoate transaminase	Reversible	-999999	999999	0	0	0
1374	AMETt2	S-adenosyl-L-methionine transport in via proton symport	Irreversible	0	999999	0	0	0
1520	AMETtm	S-Adenosyl-L-methionine reversible transport, mitochondrial	Reversible	-999999	999999	0	0	0
3495	AMID	amidase	Irreversible	0	999999	0	0	0
3664	AMID2	amidase	Irreversible	0	999999	0	0	0
3666	AMID3	amidase	Irreversible	0	999999	0	0	0
3569	AMPDA	Adenosine monophosphate deaminase	Irreversible	0	999999	0	0	-.01603653507567071
2927	AMPN	AMP nucleosidase	Irreversible	0	999999	0	0	-.011878914870867202
20515	AMPtn	AMP transport via diffusion (cytosol to nucleus)	Reversible	-999999	999999	0	0	0
330	ANPRT	anthranilate phosphoribosyltransferase	Irreversible	0	999999	0	.008175385985194036	0
329	ANS	anthranilate synthase	Irreversible	0	999999	0	.008175385985194036	0
2802	AOBUTDs	L-2-amino-3-oxobutanoate decarboxylation (spontaneous)	Irreversible	0	999999	0	0	0
3255	AP4AHr	Ap4A hydrolase, reversible	Reversible	-999999	999999	0	0	0
2980	APRTO2	N-acetylputrescine: oxygen oxireductase (deaminating)	Irreversible	0	999999	0	0	0
1356	ARAB-Dt	D-arabinose reversible transport	Reversible	-999999	999999	0	0	0
2401	ARAB-Lt	L-arabinoase extracellular transport	Reversible	-999999	999999	0	0	0
19458	ARAB14LO	D-arabinono-1,4-lactone oxidase	Reversible	-999999	999999	0	0	0
2228	ARAB1D2	D-arabinose 1-dehydrogenase (NADP)	Irreversible	0	999999	0	0	0
2051	ARABR	arabinose reductase	Irreversible	0	999999	0	0	-.0019798191451445386
373	ARGN	arginase	Irreversible	0	999999	0	0	0
2851	ARGSL	argininosuccinate lyase	Reversible	-999999	999999	0	.04626001858523526	0
1341	ARGSSr	argininosuccinate synthase, reversible	Reversible	-999999	999999	0	.04626001858523526	0
1343	ARGTRS	Arginyl-tRNA synthetase	Irreversible	0	999999	0	0	-.12156089551187457
2968	ARGTRSm	Arginyl-tRNA synthetase, mitochondrial	Irreversible	0	999999	0	0	-.1156214380764409
1945	ARGt2m	arginine mitochondrial transport via proton symport	Reversible	-999999	999999	0	0	0
1358	ARGt2r	L-arganine reversible transport via proton symport	Reversible	-999999	999999	0	0	0
18733	ARGt6	L-arginine transport in via proton antiport (vacuolar)	Irreversible	0	999999	0	0	-.09780306577014011
2372	ARMT	hnRNP arginine N-methyltransferase	Irreversible	0	999999	0	0	-.15818754969704857
1586	ASADi	aspartate-semialdehyde dehydrogenase, irreversible	Irreversible	0	999999	0	.12516400797050586	0
3521	ASNN	L-asparaginase	Irreversible	0	999999	0	0	-.035636744612601676
3522	ASNNe	L-asparaginase, extracellular	Irreversible	0	999999	0	0	-.035636744612601676
259	ASNS1	asparagine synthase (glutamine-hydrolysing)	Irreversible	0	999999	0	.029275942066698358	0
1034	ASNTRS	Asparaginyl-tRNA synthetase	Irreversible	0	999999	0	0	-.07543110943000689
1691	ASNTRSm	asparaginyl-tRNA synthetase, miotchondrial	Irreversible	0	999999	0	0	-.06949165199457323
1940	ASNt2m	asparagine mitochondrial transport via proton transport	Reversible	-999999	999999	0	0	0
1359	ASNt2r	L-asparagine reversible transport via proton symport	Reversible	-999999	999999	0	0	0
18737	ASNt6	L-asparagine transport in via proton antiport (vacuolar)	Irreversible	0	999999	0	0	0
18744	ASNt7	L-asparagine transport out via proton symport, vacuolar	Irreversible	0	999999	0	0	0
3524	ASPCT	aspartate carbamoyltransferase	Irreversible	0	999999	0	.031837946829664086	0
20573	ASPGLU2m	Aspartate-glutamate transporter	Irreversible	0	999999	0	0	-.002969728717716797
2231	ASPGLUtp	aspartate-glutamate peroxisomal shuttle	Reversible	-999999	999999	0	0	0
1585	ASPKi	aspartate kinase, irreversible	Irreversible	0	999999	0	.12516400797050586	0
7868	ASPOcm	aspartate oxidase	Irreversible	0	999999	0	0	0
260	ASPTA	aspartate transaminase	Reversible	-999999	999999	0	-.3861339359015967	0
1453	ASPTAm	aspartate transaminase	Reversible	-999999	999999	0	.006096512528579123	0
1467	ASPTAp	aspartate transaminase, peroxisomal	Reversible	-999999	999999	0	0	0
1033	ASPTRS	Aspartyl-tRNA synthetase	Irreversible	0	999999	0	0	-.0397943648174052
3001	ASPTRSm	Aspartyl-tRNA synthetase, mitochondrial	Irreversible	0	999999	0	0	-.03385490738197154
1952	ASPt2m	aspartate mitochondrial transport via proton symport	Reversible	-999999	999999	0	.006096512528579123	0
2237	ASPt2n	aspartate nuclear transport via proton symport	Reversible	-999999	999999	0	0	0
1360	ASPt2r	L-aspartate reversible transport via proton symport	Reversible	-999999	999999	0	0	0
20514	ASPt5n	L-aspartate nuclear transport via diffusion	Reversible	-999999	999999	0	0	0
18740	ASPt7	L-aspartate transport out via proton symport, vacuolar	Irreversible	0	999999	0	0	0
13921	ATHRDHr	L-allo-threonine dehydrogenase	Reversible	-999999	999999	0	0	0
3766	ATP2tp_H	AMP/ATP transporter, peroxisomal	Irreversible	0	999999	0	0	-.01187891487086723
2654	ATPATF1	ATP adenylyltransferase	Irreversible	0	999999	0	0	-.01187891487086723
3460	ATPATF2	ATP adenylyltransferase	Irreversible	0	999999	0	0	-.3888364801063864
4135	ATPATF3	ATP adenylyltransferase	Irreversible	0	999999	0	0	-.41061449070297634
13538	ATPH1	ATP diphosphohydrolase	Irreversible	0	999999	0	0	-.02375782974173446
806	ATPM	ATP maintenance requirement	Irreversible	1	1	0	1	-.01187891487086723
339	ATPPRT	ATP phosphoribosyltransferase	Irreversible	0	999999	0	.019085496155576216	0
984	ATPS	ATPase, cytosolic	Irreversible	0	999999	0	0	-.01187891487086723
1458	ATPS3g	ATP synthase, Golgi Apparatus	Irreversible	0	999999	0	0	0
3187	ATPS3m	ATP synthase, mitochondrial	Irreversible	0	999999	0	4.281244254008018	0
869	ATPS3v	ATP synthase, vacuole	Irreversible	0	999999	0	0	0
3756	ATPtm-H	ADP/ATP transporter, mitochondrial	Irreversible	0	999999	0	4.455984976546304	0
3765	ATPtp-H	ADP/ATP transporter, peroxisomal	Irreversible	0	999999	0	0	0
5659	BACCL	biotin-[acetyl-CoA-carboxylase] ligase	Irreversible	0	999999	0	0	-.20134760706119906
351	BPNT	3',5'-bisphosphate nucleotidase	Irreversible	0	999999	0	.016494704822239192	0
661	BTDD-RR	(R,R)-butanediol dehydrogenase	Reversible	-999999	999999	0	0	0
19448	BTDt-RR	(R,R)-butanediol transport	Reversible	-999999	999999	0	0	0
3108	BTNt2i	Biotin uptake	Irreversible	0	999999	0	0	0
1734	BTSr	biotin synthase	Reversible	-999999	999999	0	0	0
1997	C14STR	C-14 sterol reductase	Irreversible	0	999999	0	.0006333045481488337	0
2007	C22STDS	C-22 sterol desaturase (NADP)	Irreversible	0	999999	0	0	-.03504279886905824
19284	C22STDSx	C-22 sterol desaturase (NAD)	Irreversible	0	999999	0	0	-.03088517866425472
2012	C24STRer	C-s24 sterol reductase, endoplamic reticular	Irreversible	0	999999	0	.00020150599259281072	0
3458	C3STDH1	C-3 sterol dehydrogenase (4-methylzymosterol)	Irreversible	0	999999	0	.0006333045481488337	0
3457	C3STDH2	C-3 sterol dehydrogenase (zymosterol)	Irreversible	0	999999	0	.0006333045481488337	0
2000	C3STKR1	C-3 sterol keto reductase (4-methylzymosterol)	Irreversible	0	999999	0	.0006333045481488337	0
2003	C3STKR2	C-3 sterol keto reductase (zymosterol)	Irreversible	0	999999	0	.0006333045481488337	0
3456	C4STMO1	C-4 sterol methyl oxidase (4,4-dimethylzymosterol)	Irreversible	0	999999	0	.0006333045481488337	0
3455	C4STMO2	C-4 sterol methyl oxidase (4-methylzymosterol)	Irreversible	0	999999	0	.0006333045481488337	0
2006	C5STDS	C-5 sterol desaturase	Irreversible	0	999999	0	0	0
2005	C8STI	C-8 sterol isomerase	Irreversible	0	999999	0	0	0
2544	CAT	catalase	Irreversible	0	999999	0	0	0
3223	CATp	catalase A, peroxisomal	Irreversible	0	999999	0	0	0
1416	CBASPtn	N-carbomoyl-L-aspartate transport, diffusion	Reversible	-999999	999999	0	0	0
2852	CBPS	carbamoyl-phosphate synthase (glutamine-hydrolysing)	Irreversible	0	999999	0	.07809796541489936	0
1275	CBPtn	carbamoyl phosphate nuclear transport via diffusion	Reversible	-999999	999999	0	0	0
13271	CCP2m	Cytochrome c peroxidase, mitochondrial	Irreversible	0	999999	0	0	0
3586	CDPDGPm_SC	CDP-diacylglycerol--serine O-phosphatidyltransferae, yeast-specific, mitochondrial	Reversible	-999999	999999	0	0	0
2266	CDPtn	CDP nuclear transport	Reversible	-999999	999999	0	0	0
5549	CER1_24ter	ceramide-1 (C24) endoplasmic reticular transport	Reversible	-999999	999999	0	0	0
5550	CER1_26ter	ceramide-1 (C26) endoplasmic reticular transport	Reversible	-999999	999999	0	0	0
5552	CER2_24ter	ceramide-2 (C24) endoplasmic reticular transport	Reversible	-999999	999999	0	0	0
5551	CER2_26ter	ceramide-2 (C26) endoplasmic reticular transport	Reversible	-999999	999999	0	0	0
5559	CERASE124er	alkaline ceramidase (ceramide-1), endoplasmic reticulum	Irreversible	0	999999	0	0	0
5560	CERASE126er	alkaline ceramidase (ceramide-1), endoplasmic reticulum	Irreversible	0	999999	0	0	0
5557	CERASE224er	alkaline ceramidase (ceramide-2), endoplasmic reticulum	Irreversible	0	999999	0	0	0
5558	CERASE226er	alkaline ceramidase (ceramide-2), endoplasmic reticulum	Irreversible	0	999999	0	0	0
3402	CERH124	Ceramide-1 hydroxylase (24C)	Irreversible	0	999999	0	0	-.033062979723913685
3404	CERH126	Ceramide-1 hydroxylase (26C)	Irreversible	0	999999	0	0	-.033062979723913685
3671	CERS124	Ceramide-1 synthase (24C)	Irreversible	0	999999	0	0	-.405268979011087
5545	CERS124er	Ceramide-1 synthase (24C), endoplasmic reticular	Irreversible	0	999999	0	0	0
3672	CERS126	Ceramide-1 synthase (26C)	Irreversible	0	999999	0	0	-.42902680875282145
5546	CERS126er	Ceramide-1 synthase (26C), endoplasmic reticular	Irreversible	0	999999	0	0	0
3405	CERS2'24	Ceramide-2' synthase (24C)	Irreversible	0	999999	0	0	-.033062979723913685
3406	CERS2'26	Ceramide-2' synthase (26C)	Irreversible	0	999999	0	0	-.033062979723913685
3668	CERS224	Ceramide-2 synthase (24C)	Irreversible	0	999999	0	0	-.4383319587350007
5547	CERS224er	Ceramide-2 synthase (24C), endoplasmic reticular	Irreversible	0	999999	0	0	0
3667	CERS226	Ceramide-2 synthase (26C)	Irreversible	0	999999	0	0	-.46208978847673515
5548	CERS226er	Ceramide-2 synthase (26C), endoplasmic reticular	Irreversible	0	999999	0	0	0
3407	CERS324	Ceramide-3 synthase (24C)	Irreversible	0	999999	0	0	0
3408	CERS326	Ceramide-3 synthase (26C)	Irreversible	0	999999	0	0	0
2382	CHLPCTD	choline phosphate cytididyltransferase	Irreversible	0	999999	0	0	0
3722	CHLSTI	cholestenol delta-isomerase, lumped reaction	Irreversible	0	999999	0	.00020150599259281072	0
3432	CHLt2	choline transport via proton symport	Irreversible	0	999999	0	0	0
2383	CHOLK	Choline kinase	Irreversible	0	999999	0	0	0
332	CHORM	chorismate mutase	Irreversible	0	999999	0	.06790751950377721	0
333	CHORS	chorismate synthase	Irreversible	0	999999	0	.07608290548897124	0
3000	CHRPL	Chorismate pyruvate lyase	Irreversible	0	999999	0	0	0
1720	CHTNDA	chitin deacetylase	Irreversible	0	999999	0	0	0
3663	CHTNS	chitin synthase	Irreversible	0	999999	0	0	-.08335038601058506
1561	CITt2r	citrate reversible transport via symport	Reversible	-999999	999999	0	0	0
763	CITtam	citrate transport, mitochondrial	Reversible	-999999	999999	0	-.18997169692125604	0
2260	CITtap	citrate/malate antiport into peroxisome	Reversible	-999999	999999	0	0	0
878	CITtbm	citrate transport, mitochondrial	Reversible	-999999	999999	0	-.07608290548897124	0
2758	CITtcm	citrate transport, mitochondrial	Reversible	-999999	999999	0	0	0
2258	CITtcp	citrate/isocitrate antiport into peroxisome	Reversible	-999999	999999	0	0	0
3609	CLPNSm_SC	cardiolipin synthase, yeast-specific, mitochondrial	Irreversible	0	999999	0	0	-.6943740494999636
1570	CMPN	CMP nucleosidase	Irreversible	0	999999	0	0	0
1296	CO2t	CO2 transporter via diffusion	Reversible	-999999	999999	0	-18.021084337403053	0
2157	CO2tg	CO2 Golgi transport	Reversible	-999999	999999	0	0	0
2756	CO2tm	CO2 transport (diffusion), mitochondrial	Reversible	-999999	999999	0	-1.494988318482985	0
1278	CO2tn	CO2 nuclear transport via diffusion	Reversible	-999999	999999	0	0	0
2150	CO2tp	CO2 peroxisomal transport	Reversible	-999999	999999	0	0	0
2156	CO2tv	CO2 vacuolar transport	Reversible	-999999	999999	0	0	0
19244	COAHLp	CoA hydrolase (peroxisomal)	Irreversible	0	999999	0	0	0
15294	COAtim	CoA transporter (mitochondrial), irreversible	Irreversible	0	999999	0	.0037998272888930124	0
1535	COAtn	coenzyme A transport, nuclear	Reversible	-999999	999999	0	0	0
14225	COUCOAFm	p-coumaroyl-CoA formation	Irreversible	0	999999	0	0	0
1650	CPPPGO	coproporphyrinogen oxidase (O2 required)	Irreversible	0	999999	0	0	-.03108316057876915
1512	CRNCARtm	carnithine-acetylcarnithine carrier, mitochondrial	Irreversible	0	999999	0	0	-.019600209536930938
3221	CRNCARtp	carnitine-acetylcarnitine carrier, peroxisomal	Irreversible	0	999999	0	0	0
2971	CRNt	L-carnitine reversible transport	Reversible	-999999	999999	0	0	0
1518	CRNtim	L-carnitine transport out of mitochondria via diffusion	Irreversible	0	999999	0	0	0
2166	CRNtp	carnitine transport into peroxsiome	Irreversible	0	999999	0	0	0
8411	CSNATm	carnitine O-aceyltransferase, mitochondrial	Reversible	-999999	999999	0	0	0
4168	CSNATp	carnitine O-acetyltransferase, reverse direction, peroxisomal	Reversible	-999999	999999	0	0	0
4163	CSNATr	carnitine O-acetyltransferase	Reversible	-999999	999999	0	0	0
3526	CSND	Cytosine deaminase	Irreversible	0	999999	0	0	-.023757829741734404
577	CSNt2	cytosine transport in via proton symport	Irreversible	0	999999	0	0	0
12	CSm	citrate synthase	Irreversible	0	999999	0	.5292790018771789	0
2834	CSp	citrate synthase	Irreversible	0	999999	0	0	-.004751565948346914
3571	CTPS1	CTP synthase (NH3)	Irreversible	0	999999	0	.012867596955569483	0
2696	CTPS2	CTP synthase (glutamine)	Irreversible	0	999999	0	0	-.01187891487086723
20524	CTPtm	CTP/CMP antiport	Irreversible	0	999999	0	0	-.005939457435433421
729	CYOOm	cytochrome c oxidase, mitochondrial	Irreversible	0	999999	0	1.9839543656755383	0
1782	CYOR_u6m	ubiquinol-6 cytochrome c reductase	Irreversible	0	999999	0	3.9679087313510766	0
350	CYSS	cysteine synthase	Irreversible	0	999999	0	0	-.011878914870867233
1592	CYSTGL	cystathionine g-lyase	Irreversible	0	999999	0	.0018999136444465012	0
2870	CYSTL	cystathionine b-lyase	Irreversible	0	999999	0	0	-.016036535075670745
1853	CYSTLp	cystathione b-lyase, peroxisomal	Irreversible	0	999999	0	0	-.039794364817405205
1028	CYSTRS	Cysteinyl-tRNA synthetase	Irreversible	0	999999	0	0	-.08552818707024404
1588	CYSTS	cystathionine beta-synthase	Irreversible	0	999999	0	.0018999136444465012	0
2230	CYSTtp	cystathione peroxisomal transport	Reversible	-999999	999999	0	0	0
1361	CYSt2r	L-cysteine reversible transport via proton symport	Reversible	-999999	999999	0	0	0
3527	CYTD	cytidine deaminase	Irreversible	0	999999	0	0	-.023757829741734404
439	CYTDK2	cytidine kinase (GTP)	Irreversible	0	999999	0	0	-.01187891487086723
574	CYTDt2	cytidine transport in via proton symport	Irreversible	0	999999	0	0	0
184	CYTK1	cytidylate kinase (CMP)	Reversible	-999999	999999	0	-.007829947140749215	0
185	CYTK2	cytidylate kinase (dCMP)	Reversible	-999999	999999	0	0	0
4630	D-LACDcm	D-lactate dehydrogenase, cytosolic/mitochondrial	Irreversible	0	999999	0	0	-.004454593076575196
1194	D-LACDm	D-lactate dehydrogenase, mitochondrial	Irreversible	0	999999	0	0	-.004454593076575194
2056	D-LACt2	D-lactate transport via proton symport	Reversible	-999999	999999	0	0	0
19300	D-LACt2m	D-lactate/pyruvate antiport, mitochondrial	Reversible	-999999	999999	0	0	-.00000000000000000043368086899420177
1078	D-LACtm	D-lactate transport, mitochondrial	Reversible	-999999	999999	0	0	0
3514	DADA	Deoxyadenosine deaminase	Irreversible	0	999999	0	0	-.016036535075670738
183	DADK	deoxyadenylate kinase	Reversible	-999999	999999	0	-.0010363165333344552	0
576	DADNt2	deoxyadenosine transport in via proton symport	Irreversible	0	999999	0	0	0
2267	DADPtn	DADP nuclear transport	Reversible	-999999	999999	0	0	0
3605	DAGCPT_SC	diacylglycerol cholinephosphotransferase, yeast-specific	Irreversible	0	999999	0	0	0
3581	DAGPYP_SC	diacylglycerol pyrophosphate phosphatase, yeast-specific	Irreversible	0	999999	0	.0018999136444465012	0
1748	DANNt2	7,8-Diaminononanoate reversible transport via proton symport	Reversible	-999999	999999	0	0	0
3579	DASYN_SC	CDP-Diacylglycerol synthetase, yeast-specific	Reversible	-999999	999999	0	.0050376498148202685	0
3580	DASYNm_SC	CDP-Diacylglycerol synthetase, yeast-specific, mitochondrial	Reversible	-999999	999999	0	0	0
118	DB4PS	3,4-Dihydroxy-2-butanone-4-phosphate synthase	Irreversible	0	999999	0	.0005699740933339504	0
3530	DBTSr	dethiobiotin synthase	Reversible	-999999	999999	0	0	0
2268	DCDPtn	dCDP nuclear transport	Reversible	-999999	999999	0	0	0
3567	DCMPDA	dCMP deaminase	Reversible	-999999	999999	0	-.0006908776888896367	0
3531	DCTPD	dCTP deaminase	Irreversible	0	999999	0	0	0
3528	DCYTD	deoxycytidine deaminase	Irreversible	0	999999	0	0	-.01187891487086723
578	DCYTt2	deoxycytidine transport in via proton symport	Irreversible	0	999999	0	0	0
3851	DDPA	3-deoxy-D-arabino-heptulosonate 7-phosphate synthetase	Irreversible	0	999999	0	0	.000000000000000001734723475976807
2977	DDPAm	2-deoxy-D-arabino-heptulosonate 7-phosphate synthetase, mitochondrial	Irreversible	0	999999	0	.07608290548897124	0
3801	DESAT14	Myristicoyl-CoA desaturase (n-C14:0CoA -> n-C14:1CoA)	Irreversible	0	999999	0	0	-.03504279886905827
1901	DESAT16	Palmitoyl-CoA desaturase (n-C16:0CoA -> n-C16:1CoA)	Irreversible	0	999999	0	.002740481499262226	0
1902	DESAT18	stearoyl-CoA desaturase (n-C18:0CoA -> n-C18:1CoA)	Irreversible	0	999999	0	0	-.000000000000000016479873021779667
3804	DESAT18_2	Oleoyl-CoA desaturase (n-C18:1CoA -> n-C18:2CoA)	Irreversible	0	999999	0	.0014508431466682373	0
2269	DGDPtn	dGDP nuclear transport	Reversible	-999999	999999	0	0	0
1261	DGGH	alpha-D-glucoside glucohydrase	Irreversible	0	999999	0	0	0
2814	DGK1	deoxyguanylate kinase (dGMP:ATP)	Reversible	-999999	999999	0	-.0006908776888896367	0
580	DGSNt2	deoxyguanosine transport in via proton symport	Irreversible	0	999999	0	0	0
1328	DHAD1m	dihydroxy-acid dehydratase (2,3-dihydroxy-3-methylbutanoate), mitochondrial	Irreversible	0	999999	0	.16149265977795257	0
1329	DHAD2m	dihydroxy-acid dehydratase (2,3-dihydroxy-3-methylpentanoate), mitochondrial	Irreversible	0	999999	0	.055471721103763756	0
2014	DHAK	dihydroxyacetone kinase	Irreversible	0	999999	0	0	0
883	DHAPtm	dihydroxyacetone phosphate transport, mitochondrial	Irreversible	0	999999	0	3.700069361577884	0
1736	DHFRi	dihydrofolate reductase (irreversible)	Irreversible	0	999999	0	.0010363165333344552	0
1735	DHFRim	dihydrofolate reductase, mitochondrial	Irreversible	0	999999	0	0	0
7825	DHFS	dihydrofolate synthase	Irreversible	0	999999	0	0	0
1758	DHFtm	dihydrofolate reversible mitochondrial transport	Reversible	-999999	999999	0	0	0
3693	DHNPAm	dihydroneopterin aldolase	Irreversible	0	999999	0	0	0
1767	DHNPTtm	dhnpt mitochondrial transport	Reversible	-999999	999999	0	0	0
20572	DHORD4i	dihydoorotic acid (ubiquinone-6), irreversible	Irreversible	0	999999	0	.031837946829664086	0
21386	DHORDfum	Fumarate dependent DHORD	Irreversible	0	999999	0	0	.00000000000000006418476861114186
20571	DHORDi	dihydoorotic acid dehydrogenase (irreversible)	Irreversible	0	999999	0	0	-.013363779229725526
444	DHORTS	dihydroorotase	Reversible	-999999	999999	0	-.031837946829664086	0
1826	DHPSm	dihydropteroate synthase, mitochondrial	Irreversible	0	999999	0	0	-.035240780783572734
2399	DHPTtm	Dihydropteroate mitochondrial transport via diffusion	Reversible	-999999	999999	0	0	0
2859	DHQS	3-dehydroquinate synthase	Irreversible	0	999999	0	.07608290548897124	0
1386	DHQTi	3-dehydroquinate dehydratase, irreversible	Irreversible	0	999999	0	.07608290548897124	0
3488	DIAT	diamine transaminase	Irreversible	0	999999	0	0	0
587	DINSt2	deoxyinosine transport in via proton symport	Irreversible	0	999999	0	0	0
3493	DIPS	diphthine synthase	Irreversible	0	999999	0	0	-.04217014779157863
1984	DKMPPD2	2,3-diketo-5-methylthio-1-phosphopentane degradation reaction	Irreversible	0	999999	0	0	0
108	DMATT	dimethylallyltranstransferase	Irreversible	0	999999	0	.0012666090962976675	0
1832	DNMPPA	Dihydroneopterin monophosphate dephosphorylase	Irreversible	0	999999	0	0	0
1831	DNTPPA	Dihydroneopterin triphosphate pyrophosphatase	Irreversible	0	999999	0	0	-.2142164315046386
3068	DOLK	Dolichol kinase	Irreversible	0	999999	0	0	-.059394574354336205
2013	DOLPMMer	Dolichyl-phosphate-mannose--protein mannosyltransferase, endoplasmic reticular	Irreversible	0	999999	0	.23256670202247395	0
3685	DOLPMTcer	Dolichyl-phosphate D-mannosyltransferase	Irreversible	0	999999	0	.23256670202247395	0
2247	DOLPt2er	dolichol phosphate endoplasmic reticular transport via proton symport	Reversible	-999999	999999	0	-.23256670202247395	0
2790	DPCOAK	dephospho-CoA kinase	Irreversible	0	999999	0	0	0
1744	DPCOAKm	dephospho-CoA kinase, mitochondrial	Irreversible	0	999999	0	-.0000000000000008881784197001252	0
3110	DPGM	Diphosphoglyceromutase	Reversible	-999999	999999	0	0	0
106	DPMVD	diphosphomevalonate decarboxylase	Irreversible	0	999999	0	.0037998272888930024	0
81	DPR	2-dehydropantoate 2-reductase	Irreversible	0	999999	0	0	-.01583855316115631
3024	DPRm	2-dehydropantoate 2-reductase, mitochondrial	Irreversible	0	999999	0	0	-.01583855316115631
2023	DRBK	Deoxyribokinase	Irreversible	0	999999	0	0	-.01187891487086723
8667	DROPPRy	2,5-diamino-6-ribosylamino-4(3H)-pyrimidinone 5'-phosphate reductase (nadph)	Irreversible	0	999999	0	.0002849870466669752	0
8668	DRTPPD	2,5-diamino-6-ribitylamino-4(3H)-pyrimidinone 5'-phosphate deaminase	Irreversible	0	999999	0	.0002849870466669752	0
2815	DTMPK	dTMP kinase	Reversible	-999999	999999	0	0	0
1644	DTTPt	dTTP reversible uniport	Reversible	-999999	999999	0	0	0
2271	DUMPtn	dUMP nuclear transport	Reversible	-999999	999999	0	0	0
2691	DURIK1	deoxyuridine kinase (ATP:Deoxyuridine)	Irreversible	0	999999	0	0	0
1084	DURIPP	deoxyuridine phosphorylase	Reversible	-999999	999999	0	0	0
2720	DURIt2	deoxyuridine transport in via proton symport	Irreversible	0	999999	0	0	0
189	DUTPDP	dUTP diphosphatase	Irreversible	0	999999	0	0	-.02375782974173446
1781	DXHPScm	deoxyhypusine synthase, cytosolic/mitochondrial	Irreversible	0	999999	0	0	0
1673	E4HGLUtm	L-erythro-4-hydroxyglutamate mitochondrial transport via diffusion	Reversible	-999999	999999	0	0	0
1315	E4HGLUtp	L-erythro-4-hydroxyglutamate peroxisomal transport via diffusion	Reversible	-999999	999999	0	0	0
1677	E4Ptm	D-erythrose 4-phosphate mtiochondrial transport via diffusion	Reversible	-999999	999999	0	.07608290548897124	0
2059	ECOAH11p	3-hydroxyacyl-CoA dehydratase (3-hydroxyhexacosyl-CoA), peroxisomal	Reversible	-999999	999999	0	0	0
2071	ECOAH4p	3-hydroxyacyl-CoA dehydratase (3-hydroxydecanoyl-CoA), peroxisomal	Reversible	-999999	999999	0	0	0
2068	ECOAH5p	3-hydroxyacyl-CoA dehydratase (3-hydroxydodecanoyl-CoA), peroxisomal	Reversible	-999999	999999	0	0	0
2070	ECOAH6p	3-hydroxyacyl-CoA dehydratase (3-hydroxytetradecanoyl-CoA), peroxisomal	Reversible	-999999	999999	0	0	0
2069	ECOAH7p	3-hydroxyacyl-CoA dehydratase (3-hydroxyhexadecanoyl-CoA), peroxisomal	Reversible	-999999	999999	0	0	0
2075	ECOAH8p	3-hydroxyacyl-CoA dehydratase (3-hydroxyoctadecanoyl-CoA), peroxisomal	Reversible	-999999	999999	0	0	0
1844	EHGLAT	L-erythro-4-Hydroxyglutamate:2-oxoglutarate aminotransferase	Irreversible	0	999999	0	0	0
1842	EHGLATm	L-erythro-4-Hydroxyglutamate:2-oxoglutarate aminotransferase, mitochondrial	Irreversible	0	999999	0	0	0
1843	EHGLATp	L-erythro-4-Hydroxyglutamate:2-oxoglutarate aminotransferase, peroxisomal	Irreversible	0	999999	0	0	0
266	ENO	enolase	Reversible	-999999	999999	0	17.874155518290195	0
19465	EPGALURSe	Endopolygalacturonase (extracellular)	Irreversible	0	999999	0	0	0
15168	EPISTAT_SC	Acyl-CoA:episterol acyltransferase, yeast-specific	Irreversible	0	999999	0	0	0
15206	EPISTESTH_SC	episterol ester hydrolase, yeast-specific	Irreversible	0	999999	0	0	-.02495760014369204
15215	EPISTESTH_SCe	episterol ester hydrolase, yeast-specific (extracellular)	Irreversible	0	999999	0	0	0
15218	EPISTt	episterol reversible transport	Reversible	-999999	999999	0	0	0
1263	EPMGH	Epimelibiose galactohydrolase	Reversible	-999999	999999	0	0	0
15162	ERGSTAT_SC	Acyl-CoA:ergosterol acyltransferase, yeast-specific	Irreversible	0	999999	0	0	0
15212	ERGSTESTH_SC	ergosterol ester hydrolase, yeast-specific	Irreversible	0	999999	0	0	-.02495760014369207
15211	ERGSTESTH_SCe	ergosterol ester hydrolase, yeast-specific (extracellular)	Irreversible	0	999999	0	0	0
18749	ERGSTGLCT	UDP-glucose:ergosterol glucosyltransferase	Irreversible	0	999999	0	0	-.7869781101949525
1921	ERGSTt	ergosterol reversible transport	Reversible	-999999	999999	0	0	0
2208	ERGSTter	ergosterol endoplasmic reticular transport	Reversible	-999999	999999	0	.00020150599259281072	0
2207	ERGTETROLter	Ergosta-5,6,22,24,(28)-tetraen-3beta-ol endoplamic reticular transport	Reversible	-999999	999999	0	.00020150599259281072	0
2384	ETHAK	Ethanolamine kinase	Irreversible	0	999999	0	0	0
3592	ETHAPT_SC	Ethanolaminephosphotransferase, yeast-specific	Reversible	-999999	999999	0	0	0
20490	ETHAt	ethanolamine transport via diffusion (extracellular)	Reversible	-999999	999999	0	0	0
1558	ETOHt	ethanol reversible transport	Reversible	-999999	999999	0	-15.815474819203953	0
1294	ETOHtm	ethanol transport to mitochondria (diffusion)	Reversible	-999999	999999	0	-1.011776948245426	0
2199	FA100tp	fatty acid peroxisomal transport	Irreversible	0	999999	0	0	-.06414614030268306
3282	FA120ACPH	fatty-acyl-ACP hydrolase	Reversible	-999999	999999	0	0	0
2430	FA120ACPtm	fatty-acyl-ACP mitochondrial transport	Irreversible	0	999999	0	0	-.10215866788945815
2198	FA120tp	fatty acid peroxisomal transport	Irreversible	0	999999	0	0	-.08018267537835383
3283	FA140ACPH	fatty-acyl-ACP hydrolase	Reversible	-999999	999999	0	0	0
2431	FA140ACPtm	fatty-acyl-ACP mitochondrial transport	Irreversible	0	999999	0	0	-.07958872963481037
2175	FA140COAabcp	fatty acid peroxisomal transport via ABC system	Irreversible	0	999999	0	0	0
2201	FA140tp	fatty acid peroxisomal transport	Irreversible	0	999999	0	0	-.09621921045402454
3285	FA141ACPH	fatty-acyl-ACP hydrolase	Reversible	-999999	999999	0	0	0
2432	FA141ACPtm	fatty-acyl-ACP mitochondrial transport	Irreversible	0	999999	0	0	0
2176	FA141COAabcp	fatty acid peroxisomal transport via ABC system	Irreversible	0	999999	0	0	0
2202	FA141tp	fatty acid peroxisomal transport	Irreversible	0	999999	0	0	-.09621921045402451
3286	FA160ACPH	fatty-acyl-ACP hydrolase	Reversible	-999999	999999	0	0	0
3595	FA160ACPtm	fatty-acyl-ACP mitochondrial transport	Irreversible	0	999999	0	0	-.02256993825464776
2177	FA160COAabcp	fatty acyl-CoA peroxisomal transport via ABC system	Irreversible	0	999999	0	0	-.01603653507567077
2203	FA160tp	fatty acid peroxisomal transport	Irreversible	0	999999	0	0	-.11225574552969528
3289	FA161ACPH	fatty-acyl-ACP hydrolase	Reversible	-999999	999999	0	0	0
2433	FA161ACPtm	fatty-acyl-ACP mitochondrial transport	Irreversible	0	999999	0	0	0
3178	FA161COAabcp	fatty acyl-CoA peroxisomal transport via ABC system	Irreversible	0	999999	0	0	-.05107933394472902
2204	FA161tp	fatty acid peroxisomal transport	Irreversible	0	999999	0	0	-.14729854439875356
3287	FA180ACPH	fatty-acyl-ACP hydrolase	Reversible	-999999	999999	0	0	0
3222	FA180ACPtm	fatty-acyl-ACP mitochondrial transport	Irreversible	0	999999	0	0	0
2179	FA180COAabcp	fatty acyl-CoA transport via ABC system	Irreversible	0	999999	0	0	-.03207307015134153
3290	FA181ACPH	fatty-acyl-ACP hydrolase	Reversible	-999999	999999	0	0	0
3597	FA181ACPtm	fatty-acyl-ACP mitochondrial transport	Irreversible	0	999999	0	0	0
2178	FA181COAabcp	fatty acyl-CoA peroxisomal transport via ABC system	Irreversible	0	999999	0	0	0
3291	FA182ACPH	fatty-acyl-ACP hydrolase	Reversible	-999999	999999	0	0	0
2434	FA182ACPtm	fatty-acyl-ACP mitochondrial transport	Irreversible	0	999999	0	0	0
2180	FA182COAabcp	fatty acyl-CoA peroxisomal transport via ABC system	Irreversible	0	999999	0	0	0
2183	FA240tp	fatty acid peroxisomal transport	Irreversible	0	999999	0	0	-.1764018858323783
2197	FA260tp	fatty acid peroxisomal transport	Irreversible	0	999999	0	0	0
2200	FA80tp	fatty acid peroxisomal transport	Irreversible	0	999999	0	0	-.07186743496874672
2115	FACOAL100p	fatty-acid--CoA ligase (decanoate), peroxisomal	Reversible	-999999	999999	0	0	0
2116	FACOAL120p	fatty-acid--CoA ligase (dodecanoate), peroxisomal	Reversible	-999999	999999	0	0	0
2113	FACOAL140	fatty-acid--CoA ligase (tetradecanoate)	Reversible	-999999	999999	0	-.013218793114088384	0
2897	FACOAL140p	fatty-acid--CoA ligase (tetradecanoate), peroxisomal	Reversible	-999999	999999	0	0	0
2895	FACOAL141	fatty-acid--CoA ligase (tetradecenoate)	Reversible	-999999	999999	0	0	0
2117	FACOAL141p	fatty-acid--CoA ligase (tetradecenoate), peroxisomal	Reversible	-999999	999999	0	0	0
2112	FACOAL160	fatty-acid--CoA ligase (hexadecanoate)	Reversible	-999999	999999	0	.007093010939266938	0
2118	FACOAL160p	fatty-acid--CoA ligase (hexadecanoate), peroxisomal	Reversible	-999999	999999	0	0	0
2894	FACOAL161	fatty-acid--CoA ligase (hexadecenoate)	Reversible	-999999	999999	0	0	0
2898	FACOAL161p	fatty-acid--CoA ligase (hexadecenoate), peroxisomal	Reversible	-999999	999999	0	0	0
2111	FACOAL180	fatty-acid--CoA ligase (octadecanoate)	Reversible	-999999	999999	0	.000806023970371243	0
2110	FACOAL181	fatty-acid--CoA ligase (octadecenoate)	Reversible	-999999	999999	0	.005319758204450204	0
3292	FACOAL182	fatty-acid--CoA ligase (octadecynoate)	Reversible	-999999	999999	0	0	0
2182	FACOAL240p	fatty-acid--CoA ligase (n-C24:0), peroxisomal	Reversible	-999999	999999	0	0	0
3180	FACOAL260p	fatty-acid--CoA ligase (n-C26:0), peroxisomal	Reversible	-999999	999999	0	0	0
2022	FACOAL80p	fatty-acid--CoA ligase (octanoate), peroxisomal	Reversible	-999999	999999	0	0	0
1754	FADFMNtm	FAD/FMN antiport	Irreversible	0	999999	0	0	0
2373	FALDH	formaldehyde dehydrogenase	Reversible	-999999	999999	0	0	0
2169	FAO141p_even	fatty acid oxidation	Irreversible	0	999999	0	0	0
3888	FAO141p_odd	Fatty acid oxidation	Irreversible	0	999999	0	0	0
2170	FAO161p_even	Fatty acid oxidation	Irreversible	0	999999	0	0	0
3885	FAO161p_odd	Fatty acid oxidation	Irreversible	0	999999	0	0	0
2172	FAO181p_even	Fatty acid oxidation	Irreversible	0	999999	0	0	-.06711586902039979
3884	FAO181p_odd	Fatty acid oxidation	Irreversible	0	999999	0	0	-.06711586902039976
2173	FAO182p_even/even	Fatty acid oxidation	Irreversible	0	999999	0	0	-.10215866788945802
3889	FAO182p_even/odd	Fatty acid oxidation	Irreversible	0	999999	0	0	-.10215866788945802
3887	FAO182p_odd/odd	Fatty acid oxidation	Irreversible	0	999999	0	0	-.102158667889458
2062	FAO240p	fatty acid oxidation (tetradecansoyl-CoA), peroxisomal	Irreversible	0	999999	0	0	0
2061	FAO80p	fatty acid oxidation (octanoyl-CoA), peroxisomal	Irreversible	0	999999	0	0	0
1882	FAS100	fatty acid synthase (n-C10:0)	Irreversible	0	999999	0	0	-.023757829741734397
3357	FAS100ACPm	fatty-acyl-ACP synthase (n-C10:0ACP), mitochondrial	Irreversible	0	999999	0	0	0
3049	FAS100COA	fatty acyl-CoA synthase (n-C10:0CoA)	Irreversible	0	999999	0	.01612047940742486	0
1886	FAS120	fatty acid synthase (n-C12:0)	Irreversible	0	999999	0	0	0
3359	FAS120ACPm	fatty-acyl-ACP synthase (n-C12:0ACP), mitochondrial	Irreversible	0	999999	0	0	-.07424321794291991
3051	FAS120COA	fatty-acyl-CoA synthase (n-C12:0CoA)	Irreversible	0	999999	0	.015798069819276363	0
1887	FAS140	fatty acid synthase (n-C14:0)	Irreversible	0	999999	0	0	0
3360	FAS140ACPm	fatty-acyl-ACP synthase (n-C14:0ACP), mitochondrial	Irreversible	0	999999	0	0	0
3052	FAS140COA	fatty-acyl-CoA synthase (n-C14:0CoA)	Irreversible	0	999999	0	.01483084105483087	0
3390	FAS141	fatty acid synthase (n-C14:1)	Irreversible	0	999999	0	0	-.03504279886905832
3384	FAS141ACPm	fatty-acyl-ACP synthase (n-C14:1ACP), mitochondrial	Irreversible	0	999999	0	0	-.11463152850386868
1893	FAS160	fatty acid synthase (n-C16:0)	Irreversible	0	999999	0	.013218793114088384	0
3381	FAS160ACPm	fatty-acyl-ACP synthase (n-C16:0ACP), mitochondrial	Irreversible	0	999999	0	0	-.03444885312551482
3053	FAS160COA	fatty-acyl-CoA synthase (n-C16:0CoA)	Irreversible	0	999999	0	0	.000000000000000008673617379884035
3395	FAS161	fatty acid synthase (n-C16:1)	Irreversible	0	999999	0	0	-.00000000000000002168404344971009
3387	FAS161ACPm	fatty-acyl-ACP synthase (n-C16:1ACP), mitochondrial	Irreversible	0	999999	0	0	-.05701879138016257
1896	FAS180	fatty acid synthase (n-C18:0)	Irreversible	0	999999	0	.000806023970371243	0
3382	FAS180ACPm	fatty-acyl-ACP synthase (n-C18:0ACP), mitochondrial	Irreversible	0	999999	0	0	.00000000000000005551115123125783
3055	FAS180COA	fatty-acyl-CoA synthase (n-C18:0CoA)	Irreversible	0	999999	0	0	.000000000000000008673617379884035
3397	FAS181	fatty acid synthase (n-C18:1)	Irreversible	0	999999	0	.005319758204450204	0
3386	FAS181ACPm	fatty-acyl-ACP synthase (n-C18:1ACP), mitochondrial	Irreversible	0	999999	0	0	0
3389	FAS182ACPm	fatty-acyl-ACP synthase (n-C18:2ACP), mitochondrial	Irreversible	0	999999	0	0	.000000000000000013877787807814457
3179	FAS240_L	fatty acid synthase (n-C24:0), lumped reaction	Irreversible	0	999999	0	0	0
2181	FAS260	fatty acid synthase (n-C26:0)	Irreversible	0	999999	0	0	-.19243842090804908
3383	FAS80ACPm_L	fatty acyl-ACP synthase (n-C8:0ACP), mitochondrial, lumped reaction	Irreversible	0	999999	0	0	0
3050	FAS80COA_L	fatty acyl-CoA synthase (n-C8:0CoA), lumped reaction	Irreversible	0	999999	0	.01612047940742486	0
1885	FAS80_L	fatty acid synthase (n-C8:0), lumped reaction	Irreversible	0	999999	0	0	0
268	FBA	fructose-bisphosphate aldolase	Reversible	-999999	999999	0	8.924879730095055	0
2403	FBA2	D-Fructose 1-phosphate D-glyceraldehyde-3-phosphate-lyase	Reversible	-999999	999999	0	0	0
2404	FBA3	Sedoheptulose 1,7-bisphosphate D-glyceraldehyde-3-phosphate-lyase	Reversible	-999999	999999	0	0	0
263	FBP	fructose-bisphosphatase	Irreversible	0	999999	0	0	-.011878914870867237
1040	FBP26	Fructose-2,6-bisphosphate 2-phosphatase	Irreversible	0	999999	0	0	0
1784	FCLTm	Ferrochelatase, mitochondrial	Irreversible	0	999999	0	0	-.005939457435433596
2846	FDH	formate dehydrogenase	Irreversible	0	999999	0	0	-.002177801059658985
1783	FDNG	formate  dehydrogenase, cytosolic/mitochondrial	Irreversible	0	999999	0	0	-.0021778010596590347
13175	FE2t	iron (II) transport	Irreversible	0	999999	0	0	0
20487	FE2utm	iron (II) uptake (mitochondrial)	Irreversible	0	999999	0	0	0
15166	FECOSTAT_SC	Acyl-CoA:fecosterol acyltransferase, yeast-specific	Irreversible	0	999999	0	0	0
15214	FECOSTESTH_SC	fecosterol ester hydrolase, yeast-specific	Irreversible	0	999999	0	0	-.02495760014369202
15207	FECOSTESTH_SCe	fecosterol ester hydrolase, yeast-specific (extracellular	Irreversible	0	999999	0	0	0
15217	FECOSTt	fecosterol reversible transport	Reversible	-999999	999999	0	0	0
13174	FEtm	iron (II) transport	Irreversible	0	999999	0	0	0
2371	FKYNH	N-Formyl-L-kynurenine amidohydrolase	Irreversible	0	999999	0	0	0
3858	FMETTRSm	Methionyl-tRNA formyltransferase, mitochondrial	Irreversible	0	999999	0	0	-.005543493606404724
140	FMNAT	FMN adenylyltransferase	Irreversible	0	999999	0	0	-.04157620204803522
1725	FMNATm	FMN adenylyltransferase	Irreversible	0	999999	0	0	0
2562	FMNRx	FMN reductase	Irreversible	0	999999	0	0	0
2561	FMNRx2	FMN reductase	Irreversible	0	999999	0	0	-.004157620204803524
1825	FOLD3m	dihydropteroate synthase, mitochondrial	Irreversible	0	999999	0	0	0
2934	FORt	formate transport via diffusion	Reversible	-999999	999999	0	-.0014882656881497593	0
4308	FORtm	formate mitochondrial transport	Irreversible	0	999999	0	0	0
20498	FRDPtm	farnesyl diphosphate transport (mitochondrial)	Reversible	-999999	999999	0	0	0
2920	FRDcm	fumarate reductase, cytosolic/mitochondrial	Irreversible	0	999999	0	0	0
520	FRDm	fumarate reductase	Irreversible	0	999999	0	0	0
110	FRTT	farnesyltranstransferase	Irreversible	0	999999	0	0	0
2820	FRUK	fructose-1-phosphate kinase	Irreversible	0	999999	0	0	-.007721294666063722
1544	FRUt2	D-fructose transport in via proton symport	Irreversible	0	999999	0	0	0
3757	FTHFCL	5-formethyltetrahydrofolate cyclo-ligase	Irreversible	0	999999	0	0	-.009305149982179295
3758	FTHFCLm	5-formethyltetrahydrofolate cyclo-ligase, mitochondrial	Irreversible	0	999999	0	0	-.008909186153150395
7848	FTHFI	5-Formyltetrahydrofolate:10-Formyltetrahydrofolate isomerase	Irreversible	0	999999	0	0	-.009305149982179295
5063	FTHFLi	formate-tetrahydrofolate ligase	Irreversible	0	999999	0	0	-.009305149982179295
21745	FTHFLmi	formate-tetrahydrofolate ligase, mitochondrial irreversible	Irreversible	0	999999	0	0	-.00336569254674568
542	FUM	fumarase	Reversible	-999999	999999	0	.12312016147421416	0
2670	FUMAC	fumarylacetoacetase	Irreversible	0	999999	0	0	0
544	FUMm	fumarase, mitochondrial	Reversible	-999999	999999	0	.22100074112351853	0
1562	FUMt2r	fumarate reversible transport via symport	Reversible	-999999	999999	0	0	0
3673	G12MT1g	Glycolipid 1,2-alpha-D-mannosyltransferase, Golgi apparatus	Irreversible	0	999999	0	0	0
3676	G12MT2g	Glycolipid 1,2-alpha-D-mannosyltransferase, Golgi apparatus	Irreversible	0	999999	0	0	0
3677	G13MTg	Glycolipid 1,3-alpha-D-mannosyltransferase, Golgi apparatus	Irreversible	0	999999	0	0	0
3678	G16MTg	Glycolipid 1,6-alpha-D-mannosyltransferase, Golgi apparatus	Irreversible	0	999999	0	0	0
15198	G3PCt	glycero-3-phosphocholine transport (extracellular to cytosol)	Reversible	-999999	999999	0	0	0
1870	G3PD1ir	glycerol-3-phosphate dehydrogenase (NAD)	Irreversible	0	999999	0	3.7071796444593734	0
2015	G3PD1irm	glycerol-3-phosphate dehydrogenase (NAD), mitochondrial	Irreversible	0	999999	0	0	-.0000000000000000013010426069826053
2016	G3PDm	glycerol-3-phosphate dehydrogenase (FAD), mitochondrial	Irreversible	0	999999	0	3.700069361577884	0
15197	G3PIt	glycero-3-phospho-1-inositol transport (extracellular to cytosol)	Reversible	-999999	999999	0	0	0
1822	G3PT	glycerol-3-phosphatase	Irreversible	0	999999	0	0	0
3574	G5SADr	L-glutamate 5-semialdehyde dehydratase, reversible	Reversible	-999999	999999	0	.047411481400051324	0
3649	G5SADrm	L-glutamate 5-semialdehyde dehydratase, reversible, mitochondrial	Reversible	-999999	999999	0	0	0
315	G5SD	glutamate-5-semialdehyde dehydrogenase	Irreversible	0	999999	0	0	-.004157620204803525
2981	G5SD2	glutamate-5-semialdehyde dehydrogenase	Irreversible	0	999999	0	.047411481400051324	0
246	G6PDA	glucosamine-6-phosphate deaminase	Irreversible	0	999999	0	0	-.011878914870867237
279	G6PDH2	glucose 6-phosphate dehydrogenase	Irreversible	0	999999	0	.8016352161803473	0
2340	G6PDH2er	glucose 6-phosphate dehydrogenase, endoplasmic reticulum	Irreversible	0	999999	0	.0008348105407416445	0
1786	G6PI	Glucose-6-phosphate isomerase	Reversible	-999999	999999	0	0	0
20491	G6PI3	Glucose-6-phosphate isomerase	Reversible	-999999	999999	0	0	0
2341	G6Pter	glucose 6-phosphate endoplasmic reticular transport via diffusion	Reversible	-999999	999999	0	.0008348105407416445	0
2958	GALIGH	1-alpha-D-Galactosyl-myo-inositol galactohydrolase	Reversible	-999999	999999	0	0	0
2818	GALK	galactokinase	Irreversible	0	999999	0	0	0
1198	GALS3	a-galactosidase (melibiose)	Irreversible	0	999999	0	0	0
199	GALT	galactose-1-phosphate uridylyltransferase	Reversible	-999999	999999	0	.48266442540052246	0
201	GALU	UTP-glucose-1-phosphate uridylyltransferase	Reversible	-999999	999999	0	0	0
679	GALt2	D-galactose transport in via proton symport	Irreversible	0	999999	0	0	0
1646	GAM6Pt	D-glucosamine 6-phosphate reversible uniport	Reversible	-999999	999999	0	0	0
2841	GAPD	glyceraldehyde-3-phosphate dehydrogenase	Reversible	-999999	999999	0	18.03820442551705	0
3639	GARFTi	phosphoribosylglycinamide formyltransferase, irreversible	Irreversible	0	999999	0	.028495826009667248	0
3655	GAT1_SC	glycerol 3-phosphate acyltransferase (glycerol 3-phosphate), yeast-specific	Irreversible	0	999999	0	.007110282881489179	0
3578	GAT2_SC	glycerol 3-phosphate acyltransferase (glycerone phosphate), yeast-specific	Irreversible	0	999999	0	0	-.004157620204803439
3348	GBEZ	1,4-alpha-glucan branching enzyme	Irreversible	0	999999	0	0	0
1923	GCALDt	Glycoaldehydye reversible transport	Reversible	-999999	999999	0	0	0
3219	GCALDtm	glycoaldehyde mitochondrial transport	Reversible	-999999	999999	0	0	0
3714	GCC2am	glycine-cleavage complex (lipoamide), mitochondrial	Reversible	-999999	999999	0	0	0
3713	GCC2bim	glycine-cleavage system (lipoamide) irreversible, mitochondrial	Irreversible	0	999999	0	0	-.011284969127323796
2283	GCC2cm	glycine-cleavage complex (lipoamide), mitochondrial	Reversible	-999999	999999	0	.22100074112351853	0
3715	GCCam	glycine-cleavage complex (lipoylprotein), mitochondrial	Reversible	-999999	999999	0	0	0
3716	GCCbim	glycine-cleavage complex (lipoylprotein) irreversible, mitochondrial	Irreversible	0	999999	0	0	-.011284969127323793
2282	GCCcm	glycine-cleavage complex (lipoylprotein), mitochondrial	Reversible	-999999	999999	0	0	0
20520	GDPMANNtg	GDP-mannose antiport	Irreversible	0	999999	0	0	-.05939457435433615
3107	GDPt3g	GDP Golgi transport via proton anitport	Reversible	-999999	999999	0	0	0
2272	GDPtn	GDP nuclear transport	Reversible	-999999	999999	0	0	0
3537	GF6PTA	glutamine-fructose-6-phosphate transaminase	Irreversible	0	999999	0	0	0
1264	GGLGH	Galactosylglycerol galactohydrolase	Reversible	-999999	999999	0	0	0
810	GGTT	geranylgeranyltranstransferase	Irreversible	0	999999	0	0	0
1584	GHMT2r	glycine hydroxymethyltransferase, reversible	Reversible	-999999	999999	0	.09709134454530381	0
1583	GHMT2rm	glycine hydroxymethyltransferase, reversible, mitochondrial	Reversible	-999999	999999	0	0	0
186	GK1	guanylate kinase (GMP:ATP)	Reversible	-999999	999999	0	-.000060451797777855734	0
187	GK2	guanylate kinase (GMP:dATP)	Reversible	-999999	999999	0	.0010363165333344552	0
7160	GLCGSD	glucan 1,4-alpha-glucosidase	Irreversible	0	999999	0	0	-.023757829741734467
14454	GLCGSDv	glucan 1,4-alpha-glucosidase, vacuole	Irreversible	0	999999	0	0	-.023757829741734467
19299	GLCNtv	Glycogen vacuolar 'transport' via autophagy	Irreversible	0	999999	0	0	0
735	GLCP	glycogen phosphorylase	Irreversible	0	999999	0	0	-.011878914870867237
2740	GLCS2	glycogen synthase (UDPGlc)	Irreversible	0	999999	0	.14925836737053194	0
497	GLCt1	glucose transport (uniport)	Irreversible	0	999999	0	10	0
1542	GLCtv	glucose transport, vacuolar	Reversible	-999999	999999	0	0	0
3539	GLNS	glutamine synthetase	Irreversible	0	999999	0	.23618517391804694	0
1030	GLNTRS	Glutaminyl-tRNA synthetase	Irreversible	0	999999	0	0	-.057018791380162664
1946	GLNt2n	glutamine nuclear transport via proton symport	Reversible	-999999	999999	0	0	0
1363	GLNt2r	L-glutamine reversible transport via proton symport	Reversible	-999999	999999	0	0	0
18736	GLNt6	L-glutamine transport in via proton antiport (vacuolar)	Irreversible	0	999999	0	0	0
18743	GLNt7	L-glutamine transport out via proton symport, vacuolar	Irreversible	0	999999	0	0	0
1408	GLPT	glycylpeptide N-tetradecanoyltransferase	Irreversible	0	999999	0	0	-.26272200056068024
2854	GLU5K	glutamate 5-kinase	Irreversible	0	999999	0	.047411481400051324	0
3540	GLUCYS	gamma-glutamylcysteine synthetase	Irreversible	0	999999	0	0	0
2960	GLUDC	Glutamate Decarboxylase	Irreversible	0	999999	0	0	0
1452	GLUDxi	glutamate dehydrogenase (NAD)	Irreversible	0	999999	0	0	-.004157620204803524
6160	GLUDyi	glutamate dehydrogenase (NADP)	Irreversible	0	999999	0	1.4170419557393321	0
2229	GLUK	Glucokinase	Irreversible	0	999999	0	0	0
3541	GLUN	glutaminase	Irreversible	0	999999	0	0	-.01187891487086723
3542	GLUPRT	glutamine phosphoribosyldiphosphate amidotransferase	Irreversible	0	999999	0	.028495826009667248	0
3864	GLUSx	glutamate synthase (NADH2)	Irreversible	0	999999	0	0	-.0077212946660637025
1029	GLUTRS	Glutamyl-tRNA synthetase	Irreversible	0	999999	0	0	-.045139876509295435
1692	GLUTRSm	glutamyl-tRNA synthetase, mitochondrial	Irreversible	0	999999	0	0	-.03623069035614497
1948	GLUt2n	glutamate nuclear transport via proton symport	Reversible	-999999	999999	0	0	0
1522	GLUt2r	L-glutamate transport via proton symport, reversible	Reversible	-999999	999999	0	0	0
1510	GLUt5m	L-glutamate transport into mitochondria via hydroxide ion antiport	Irreversible	0	999999	0	0	-.002969728717716797
18741	GLUt7	L-glutamate transport out via proton symport, vacuolar	Irreversible	0	999999	0	0	0
14590	GLUt7m	Glutamate transport (uniporter), mitochondrial	Irreversible	0	999999	0	.0864235246418914	0
21794	GLXt	glyoxylate transport	Reversible	-999999	999999	0	0	0
1526	GLXtp	glyoxylate transport, peroxisomal	Reversible	-999999	999999	0	0	0
1054	GLYATi	glycine C-acetyltransferase (irreversible)	Irreversible	0	999999	0	0	0
1930	GLYC3Ptm	glycerol-3-phosphate shuttle	Irreversible	0	999999	0	3.700069361577884	0
13230	GLYCDy	Glycerol dehydrogenase (NADP-dependent)	Irreversible	0	999999	0	0	-.007721294666063705
3002	GLYCLm	glycine cleavage system, mitochondrial	Irreversible	0	999999	0	0	-.011284969127323794
1551	GLYCt	glycerol transport via channel	Reversible	-999999	999999	0	0	0
15295	GLYCt2	glycerol transport via symport	Irreversible	0	999999	0	0	0
3354	GLYGS	glycogen (starch) synthase	Irreversible	0	999999	0	0	0
256	GLYK	glycerol kinase	Irreversible	0	999999	0	0	-.01187891487086723
455	GLYOX	hydroxyacylglutathione hydrolase	Irreversible	0	999999	0	0	0
456	GLYOXm	hydroxyacylglutathione hydrolase, mitochondrial	Irreversible	0	999999	0	0	0
1038	GLYTRS	Glycyl-tRNA synthetase	Irreversible	0	999999	0	0	-.03741858184323174
2186	GLYt2m	glycine mitochondrial transport via proton symport	Reversible	-999999	999999	0	0	0
1362	GLYt2r	glycine reversible transport via proton symport	Reversible	-999999	999999	0	0	0
2926	GMPS2	GMP synthase	Irreversible	0	999999	0	.014217687105941304	0
2843	GND	phosphogluconate dehydrogenase	Irreversible	0	999999	0	.8024700267210889	0
1144	GNNUC	gnnuc	Irreversible	0	999999	0	0	-.01187891487086723
2531	GPDDA1	Glycerophosphodiester phosphodiesterase (Glycerophosphocholine)	Irreversible	0	999999	0	0	-.08315240409607072
109	GRTT	geranyltranstransferase	Irreversible	0	999999	0	.0012666090962976675	0
2928	GSNK	guanosine kinase	Irreversible	0	999999	0	0	0
579	GSNt2	guanosine transport in via proton symport	Irreversible	0	999999	0	0	0
1935	GSNt2m	guanosine mitochondrial transport via proton symport	Reversible	-999999	999999	0	0	0
1411	GTHO	glutathione oxidoreductase	Irreversible	0	999999	0	0	-.017521399434529114
1647	GTHOXti	oxidized glutathione irreversible uniport	Irreversible	0	999999	0	0	0
4913	GTHOm	glutathione oxidoreductase	Irreversible	0	999999	0	0	-.008612213281378718
1410	GTHP	glutathione peridoxase	Reversible	-999999	999999	0	0	0
4914	GTHPm	glutathione peroxidase, mitochondria	Reversible	-999999	999999	0	0	0
19247	GTHRDabcv	Reduced glutathione via ABC system (vacuolar)	Irreversible	0	999999	0	0	0
2567	GTHRDt2	glutathione transport	Irreversible	0	999999	0	0	0
3545	GTHS	glutathione synthetase	Irreversible	0	999999	0	0	-.1205709859393023
3669	GTMLT	g-glutamyltransferase	Irreversible	0	999999	0	0	-.004157620204803524
7819	GTPCI	GTP cyclohydrolase I	Irreversible	0	999999	0	0	0
3878	GTPCII	GTP cyclohydrolase II	Irreversible	0	999999	0	.0002849870466669752	0
15248	GTPH1	GTP diphosphohydrolase	Irreversible	0	999999	0	0	-.02375782974173446
14173	GTPt2m	GTP/GDP translocase, mitochondrial (electroneutral)	Irreversible	0	999999	0	0	-.005939457435433643
3312	GUAD	guanine deaminase	Irreversible	0	999999	0	0	-.04751565948346895
2808	GUAPRT	guanine phosphoribosyltransferase	Irreversible	0	999999	0	0	-.011878914870867258
1378	GUAt2r	guanine reversible transport via proton symport	Reversible	-999999	999999	0	0	0
1747	GUAtm	guanine mitochondrial transport via diffusion	Reversible	-999999	999999	0	0	0
19550	H2O2tn	hydrogen peroxide nuclear transport	Reversible	-999999	999999	0	0	0
868	H2Ot	H2O transport via diffusion	Reversible	-999999	999999	0	-5.640454760022918	0
2159	H2Oter	H2O endoplasmic reticulum transport	Reversible	-999999	999999	0	-.0006333045481488337	0
875	H2Otm	H2O transport, mitochondrial	Reversible	-999999	999999	0	-7.468244331484293	0
777	H2Otn	H2O transport, nuclear	Reversible	-999999	999999	0	0	0
2153	H2Otp	H2O transport, peroxisomal	Reversible	-999999	999999	0	.0000000000000000030357660829594124	0
1539	H2Otv	H2O transport, vacuolar	Reversible	-999999	999999	0	0	0
2060	HACD10p	3-hydroxyacyl-CoA dehydrogenase (3-oxohexacosyl-CoA), peroxisomal	Reversible	-999999	999999	0	0	0
2072	HACD4p	3-hydroxyacyl-CoA dehydrogenase (3-oxodecanoyl-CoA), peroxisomal	Reversible	-999999	999999	0	0	0
2020	HACD5p	3-hydroxyacyl-CoA dehydrogenase (3-oxodecanoyl-CoA), peroxisomal	Reversible	-999999	999999	0	0	0
4687	HACD6p	3-Hydroxyacyl-CoA dehydrogenase (3-oxotetradecanoyl-CoA), peroxisomal	Reversible	-999999	999999	0	0	0
4688	HACD7p	3-hydroxyacyl-CoA dehydrogenase (3-oxohexadecanoyl-CoA), peroxisomal	Reversible	-999999	999999	0	0	0
3080	HACD8p	3-hydroxyacyl-CoA dehydrogenase (3-oxooctadecanoyl-CoA), peroxisomal	Reversible	-999999	999999	0	0	0
3299	HACNHm	homoacontinate hydratase, mitochondrial	Reversible	-999999	999999	0	.08238716440008918	0
19563	HBZOPT6m	Hydroxybenzoate octaprenyltransferase, mitochondrial	Irreversible	0	999999	0	0	0
704	HCITSm	homocitrate synthase	Irreversible	0	999999	0	.08238716440008918	0
1175	HCITSn	homocitrate synthase	Irreversible	0	999999	0	0	-.04335803927866534
917	HCO3E	HCO3 equilibration reaction	Reversible	-999999	999999	0	.7577488918600795	0
2911	HCO3Em	HCO3 equilibration reaction	Reversible	-999999	999999	0	0	0
1276	HCO3En	HCO3 equilibrium reaction, nuclear	Reversible	-999999	999999	0	0	0
20512	HCO3tn	bicarbonate nuclear transport via diffusion	Reversible	-999999	999999	0	0	0
1466	HCYSMT	homocysteine S-methyltransferase	Irreversible	0	999999	0	0	-.035636744612601634
2426	HCYSt2p	Homocysteine peroxisomal transport via proton symport	Reversible	-999999	999999	0	0	0
1925	HDCAt	Hexadecanoate (n-C16:0) transport in via uniport	Irreversible	0	999999	0	0	0
1926	HDCEAt	hexadecenoate (n-C16:1) transport in via uniport	Irreversible	0	999999	0	0	0
20489	HEMEOMOm	Heme O monooxygenase, mitochondrial	Irreversible	0	999999	0	0	-.031875088236826964
20488	HEMEOSm	Heme O synthase, mitochondrial	Irreversible	0	999999	0	0	-.16392902521796757
2791	HETZK	hydroxyethylthiazole kinase	Irreversible	0	999999	0	0	0
2842	HEX1	hexokinase (D-glucose:ATP)	Irreversible	0	999999	0	10	0
666	HEX4	hexokinase (D-mannose:ATP)	Irreversible	0	999999	0	0	0
669	HEX7	hexokinase (D-fructose:ATP)	Irreversible	0	999999	0	0	0
19030	HEXCCOAtx	fatty acid intracellular transport	Reversible	-999999	999999	0	0	0
19565	HEXDPtm	all-trans-hexaprenyl diphosphate transport, mitochondrial	Reversible	-999999	999999	0	0	0
2672	HGNTOR	Homogentisate:oxygen 1,2-oxidoreductase (decyclizing)	Irreversible	0	999999	0	0	-.03108316057876915
3298	HICITDm	homoisocitrate dehydrogenase	Reversible	-999999	999999	0	.08238716440008918	0
340	HISTD	histidinol dehydrogenase	Irreversible	0	999999	0	.019085496155576216	0
2863	HISTP	histidinol-phosphatase	Irreversible	0	999999	0	.019085496155576216	0
1035	HISTRS	Histidyl-tRNA synthetase	Irreversible	0	999999	0	0	-.1397752316472044
1493	HISTRSm	histidyl-tRNA synthetase, mitochondrial	Irreversible	0	999999	0	0	-.13383577421177073
1943	HISt2m	histidine mitochondrial transport via proton symport	Reversible	-999999	999999	0	0	0
1364	HISt2r	L-histidine reversible transport via proton symport	Reversible	-999999	999999	0	0	0
18732	HISt6	L-histidine transport in via proton antiport (vacuolar)	Irreversible	0	999999	0	0	-.11601740190546994
2668	HKYNH	3-Hydroxy-L-kynurenine hydrolase	Irreversible	0	999999	0	0	0
4	HMBS	hydroxymethylbilane synthase	Irreversible	0	999999	0	0	0
3061	HMGCOAR	Hydroxymethylglutaryl CoA reductase	Reversible	-999999	999999	0	-.0037998272888930024	0
1911	HMGCOAS	Hydroxymethylglutaryl CoA synthase	Reversible	-999999	999999	0	0	0
3182	HMGCOASm	Hydroxymethylglutaryl CoA synthase, mitochondrial	Reversible	-999999	999999	0	-.0037998272888930024	0
1933	HMGCOAtm	Hydroxymethylglutaryl-CoA reversible mitochondrial transport	Reversible	-999999	999999	0	-.0037998272888930024	0
128	HMPK1	hydroxymethylpyrimidine kinase (ATP)	Irreversible	0	999999	0	0	0
1824	HPPKm	2-amino-4-hydroxy-6-hydroxymethyldihydropteridine diphosphokinase, mitochondrial	Irreversible	0	999999	0	0	-.05305915308987352
3686	HPROa	L-hydroxyproline reductase (NAD)	Irreversible	0	999999	0	0	0
3687	HPROb	L-hydroxyproline reductase (NADP)	Irreversible	0	999999	0	0	-.004157620204803524
3560	HPROxm	L-hydroxyproline dehydrogenase (NAD), mitochondrial	Irreversible	0	999999	0	0	-.004157620204803522
3563	HPROym	L-hydroxyproline dehydrogenase (NADP), mitochondrial	Irreversible	0	999999	0	0	0
1587	HSDxi	homoserine dehydrogenase (NADH), irreversible	Irreversible	0	999999	0	.12516400797050586	0
3003	HSDyi	homoserine dehydrogenase (NADP), irreversible	Irreversible	0	999999	0	0	-.004157620204803525
3005	HSERTA	homoserine O-trans-acetylase	Reversible	-999999	999999	0	.01649470482224008	0
361	HSK	homoserine kinase	Irreversible	0	999999	0	.10866930314826578	0
342	HSTPT	histidinol-phosphate transaminase	Irreversible	0	999999	0	.019085496155576216	0
1379	HXANt2r	hypoxanthine reversible transport via proton symport	Reversible	-999999	999999	0	0	0
441	HXPRT	hypoxanthine phosphoribosyltransferase (Hypoxanthine)	Irreversible	0	999999	0	0	-.011878914870867258
1732	HYPOE	hypothetical enyme	Irreversible	0	999999	0	0	-.011878914870867233
19470	IAMACt	Isoamyl acetate transport (extracellular)	Irreversible	0	999999	0	0	-.02395581165624891
19477	IAMOHt	isoamyl alcohol transport (extracellular)	Reversible	-999999	999999	0	0	0
19490	IAMOHtm	isoamyl alcohol transport (mitochondrial)	Reversible	-999999	999999	0	0	0
19471	IBUTACt	Isobutyl acetate transport (extracellular)	Irreversible	0	999999	0	0	-.02395581165624891
19476	IBUTOHt	isobutyl alcohol transport (extracellular)	Reversible	-999999	999999	0	0	0
19489	IBUTOHtm	isobutyl alcohol transport (mitochondrial)	Reversible	-999999	999999	0	0	0
486	ICDHxm	Isocitrate dehydrogenase (NAD+)	Irreversible	0	999999	0	0	-.004157620204803524
3109	ICDHy	isocitrate dehydrogenase (NADP)	Irreversible	0	999999	0	.2510539205902178	0
493	ICDHym	Isocitrate dehydrogenase (NADP+)	Irreversible	0	999999	0	.2632243994669516	0
489	ICDHyp	Isocitrate dehydrogenase (NADP+)	Irreversible	0	999999	0	0	-.011878914870867213
546	ICL	Isocitrate lyase	Irreversible	0	999999	0	.015000681820009486	0
19487	ID3ACALDt	Indoleacetaldehyde transport (extracellular)	Reversible	-999999	999999	0	0	0
1671	ID3ACALDtm	indole-3-acetaldehyde mitochondrial transport via diffusion	Reversible	-999999	999999	0	0	0
1020	IG3PS	Imidazole-glycerol-3-phosphate synthase	Irreversible	0	999999	0	.019085496155576216	0
341	IGPDH	imidazoleglycerol-phosphate dehydratase	Irreversible	0	999999	0	.019085496155576216	0
334	IGPS	indole-3-glycerol-phosphate synthase	Irreversible	0	999999	0	.008175385985194036	0
319	ILETA	isoleucine transaminase	Reversible	-999999	999999	0	-.055471721103763756	0
1326	ILETAm	isoleucine transaminase, mitochondrial	Reversible	-999999	999999	0	0	0
1025	ILETRS	Isoleucyl-tRNA synthetase	Irreversible	0	999999	0	0	-.06949165199457327
1695	ILETRSm	isoleucyl-tRNA synthetase, mitochondrial	Irreversible	0	999999	0	0	-.06058246584142281
1365	ILEt2r	L-isoleucine reversible transport via proton symport	Reversible	-999999	999999	0	0	0
18738	ILEt6	L-isoleucine transport in via proton antiport (vacuolar)	Irreversible	0	999999	0	0	0
18745	ILEt7	L-isoleucine transport out via proton symport, vacuolar	Irreversible	0	999999	0	0	0
21741	ILEtmi	Isoleucine transport from mitochondria to cytosol	Irreversible	0	999999	0	0	-.000000000000000006938893903907228
399	IMPC	IMP cyclohydrolase	Reversible	-999999	999999	0	-.04758132216524347	0
400	IMPD	IMP dehydrogenase	Irreversible	0	999999	0	.014217687105941304	0
2389	IND3ACtm	indole-3-acetate mitochondrial transport via diffusion	Reversible	-999999	999999	0	0	0
19478	IND3ETHt	Tryptophol transport (extracellular	Reversible	-999999	999999	0	0	0
19491	IND3ETHtm	Tryptophol transport (mitochondrial)	Reversible	-999999	999999	0	0	0
3216	INDPYRD	Indole-3-pyruvate decarboxylase	Reversible	-999999	999999	0	0	0
1082	INSK	insosine kinase	Irreversible	0	999999	0	0	0
572	INSTt2	inositol transport in via proton symport	Irreversible	0	999999	0	0	0
2721	INSt2	inosine transport in via proton symport	Irreversible	0	999999	0	0	0
18498	IPC124PLC_SC	inositol phosphorylceramide, ceramide-1 (24C) phospholipase C	Irreversible	0	999999	0	0	-.02375782974173469
18499	IPC126PLC_SC	inositol phosphorylceramide, ceramide-1 (26C) phospholipase C	Irreversible	0	999999	0	0	-.02375782974173469
18500	IPC224PLC_SC	inositol phosphorylceramide, ceramide-2 (24C) phospholipase C	Irreversible	0	999999	0	0	-.02375782974173469
18501	IPC226PLC_SC	inositol phosphorylceramide, ceramide-2 (26C) phospholipase C	Irreversible	0	999999	0	0	-.02375782974173469
18502	IPC324PLC_SC	inositol phosphorylceramide, ceramide-3 (24C) phospholipase C	Irreversible	0	999999	0	0	-.023757829741734703
18503	IPC326PLC_SC	inositol phosphorylceramide, ceramide-3 (26C) phospholipase C	Irreversible	0	999999	0	0	-.023757829741734703
1637	IPCS124_SC	Inositol phosphorylceramide synthase (ceramide-1, 24C), yeast-specific	Irreversible	0	999999	0	0	0
1636	IPCS126_SC	Inositol phosphorylceramide synthase (ceramide-1, 26C), yeast-specific	Irreversible	0	999999	0	0	0
1635	IPCS224_SC	Inositol phosphorylceramide synthase (ceramide-2, 24C), yeast-specific	Irreversible	0	999999	0	0	0
3010	IPCS226_SC	Inositol phosphoryceramide synthase (ceramide-2, 26C), yeast-specific	Irreversible	0	999999	0	0	0
3093	IPCS324_SC	Inositol phosphorylceramide synthase (ceramide-3, 24C), yeast-specific	Irreversible	0	999999	0	0	0
3008	IPCS326_SC	Inositol phosphorylceramide synthase (ceramide-3, 26C), yeast-specific	Irreversible	0	999999	0	0	0
107	IPDDI	isopentenyl-diphosphate D-isomerase	Reversible	-999999	999999	0	.0012666090962976675	0
19589	IPDPtm	Isopentenyl diphosphate transport, mitochondrial	Reversible	-999999	999999	0	0	0
318	IPMD	3-isopropylmalate dehydrogenase	Irreversible	0	999999	0	.08532339457787014	0
322	IPPMIa	3-isopropylmalate dehydratase	Reversible	-999999	999999	0	-.08532339457787014	0
323	IPPMIb	2-isopropylmalate hydratase	Reversible	-999999	999999	0	-.08532339457787014	0
2858	IPPS	2-isopropylmalate synthase	Irreversible	0	999999	0	0	-.016630480819214144
1327	IPPSm	2-isopropylmalate synthase, mitochondrial	Irreversible	0	999999	0	.08532339457787014	0
3271	ITCOALm	Itaconate--CoA ligase (ADP-forming), mitochondrial	Reversible	-999999	999999	0	0	0
1325	KARA1im	acetohydroxy acid isomeroreductase, mitochondrial	Irreversible	0	999999	0	.16149265977795257	0
2962	KARA2im	ketol-acid reductoisomerase (2-Aceto-2-hydroxybutanoate), mitochondrial	Irreversible	0	999999	0	.055471721103763756	0
2675	KYN	kynureninase	Irreversible	0	999999	0	0	-.076816982831608
3489	KYN3OX	kynurenine 3-monooxygenase	Irreversible	0	999999	0	0	-.4890153288507002
1830	Kt2r	potassium reversible transport  via proton symport	Reversible	-999999	999999	0	0	0
20457	L-LACD2cm	L-Lactate dehydrogenase, cytosolic/mitochondrial	Irreversible	0	999999	0	0	-.00861221328137872
1552	L-LACt2r	L-lactate reversible transport via proton symport	Reversible	-999999	999999	0	0	0
1295	L-LACtm	L-lactate transport, mitochondrial	Reversible	-999999	999999	0	0	0
14004	LALDO3	L-Lactaldehyde:NADP+ 1-oxidoreductase	Irreversible	0	999999	0	0	0
15161	LANOSTAT_SC	Acyl-CoA:lanosterol acyltransferase, yeast-specific	Irreversible	0	999999	0	0	0
15210	LANOSTESTH_SC	lanosterol ester hydrolase, yeast-specific	Irreversible	0	999999	0	0	-.024957600143692082
15209	LANOSTESTH_SCe	lanosterol ester hydrolase, yeast-specific (extracellular)	Irreversible	0	999999	0	0	0
15216	LANOSTt	lanosterol reversible transport	Reversible	-999999	999999	0	0	0
2949	LCADi	lactaldehyde dehydrogenase	Irreversible	0	999999	0	0	0
19561	LCYSTintv	L-cystine transport via proton symport (vacuolar)	Irreversible	0	999999	0	0	0
82	LEUTA	leucine transaminase	Reversible	-999999	999999	0	-.08532339457787014	0
705	LEUTAm	leucine transaminase, mitochondrial	Reversible	-999999	999999	0	0	0
2915	LEUTRS	Leucyl-tRNA synthetase	Irreversible	0	999999	0	0	-.044545930765752056
1696	LEUTRSm	leucyl-tRNA synthetase, mitochondrial	Irreversible	0	999999	0	0	-.01682846273372851
2969	LEUt2r	L-leucine reversible transport via proton symport	Reversible	-999999	999999	0	0	0
18739	LEUt6	L-leucine transport in via proton antiport (vacuolar)	Irreversible	0	999999	0	0	0
18746	LEUt7	L-leucine transport out via proton symport, vacuolar	Irreversible	0	999999	0	0	0
457	LGTHL	lactoylglutathione lyase	Irreversible	0	999999	0	0	0
3410	LNS14DM	cytochrome P450 lanosterol 14-alpha-demethylase (NADP)	Irreversible	0	999999	0	0	-.01247286061441058
19287	LNS14DMx	cytochrome P450 lanosterol 14-alpha-demethylase (NAD)	Irreversible	0	999999	0	.0006333045481488337	0
1995	LNSTLS	lanosterol synthase	Irreversible	0	999999	0	.0006333045481488337	0
13836	LPCAT_SC	Lyso-phosphatidylcholine acyltransferase acyltransferase, yeast-specific	Irreversible	0	999999	0	.0018999136444465014	0
3784	LPP_SC	lipid phosphate phosphatase, yeast-specific	Irreversible	0	999999	0	0	-.01187891487086723
13924	LSERDHr	L-serine dehydrogenase	Reversible	-999999	999999	0	0	0
2918	LYSTRS	Lysyl-tRNA synthetase	Irreversible	0	999999	0	0	-.07939074772029595
1337	LYSTRSm	Lysyl-tRNA synthetase, mitochondrial	Irreversible	0	999999	0	0	-.07345129028486229
1941	LYSt2m	Lysine mitochondrial transport via proton symport	Reversible	-999999	999999	0	0	0
1373	LYSt2r	L-lysine reversible transport via proton symport	Reversible	-999999	999999	0	0	0
18734	LYSt6	L-lysine transport in via proton antiport (vacuolar)	Irreversible	0	999999	0	0	-.055632917978561486
2669	MACACI	maleylacetoacetate isomerase	Irreversible	0	999999	0	0	0
2165	MALOAAtp	malate/oxaloacetate shuttle	Reversible	-999999	999999	0	0	0
2717	MALS	malate synthase	Irreversible	0	999999	0	0	-.023757829741734418
1169	MALSp	malate synthase	Irreversible	0	999999	0	0	-.011878914870867192
690	MALT	alpha-glucosidase	Irreversible	0	999999	0	0	0
1546	MALTt2	maltose transport in via proton symport	Irreversible	0	999999	0	0	0
1549	MALt2r	L-malate reversible transport via proton symport	Reversible	-999999	999999	0	0	0
985	MALtm	malate transport, mitochondrial	Reversible	-999999	999999	0	-.41097243804477457	0
3674	MAN1PT	mannose-1-phosphate guanylyltransferase	Irreversible	0	999999	0	.23256670202247395	0
244	MAN6PI	mannose-6-phosphate isomerase	Reversible	-999999	999999	0	-.23256670202247395	0
2317	MANNANter	mannan endoplasmic reticulum transport via diffusion	Reversible	-999999	999999	0	-.23256670202247395	0
1545	MANt2	D-mannose transport in via proton symport	Irreversible	0	999999	0	0	0
1331	MCITDm	2-methylcitrate dehydratase, mitochondrial	Reversible	-999999	999999	0	.08238716440008918	0
20493	MCITL2m	methylisocitrate lyase	Irreversible	0	999999	0	0	0
20494	MCITSm	2-methylcitrate synthase	Irreversible	0	999999	0	0	-.04098225630449191
3441	MCOATA	Malonyl-CoA-ACP transacylase	Reversible	-999999	999999	0	0	0
3337	MCOATAm	Malonyl-CoA-ACP transacylase, mitochondrial	Reversible	-999999	999999	0	0	0
541	MDH	malate dehydrogenase	Reversible	-999999	999999	0	.34412090259773265	0
543	MDHm	malate dehydrogenase, mitochondrial	Reversible	-999999	999999	0	0	-.0000000000000000013010426069826053
2716	MDHp	malate dehydrogenase, peroxisomal	Reversible	-999999	999999	0	0	0
1630	MDRPD	5-Methylthio-5-deoxy-D-ribulose 1-phosphate dehydratase	Irreversible	0	999999	0	0	0
2942	ME1m	malic enzyme (NAD), mitochondrial	Irreversible	0	999999	0	0	-.008909186153150428
540	ME2m	malic enzyme (NADP), mitochondrial	Irreversible	0	999999	0	0	-.004751565948346904
1553	MELIBt2	melibiose transport in via symport	Irreversible	0	999999	0	0	0
1265	MELTGH	Melibiitol galactohydrolase	Reversible	-999999	999999	0	0	0
369	METAT	methionine adenosyltransferase	Irreversible	0	999999	0	.0053830886592650855	0
2957	METB1	metb1	Irreversible	0	999999	0	0	-.011878914870867233
7846	METS	methionine synthase	Irreversible	0	999999	0	.019977879837058662	0
1026	METTRS	Methionyl-tRNA synthetase	Irreversible	0	999999	0	0	-.11344363701678206
1693	METTRSm	methionyl-tRNA synthetase, mitochondrial	Irreversible	0	999999	0	0	-.10750417958134839
1939	METt2m	methionine mitochondrial transport via proton symport	Reversible	-999999	999999	0	0	0
1366	METt2r	L-methionine reversible transport via proton symport	Reversible	-999999	999999	0	0	0
105	MEVK1	mevalonate kinase (atp)	Irreversible	0	999999	0	0	-.000000000000000027755575615628914
1912	MEVK2	mevalonate kinase (ctp)	Irreversible	0	999999	0	0	-.00000000000000008326672684688674
1913	MEVK3	mevalonate kinase (gtp)	Irreversible	0	999999	0	0	-.000000000000000027755575615628914
1914	MEVK4	mevalonate kinase (utp)	Irreversible	0	999999	0	.0037998272888930024	0
3599	MFAPS_SC	methylene-fatty-acyl-phospholipid synthase, yeast-specific	Irreversible	0	999999	0	.0017271942222240916	0
269	MGSA	methylglyoxal synthase	Irreversible	0	999999	0	0	-.02375782974173446
1591	MHPGLUT	5-methyltetrahydropteroyltriglutamate-homocysteine S-methyltransferase	Irreversible	0	999999	0	0	0
13720	MI13456PKn	inositol-1,3,4,5,6-pentakisphosphate 2-kinase, nuclear	Irreversible	0	999999	0	0	0
10980	MI1345PKn	inositol-1,3,4,5-triphosphate 6-kinase, nucleus	Irreversible	0	999999	0	0	0
10981	MI1456PKn	inositol-1,4,5,6- tetrakisphosphate 3-kinase, nucleus	Irreversible	0	999999	0	0	0
10978	MI145P6Kn	inositol-1,4,5-triphosphate 6-kinase, nucleus	Irreversible	0	999999	0	0	0
10979	MI145PKn	inositol-1,4,5-trisphosphate 3-kinase, nucleus	Irreversible	0	999999	0	0	0
20513	MI145Ptn	1D-myo-Inositol 1,4,5-trisphosphate nuclear transport via diffusion	Reversible	-999999	999999	0	0	0
2540	MI1PP	myo-inositol 1-phosphatase	Irreversible	0	999999	0	.001525688229631281	0
2656	MI1PS	myo-Inositol-1-phosphate synthase	Irreversible	0	999999	0	.001525688229631281	0
19592	MINOHPtn	inositol hexakisphosphate nuclear transport (diffusion)	Reversible	-999999	999999	0	0	0
18522	MIP2C124PLC_SC	Mannose-(inositol-P)2-ceramide, ceramide-1 (24C) phospholipase C	Irreversible	0	999999	0	0	-.033062979723913685
18527	MIP2C126PLC_SC	Mannose-(inositol-P)2-ceramide, ceramide-1 (26C) phospholipase C	Irreversible	0	999999	0	0	-.033062979723913685
18528	MIP2C224PLC_SC	Mannose-(inositol-P)2-ceramide, ceramide-2 (24C) phospholipase C	Irreversible	0	999999	0	0	-.033062979723913685
18529	MIP2C226PLC_SC	Mannose-(inositol-P)2-ceramide, ceramide-2 (26C) phospholipase C	Irreversible	0	999999	0	0	-.033062979723913685
18530	MIP2C324PLC_SC	Mannose-(inositol-P)2-ceramide, ceramide-3 (24C) phospholipase C	Irreversible	0	999999	0	0	0
18533	MIP2C326PLC_SC	Mannose-(inositol-P)2-ceramide, ceramide-3 (26C) phospholipase C	Irreversible	0	999999	0	0	0
1889	MIP2CS124_SC	mannose-(inositol-P)2-ceramide synthase (ceramide-1, 24C), yeast-specific	Irreversible	0	999999	0	0	-.05939457435433637
3097	MIP2CS126_SC	mannose-(inositol-P)2-ceramide synthase (ceramide-1, 26C), yeast-specific	Irreversible	0	999999	0	0	-.05939457435433637
3058	MIP2CS224_SC	mannose-(inositol-P)2-ceramide synthase (ceramide-2, 26C), yeast specific	Irreversible	0	999999	0	0	-.05939457435433637
1903	MIP2CS226_SC	mannose-(inositol-P)2-ceramide synthase (ceramide-2, 24C), yeast-specific	Irreversible	0	999999	0	0	-.05939457435433637
1904	MIP2CS324_SC	mannose-(inositol-P)2-ceramide synthase (ceramide-3, 24C), yeast specific	Irreversible	0	999999	0	0	-.05939457435433637
3059	MIP2CS326_SC	mannose-(inositol-P)2-ceramide synthase (ceramide-3, 26C), yeast-specific	Irreversible	0	999999	0	0	-.05939457435433637
18508	MIPC124PLC_SC	Mannose-inositol phosphorylceramide, ceramide-1 (24C) phospholipase C	Irreversible	0	999999	0	0	-.033062979723913685
18509	MIPC126PLC_SC	Mannose-inositol phosphorylceramide, ceramide-1 (26C) phospholipase C	Irreversible	0	999999	0	0	-.033062979723913685
18510	MIPC224PLC_SC	Mannose-inositol phosphorylceramide, ceramide-2 (24C) phospholipase C	Irreversible	0	999999	0	0	-.033062979723913685
18511	MIPC226PLC_SC	Mannose-inositol phosphorylceramide, ceramide-2 (26C) phospholipase C	Irreversible	0	999999	0	0	-.033062979723913685
18513	MIPC324PLC_SC	Mannose-inositol phosphorylceramide, ceramide-3 (24C) phospholipase C	Irreversible	0	999999	0	0	0
18515	MIPC326PLC_SC	Mannose-inositol phosphorylceramide, ceramide-3 (26C) phospholipase C	Irreversible	0	999999	0	0	0
3610	MIPCS124_SC	mannose-inositiol phophorylceramide synthase (ceramide-1, 24C), yeast-specific	Irreversible	0	999999	0	0	-.10691023383780532
3611	MIPCS126_SC	mannose-inositol phosphorylceramide synthase (ceramide-1, 26C), yeast-specific	Irreversible	0	999999	0	0	-.10691023383780532
3613	MIPCS224_SC	mannose-inositol phosphorylceramide synthase (ceramide-2, 24C), yeast-specific	Irreversible	0	999999	0	0	-.10691023383780532
3612	MIPCS226_SC	mannose-inositol phosphorylceramide synthase (ceramide-2, 26C), yeast-specific	Irreversible	0	999999	0	0	-.10691023383780532
3614	MIPCS324_SC	mannose-inositol phosphorylceramide synthase (ceramide-3, 24C), yeast-specific	Irreversible	0	999999	0	0	-.13997321356171902
3615	MIPCS326_SC	mannose-inositol phosphorylceramide synthase (ceramide-3, 26C), yeast-specific	Irreversible	0	999999	0	0	-.13997321356171902
2422	MMETt2	S-methylmethionine permease	Irreversible	0	999999	0	0	0
2786	MOHMT	3-methyl-2-oxobutanoate hydroxymethyltransferase	Irreversible	0	999999	0	0	0
7109	MTAP	5'-methylthioadenosine phosphorylase	Irreversible	0	999999	0	0	0
7850	MTHFC	methenyltetrahydrofolate cyclohydrolase	Reversible	-999999	999999	0	.0760771481749107	0
7852	MTHFCm	methenyltetrahydrifikate cyclohydrolase, mitochondrial	Reversible	-999999	999999	0	0	0
7853	MTHFD	methylenetetrahydrofolate dehydrogenase (NADP)	Reversible	-999999	999999	0	.0760771481749107	0
7854	MTHFD2i	methylenetetrahydrofolate dehydrogenase (NAD)	Irreversible	0	999999	0	0	-.004157620204803524
7855	MTHFDm	methylenetetrahydrofolate dehydrogenase (NADP), mitochondrial	Reversible	-999999	999999	0	0	0
7858	MTHFR3	5,10-methylenetetrahydrofolatereductase (NADPH)	Irreversible	0	999999	0	.019977879837058662	0
301	MTRI	5-methylthioribose-1-phosphate isomerase	Reversible	-999999	999999	0	0	0
1414	NABTNO	N4-Acetylaminobutanal:NAD+ oxidoreductase	Irreversible	0	999999	0	0	0
21800	NACt	Nicotinic acid transport	Reversible	-999999	999999	0	0	0
1856	NADDPp	NAD diphosphatase, peroxisomal	Irreversible	0	999999	0	0	0
1765	NADH2-u6cm	NADH dehydrogenase, cytosolic/mitochondrial	Irreversible	0	999999	0	0	-.000000000000000049873299934333204
3030	NADH2-u6m	NADH dehydrogenase, mitochondrial	Irreversible	0	999999	0	0	-.000000000000000049873299934333204
33	NADK	NAD kinase	Irreversible	0	999999	0	0	-.01187891487086723
2999	NADKm	NAD kinase, mitochondrial	Irreversible	0	999999	0	0	-.008909186153150395
171	NADN	NAD nucleosidase	Irreversible	0	999999	0	0	0
1817	NADNm	NAD nucleosidase, mitochondrial	Irreversible	0	999999	0	0	-.002969728717716798
811	NADPPPS	NADP phosphatase	Irreversible	0	999999	0	0	0
1574	NADPPPSm	NADP phosphatase	Irreversible	0	999999	0	.000000000000000006938893903907228	0
21798	NADPt	NADP transporter	Reversible	-999999	999999	0	-.000000000000009728329253277934	0
3546	NADS1	NAD synthase (nh3)	Irreversible	0	999999	0	0	0
5531	NADS1n	NAD synthase (nh3), nuclear	Irreversible	0	999999	0	0	0
19526	NADtn	NAD transport, nuclear through pores	Reversible	-999999	999999	0	0	0
1745	NAPRT	NAPRTase	Irreversible	0	999999	0	0	-.2686614579961134
1816	NAPRTm	NAPRTase, mitochondrial	Irreversible	0	999999	0	0	-.27163118671383024
1085	NAt3_1	sodium proton antiporter (H:NA is 1:1)	Reversible	-999999	999999	0	0	0
796	NDP1	nucleoside-diphosphatase (ADP)	Irreversible	0	999999	0	0	-.01187891487086723
798	NDP3	nucleoside-diphosphatase (GDP)	Irreversible	0	999999	0	0	-.01187891487086723
1857	NDP3g	nucleoside-diphosphatase (GDP), Golgi	Irreversible	0	999999	0	0	-.19936778791605456
799	NDP4	nucleoside-diphosphatase (dGDP)	Irreversible	0	999999	0	0	-.01187891487086723
802	NDP7	nucleoside-diphosphatase (UDP)	Irreversible	0	999999	0	0	-.01187891487086723
2816	NDPK1	nucleoside-diphosphate kinase (ATP:GDP)	Reversible	-999999	999999	0	0	0
190	NDPK2	nucleoside-diphosphate kinase (ATP:UDP)	Reversible	-999999	999999	0	.501059043867209	0
191	NDPK3	nucleoside-diphosphate kinase (ATP:CDP)	Reversible	-999999	999999	0	-.007829947140749215	0
192	NDPK4	nucleoside-diphosphate kinase (ATP:dTDP)	Reversible	-999999	999999	0	0	0
443	NDPK5	nucleoside-diphosphate kinase (ATP:dGDP)	Reversible	-999999	999999	0	-.0006908776888896367	0
132	NDPK6	nucleoside-diphosphate kinase (ATP:dUDP)	Reversible	-999999	999999	0	-.001727194222224092	0
2801	NDPK7	nucleoside-diphosphate kinase (ATP:dCDP)	Reversible	-999999	999999	0	0	0
133	NDPK8	nucleoside-diphosphate kinase (ATP:dADP)	Reversible	-999999	999999	0	0	0
1438	NDPK9	nucleoside-diphosphate kinase (ATP:IDP)	Reversible	-999999	999999	0	0	0
19438	NFORTYRt	N,N-bisformyl-dityrosine transport (extracellular)	Irreversible	0	999999	0	0	0
19436	NFTYROX	N-formyltyrosine oxidase	Irreversible	0	999999	0	0	0
1382	NH4t	ammonia reversible transport	Reversible	-999999	999999	0	1.6110288961514074	0
18462	NH4ti	ammonia transport (efflux, cytosol to extracellular)	Irreversible	0	999999	0	0	0
1417	NH4tm	NH3 mitochondrial transport	Reversible	-999999	999999	0	0	0
19374	NH4tn	ammonia nuclear transport	Reversible	-999999	999999	0	0	0
2280	NH4tp	ammonia peroxisomal transport	Reversible	-999999	999999	0	0	0
146	NMNAT	nicotinamide-nucleotide adenylyltransferase	Irreversible	0	999999	0	0	-.1775897773194646
1811	NMNATm	nicotinamide-nucleotide adenylyltransferase, mitochondrial	Irreversible	0	999999	0	0	-.13898330398914616
1154	NMNTP	nmntp	Irreversible	0	999999	0	0	-.01187891487086723
2276	NMNt2m	NMN mitochondrial transport via proton symport	Reversible	-999999	999999	0	0	0
2277	NMNt2p	NMN peroxisomal transport via proton symport	Reversible	-999999	999999	0	0	0
3317	NNAMr	nicotinamidase, reversible	Reversible	-999999	999999	0	0	0
3316	NNAMrm	nicotinamidase, reversible, mitochondrial	Reversible	-999999	999999	0	0	0
173	NNAT	nicotinate-nucleotide adenylyltransferase	Irreversible	0	999999	0	0	0
1810	NNATm	nicotinate-nucleotide adenylyltransferase, mitochondrial	Irreversible	0	999999	0	0	0
2769	NNDPR	nicotinate-nucleotide diphosphorylase (carboxylating)	Irreversible	0	999999	0	0	0
1809	NNDPRm	nicotinate-nucleotide diphosphorylase (carboxylating), mitochondrial	Irreversible	0	999999	0	0	0
10512	NNMT	Nicotinamide N-methyltransferase	Irreversible	0	999999	0	0	-.04217014779157863
2697	NTD1	5'-nucleotidase (dUMP)	Irreversible	0	999999	0	0	-.01187891487086723
175	NTD10	5'-nucleotidase (XMP)	Irreversible	0	999999	0	0	-.023757829741734487
176	NTD11	5'-nucleotidase (IMP)	Irreversible	0	999999	0	0	-.01187891487086723
448	NTD2	5'-nucleotidase (UMP)	Irreversible	0	999999	0	0	-.01187891487086723
449	NTD3	5'-nucleotidase (dCMP)	Irreversible	0	999999	0	0	0
450	NTD4	5'-nucleotidase (CMP)	Irreversible	0	999999	0	0	0
451	NTD5	5'-nucleotidase (dTMP)	Irreversible	0	999999	0	0	0
452	NTD6	5'-nucleotidase (dAMP)	Irreversible	0	999999	0	0	-.011878914870867202
2698	NTD7	5'-nucleotidase (AMP)	Irreversible	0	999999	0	0	-.011878914870867202
453	NTD8	5'-nucleotidase (dGMP)	Irreversible	0	999999	0	0	-.011878914870867202
174	NTD9	5'-nucleotidase (GMP)	Irreversible	0	999999	0	0	-.01187891487086723
748	NTP3	nucleoside-triphosphatase (GTP)	Irreversible	0	999999	0	0	-.01187891487086723
2745	NTP4	nucleoside-triphosphatase (dGTP)	Irreversible	0	999999	0	0	-.011878914870867258
3865	NTRLASE	nitrilase	Irreversible	0	999999	0	0	0
3670	NTRLASE2	nitrilase	Irreversible	0	999999	0	0	0
3866	NTRLASE3	nitrilase	Irreversible	0	999999	0	0	0
1298	O2t	o2 transport (diffusion)	Reversible	-999999	999999	0	2	0
2158	O2ter	O2  transport, endoplasmic reticulum	Reversible	-999999	999999	0	.0006333045481488337	0
762	O2tm	O2 transport (diffusion)	Reversible	-999999	999999	0	1.9839543656755383	0
21797	OAAt	Oxaloacetate transport	Reversible	-999999	999999	0	0	0
2760	OAAt2m	oxaloacetate transport, mitochondrial	Reversible	-999999	999999	0	.5231824893485998	0
8371	OBDHm	2-Oxobutanoate dehydrogenase	Irreversible	0	999999	0	0	0
3550	OCBTi	ornithine carbamoyltransferase, irreversible	Irreversible	0	999999	0	.04626001858523526	0
1927	OCDCAt	Octadecanoate (n-C18:0) transport in via uniport	Irreversible	0	999999	0	0	0
1928	OCDCEAt	Octadecenoate (n-C18:1) transport in via uniport	Irreversible	0	999999	0	0	0
1929	OCDCYAt	Octadecynoate (n-C18:2) transport in via uniport	Irreversible	0	999999	0	0	0
19029	OHACT1	Alcohol Acetyltransferase (ethanol)	Irreversible	0	999999	0	0	0
19034	OHACT2	Alcohol Acetyltransferase (isoamyl alcohol)	Irreversible	0	999999	0	0	0
19045	OHACT3	Alcohol Acetyltransferase (2-methylbutanol)	Irreversible	0	999999	0	0	-.02395581165624891
19050	OHACT4	Alcohol Acetyltransferase (isobutyl alcohol)	Irreversible	0	999999	0	0	0
19051	OHACT5	Alcohol Acetyltransferase (Phenylethanol alcohol)	Irreversible	0	999999	0	0	-.02395581165624891
1731	OHPBAT	O-Phospho-4-hydroxy-L-threonine:2-oxoglutarate aminotransferase	Reversible	-999999	999999	0	0	0
912	OMCDC	2-Oxo-4-methyl-3-carboxypentanoate decarboxylation	Irreversible	0	999999	0	.08532339457787014	0
2961	OMCDCm	2-oxo-4-methyl-3-carboxypentanoate decarboxylation	Irreversible	0	999999	0	0	-.015838553161156257
446	OMPDC	orotidine-5'-phosphate decarboxylase	Irreversible	0	999999	0	.031837946829664086	0
1218	ORNDC	Ornithine Decarboxylase	Irreversible	0	999999	0	0	0
311	ORNTA	ornithine transaminase	Irreversible	0	999999	0	0	-.0011878914870866904
2966	ORNTACim	ornithine transacetylase, irreversible, mitochondrial	Irreversible	0	999999	0	.04626001858523526	0
1375	ORNt2r	orntithine reversible transport in via proton symport	Reversible	-999999	999999	0	0	0
2435	ORNt3m	ornithine mitochondrial transport via proton antiport	Reversible	-999999	999999	0	.04626001858523526	0
447	ORPT	orotate phosphoribosyltransferase	Reversible	-999999	999999	0	-.031837946829664086	0
2665	OXAGm	non-enzymatic reaction	Reversible	-999999	999999	0	.08238716440008918	0
1514	OXO2Ctm	2-oxodicarboylate transporter, mitochondrial	Reversible	-999999	999999	0	0	0
3319	P5CDm	1-pyrroline-5-carboxylate dehydrogenase, mitochondrial	Irreversible	0	999999	0	0	-.019006263793387546
3629	P5CR	pyrroline-5-carboxylate reductase	Irreversible	0	999999	0	.047411481400051324	0
19485	PACALDt	Phenylacetaldehyde transport (extracellular)	Reversible	-999999	999999	0	0	0
19486	PACALDtm	Phenylacetaldehyde transport (mitochondrial)	Reversible	-999999	999999	0	0	0
3787	PAK_SC	phosphatidate kinase, yeast-specific	Irreversible	0	999999	0	0	0
1757	PAN4Ptm	panthetheine 4'-phosphate reversible mitochondrial transport	Reversible	-999999	999999	0	0	0
3551	PANTS	pantothenate synthase	Irreversible	0	999999	0	0	0
1768	PANTtm	pantothenate mitochondrial transport	Reversible	-999999	999999	0	0	0
352	PAPSR	phosphoadenylyl-sulfate reductase (thioredoxin)	Irreversible	0	999999	0	.01649470482224008	0
1643	PAPt	PAP reversible uniport	Reversible	-999999	999999	0	0	0
3194	PAPtm	Adenosine 3',5'-bisphosphate mitochondrial transport	Reversible	-999999	999999	0	.0000000000000008881784197001252	0
1931	PAtm_SC	phosphatidate reversible transport, mitochondrial, yeast-specific	Reversible	-999999	999999	0	0	0
2840	PC	pyruvate carboxylase	Irreversible	0	999999	0	.5651955226524636	0
13834	PCDAGAT	phosphatidylcholine-diacylglycerol acyltransferase	Irreversible	0	999999	0	.000018999136444465012	0
2655	PDE1	3',5'-cyclic-nucleotide phosphodiesterase	Irreversible	0	999999	0	0	-.02375782974173446
2666	PDE2	3',5'-cyclic-nucleotide phosphodiesterase	Irreversible	0	999999	0	0	0
2667	PDE3	3',5'-cyclic-nucleotide phosphodiesterase	Irreversible	0	999999	0	0	0
4690	PDE4	3',5'-cyclic-nucleotide phosphodiesterase	Irreversible	0	999999	0	0	0
3259	PDE5	3',5'-cyclic-nucleotide phosphodiesterase	Irreversible	0	999999	0	0	0
233	PDHcm	pyruvate dehydrogenase (dihydrolipoamide dehydrogenase)	Irreversible	0	999999	0	0	0
11	PDHm	pyruvate dehydrogenase	Irreversible	0	999999	0	.7083890427218172	0
1729	PDX5PO	pyridoxine 5'-phosphate oxidase	Reversible	-999999	999999	0	0	0
19590	PENDPtm	all-trans-Pentaprenyl diphosphate transport, mitochondrial	Reversible	-999999	999999	0	0	0
3868	PEPAT	Peptide alpha-N-acetyltransferase	Irreversible	0	999999	0	0	-.02395581165624891
1788	PEPDt3	peptide transport in via proton symport	Irreversible	0	999999	0	0	0
2385	PETHCT	phosphoethanolamine cytidyltransferase	Irreversible	0	999999	0	0	0
3598	PETOHM_SC	phosphatidylethanolamine N-methyltransferase, yeast-specific	Irreversible	0	999999	0	.0017271942222240916	0
2221	PEtg_SC	phosphatidylethanolamine Golgi transport, yeast-specific	Reversible	-999999	999999	0	0	0
2223	PEtm_SC	phosphatidylethanolamine mitochondrial transport, yeast-specific	Reversible	-999999	999999	0	-.00003022589888892161	0
2222	PEtv_SC	phosphatidylethanolamine vacuolar transport, yeast-specific	Reversible	-999999	999999	0	0	0
267	PFK	phosphofructokinase	Irreversible	0	999999	0	8.924879730095055	0
698	PFK26	6-phosphofructo-2-kinase	Irreversible	0	999999	0	0	-.01187891487086723
1208	PFK_2	Phosphofructokinase	Irreversible	0	999999	0	0	-.01187891487086723
1238	PFK_3	phosphofructokinase (s7p)	Irreversible	0	999999	0	0	0
475	PGAMT	phosphoglucosamine mutase	Reversible	-999999	999999	0	0	0
2865	PGCD	phosphoglycerate dehydrogenase	Irreversible	0	999999	0	.16404890722685778	0
271	PGI	glucose-6-phosphate isomerase	Reversible	-999999	999999	0	8.706603802182084	0
273	PGK	phosphoglycerate kinase	Reversible	-999999	999999	0	-18.03820442551705	0
278	PGL	6-phosphogluconolactonase	Irreversible	0	999999	0	.8024700267210889	0
272	PGM	phosphoglycerate mutase	Reversible	-999999	999999	0	-17.874155518290195	0
2819	PGMT	phosphoglucomutase	Reversible	-999999	999999	0	-.48266442540052246	0
3585	PGPPAm_SC	phosphatidylglycerol phosphate phosphatase A, yeast-specific, mitochondrial	Irreversible	0	999999	0	0	-.7129843494643223
3492	PHCDm	L-1-pyrroline-3-hydroxy-5-carboxylate dehydrogenase	Irreversible	0	999999	0	0	.00000000000000000043368086899420177
3565	PHCHGSm	L-1-Pyrroline-3-hydroxy-5-carboxylate spontaneous conversion to L-4-Hydroxyglutamate semialdehyde, mitochondrial	Reversible	-999999	999999	0	0	0
19474	PHEACt	Phenethyl acetate transport (extracellular)	Irreversible	0	999999	0	0	0
2860	PHETA1	phenylalanine transaminase	Reversible	-999999	999999	0	-.03854521772596765	0
1036	PHETRS	Phenylalanyl-tRNA synthetase	Irreversible	0	999999	0	0	-.09542728279596675
1698	PHETRSm	phenylalanyl-tRNA synthetase, mitochondrial	Irreversible	0	999999	0	0	-.08948782536053308
1938	PHEt2m	Phenylalanine mitochondrial transport via proton symport	Reversible	-999999	999999	0	0	0
1367	PHEt2r	L-phenylalanine reversible transport via proton symport	Reversible	-999999	999999	0	0	0
13904	PI35BP5P_SC	1-phosphatidylinositol-3,5-bisphosphate 5-phosphatase, yeast-specific	Irreversible	0	999999	0	0	0
3623	PI3P4K_SC	phosphatidylinositol-3-phosphate 4-kinase, yeast-specific	Irreversible	0	999999	0	0	-.7567383525720165
13739	PI3P5K_SC	phosphatidylinositol-3-phosphate 5-kinase, yeast-specfic	Irreversible	0	999999	0	0	-.01187891487086723
13718	PI45BP5P_SC	1-phosphatidylinositol-4,5-bisphosphate 5-phosphatase, yeast-specific	Irreversible	0	999999	0	0	-.01187891487086723
3626	PI45BPP_SC	1-phosphatidylinositol-4,5-bisphosphate phosphodiesterase, yeast-specific	Irreversible	0	999999	0	0	0
3624	PI4P5K_SC	phosphatidylinositol-4-phosphate 5-kinase, yeast-specfic	Irreversible	0	999999	0	0	0
3618	PIN3K_SC	1-phosphatidylinositol 3-kinase, yeast-specific	Irreversible	0	999999	0	0	0
3620	PIN4K_SC	phosphatidylinositol 4-kinase, yeast-specific	Irreversible	0	999999	0	0	-.01187891487086723
3622	PIN4Kn_SC	phosphatidylinositol 4-kinase, nuclear, yeast-specifc	Irreversible	0	999999	0	0	0
3616	PINOS_SC	phosphatidylinositol synthase, yeast-specific	Irreversible	0	999999	0	.001525688229631281	0
2757	PIt2m	phosphate transporter, mitochondrial	Reversible	-999999	999999	0	3.968929633012557	0
2154	PIt2n	phosphate nuclear transport via proton symport	Reversible	-999999	999999	0	0	0
2427	PIt2p	phosphate peroxisomal transport via proton symport	Reversible	-999999	999999	0	0	0
1560	PIt2r	phosphate reversible transport via symport	Reversible	-999999	999999	0	.05691104962229865	0
2485	PIt2v	phosphate vacuolar transport via proton symport	Reversible	-999999	999999	0	0	0
2994	PIt5m	phosphate transport via hydroxide ion symport, mitochondrial	Reversible	-999999	999999	0	0	0
15194	PLBP1I_SCe	phospholipase B (phosphatidylinositol), yeast-specific (extracellular)	Irreversible	0	999999	0	0	0
15182	PLBPC_SC	phospholipase B (phosphatidylcholine), yeast-specific	Irreversible	0	999999	0	0	0
15190	PLBPC_SCe	phospholipase B (phosphatidylcholine), yeast-specific (extracellular)	Irreversible	0	999999	0	0	0
13107	PLD_SC	phospholipase D, yeast-specific	Irreversible	0	999999	0	0	-.035636744612601745
243	PMANM	phosphomannomutase	Reversible	-999999	999999	0	-.23256670202247395	0
808	PMDPHT	pyrimidine phosphatase	Irreversible	0	999999	0	.0002849870466669752	0
3601	PMETM_SC	Phosphatidyl-N-methylethanolamine N-methyltransferase, yeast-specific	Irreversible	0	999999	0	.0017271942222240916	0
2795	PMEVK	phosphomevalonate kinase	Irreversible	0	999999	0	.0037998272888930024	0
10983	PMI12346PH	5-diphosphoinositol-1,2,3,4,6-pentakisphosphate diphosphohydrolase	Irreversible	0	999999	0	0	-.01187891487086723
13734	PMI12346PS	5-diphosphoinositol-1,2,3,4,6-pentakisphosphate synthase	Irreversible	0	999999	0	0	0
10984	PMI1346PH	diphosphoinositol-1,3,4,6-tetrakisphosphate diphosphohydrolase	Irreversible	0	999999	0	0	-.01187891487086723
13729	PMI1346PS	diphosphoinositol-1,3,4,6-tetrakisphosphate synthase	Irreversible	0	999999	0	0	0
2781	PMPK	phosphomethylpyrimidine kinase	Irreversible	0	999999	0	0	0
15045	PNP	purine-nucleoside phosphorylase	Reversible	-999999	999999	0	0	0
2788	PNTK	pantothenate kinase	Irreversible	0	999999	0	0	0
3027	PNTOt2	Pantothenate reversible transport via proton symport	Reversible	-999999	999999	0	0	0
1401	POLYAO	polyamine oxidase	Irreversible	0	999999	0	0	0
3433	POLYAO2	poylamine oxidase	Irreversible	0	999999	0	0	-.17234325658483185
13231	POLYAO3	poylamine oxidase	Irreversible	0	999999	0	0	-.11077088117083678
295	PPA	inorganic diphosphatase	Irreversible	0	999999	0	1.1556282315486652	0
458	PPAm	inorganic diphosphatase	Irreversible	0	999999	0	-.0000000000000008881784197001252	0
3553	PPBNGS	porphobilinogen synthase	Irreversible	0	999999	0	0	0
87	PPCDC	phosphopantothenoylcysteine decarboxylase	Irreversible	0	999999	0	0	0
296	PPCK	phosphoenolpyruvate carboxykinase	Irreversible	0	999999	0	0	-.01187891487086723
258	PPM	phosphopentomutase	Reversible	-999999	999999	0	0	0
3555	PPNCL2	phosphopantothenate-cysteine ligase	Irreversible	0	999999	0	0	-.377155547150034
2861	PPND	prephenate dehydrogenase	Irreversible	0	999999	0	0	-.004157620204803527
1388	PPND2	prephenate dehydrogenase (NADP)	Irreversible	0	999999	0	.02936230177780956	0
3849	PPNDH	prephenate dehydratase	Irreversible	0	999999	0	.03854521772596765	0
1761	PPPG9tm	protoporphyrinogen IX mitochondrial transport	Reversible	-999999	999999	0	0	0
3296	PPPGOm	protoporphyrinogen oxidase, mitochondrial	Irreversible	0	999999	0	0	-.09324948173630745
19564	PPTTm	trans-pentaprenyltranstransferase, mitochondrial	Irreversible	0	999999	0	0	0
18957	PPYRDC	Phenylpyruvate decarboxylase	Irreversible	0	999999	0	0	0
3556	PRAGSr	phosphoribosylglycinamide synthase	Reversible	-999999	999999	0	.028495826009667248	0
3640	PRAIS	phosphoribosylaminoimidazole synthase	Irreversible	0	999999	0	.028495826009667248	0
1051	PRAIi	phosphoribosylanthranilate isomerase (irreversible)	Irreversible	0	999999	0	.008175385985194036	0
2864	PRAMPC	phosphoribosyl-AMP cyclohydrolase	Irreversible	0	999999	0	.019085496155576216	0
3641	PRASCS	phosphoribosylaminoimidazolesuccinocarboxamide synthase	Reversible	-999999	999999	0	.028495826009667248	0
344	PRATPP	phosphoribosyl-ATP pyrophosphatase	Irreversible	0	999999	0	.019085496155576216	0
3558	PRFGS	phosphoribosylformylglycinamidine synthase	Irreversible	0	999999	0	.028495826009667248	0
1052	PRMICIi	1-(5-phosphoribosyl)-5-[(5-phosphoribosylamino)methylideneamino)imidazole-4-carboxamide isomerase (irreversible)	Irreversible	0	999999	0	.019085496155576216	0
3652	PRO1xm	proline oxidase (NAD), mitochondrial	Irreversible	0	999999	0	0	0
2917	PROTRS	Prolyl-tRNA synthetase	Irreversible	0	999999	0	0	-.056820809465648214
1368	PROt2r	L-proline reversible transport via proton symport	Reversible	-999999	999999	0	0	0
1502	PROtm	L-proline transport, mitochondrial	Reversible	-999999	999999	0	0	0
343	PRPPS	phosphoribosylpyrophosphate synthetase	Reversible	-999999	999999	0	.08759465498010159	0
1507	PRPPtm	PRPP reversible transport, mitochondrial	Reversible	-999999	999999	0	0	0
1387	PSCVTi	3-phosphoshikimate 1-carboxyvinyltransferase, irreversible	Irreversible	0	999999	0	.07608290548897124	0
3589	PSERDg_SC	phosphatidylserine decarboxylase, yeast-specific, Golgi	Irreversible	0	999999	0	0	-.0029697287177168352
3590	PSERDm_SC	phosphatidylserine decarboxylase, yeast-specific, mitochondrial	Irreversible	0	999999	0	.003022589888892161	0
3591	PSERDv_SC	phosphatidylserine decarboxylase, yeast-specific, vacuolar	Irreversible	0	999999	0	0	-.0029697287177168352
3588	PSERS_SC	phosphatidylserine synthase, yeast-specific	Reversible	-999999	999999	0	.003511961585188987	0
3587	PSERSm_SC	phosphatidylserine synthase, yeast-specific, mitochondrial	Reversible	-999999	999999	0	0	0
913	PSERT	phosphoserine transaminase	Irreversible	0	999999	0	.16404890722685778	0
5554	PSPH1Pter	phytosphinganine 1-phosphate endoplasmic reticular transport	Irreversible	0	999999	0	0	0
2387	PSPHPL	phytosphingosine phosphate lyase	Irreversible	0	999999	0	0	0
1880	PSPHS	Phytosphingosine synthesis	Irreversible	0	999999	0	0	0
4642	PSP_L	phosphoserine phosphatase (L-serine)	Irreversible	0	999999	0	.16404890722685778	0
2218	PStg_SC	phosphatidylserine Golgi transport, yeast-specific	Reversible	-999999	999999	0	0	0
2220	PStm_SC	phosphatidylserine mitochondrial  transport, yeast-specific	Reversible	-999999	999999	0	.00003022589888892161	0
2219	PStv_SC	phosphatidylserine vacuolar transport, yeast-specific	Reversible	-999999	999999	0	0	0
2225	PTD1INOtn_SC	phosphatidyl-1D-myo-insoitol nuclear transport, yeast-specific	Reversible	-999999	999999	0	0	0
2226	PTD4INOtn_SC	phosphatidyl-1D-myo-4-inositol nuclear transport, yeast-specific	Reversible	-999999	999999	0	0	0
18872	PTE10x	peroxisomal acyl-CoA thioesterase	Irreversible	0	999999	0	0	-.01187891487086723
18873	PTE11x	peroxisomal acyl-CoA thioesterase	Irreversible	0	999999	0	0	-.01187891487086723
18874	PTE12x	peroxisomal acyl-CoA thioesterase	Irreversible	0	999999	0	0	-.01187891487086723
13833	PTE2x	peroxisomal acyl-CoA thioesterase	Irreversible	0	999999	0	0	-.01187891487086723
18869	PTE7x	peroxisomal acyl-CoA thioesterase	Irreversible	0	999999	0	0	-.01187891487086723
18870	PTE8x	peroxisomal acyl-CoA thioesterase	Irreversible	0	999999	0	0	-.2021395347192574
18871	PTE9x	peroxisomal acyl-CoA thioesterase	Irreversible	0	999999	0	0	-.01187891487086723
1836	PTPATi	pantetheine-phosphate adenylyltransferase	Irreversible	0	999999	0	0	-.04157620204803528
1743	PTPATim	panthetheine-phosphate adenylyltransferase	Irreversible	0	999999	0	-.0000000000000008881784197001252	0
18430	PTRCt3i	putrescine transport in via proton antiport, irreversible	Irreversible	0	999999	0	0	0
18431	PTRCtex2	putrescine excretion (cytosol to extracellular)	Irreversible	0	999999	0	0	0
134	PUNP1	purine-nucleoside phosphorylase (Adenosine)	Reversible	-999999	999999	0	0	0
1813	PUNP1m	purine-nucleoside phosphorylase (Adenosine), mitochondrial	Reversible	-999999	999999	0	0	0
135	PUNP2	purine-nucleoside phosphorylase (Deoxyadenosine)	Reversible	-999999	999999	0	0	0
136	PUNP3	purine-nucleoside phosphorylase (Guanosine)	Reversible	-999999	999999	0	0	0
1814	PUNP3m	purine-nucleoside phosphorylase (Guanosine), mitochondrial	Reversible	-999999	999999	0	0	0
137	PUNP4	purine-nucleoside phosphorylase (Deoxyguanosine)	Reversible	-999999	999999	0	0	0
420	PUNP5	purine-nucleoside phosphorylase (Inosine)	Reversible	-999999	999999	0	0	0
421	PUNP6	purine-nucleoside phosphorylase (Deoxyinosine)	Reversible	-999999	999999	0	0	0
422	PUNP7	purine-nucleoside phosphorylase (Xanthosine)	Reversible	-999999	999999	0	0	0
1728	PYAM5PO	pyridoxamine 5'-phosphate oxidase	Irreversible	0	999999	0	0	-.011878914870867233
1727	PYDAMK	pyridoxamine kinase	Irreversible	0	999999	0	0	0
3019	PYDXK	pyridoxal kinase	Irreversible	0	999999	0	0	-.01187891487086723
1726	PYDXNK	pyridoxine kinase	Irreversible	0	999999	0	0	-.01187891487086723
1730	PYDXNO	pyridoxine oxidase	Reversible	-999999	999999	0	0	0
3020	PYDXO	pyridoxal oxidase	Reversible	-999999	999999	0	0	0
265	PYK	pyruvate kinase	Irreversible	0	999999	0	17.72198970731225	0
1083	PYNP2r	pyrimidine-nucleoside phosphorylase (uracil)	Reversible	-999999	999999	0	0	0
1992	PYR5CDm	D1-pyrroline-5-carboxylate dehydrogenase, mitochondrial	Irreversible	0	999999	0	0	-.014848643588584017
700	PYRDC	pyruvate decarboxylase	Irreversible	0	999999	0	15.946050702404094	0
19460	PYRDC2	pyruvate decarboxylase (acetoin-forming)	Irreversible	0	999999	0	0	-.002177801059658985
5602	PYRt	Pyruvate exchange, diffusion	Irreversible	0	999999	0	0	0
588	PYRt2	pyruvate transport in via proton symport	Irreversible	0	999999	0	0	0
876	PYRt2m	pyruvate mitochondrial transport via proton symport	Reversible	-999999	999999	0	1.0868460833814861	0
2279	PYRt2p	pyruvate peroxisomal transport via proton symport	Reversible	-999999	999999	0	0	0
9495	QUILSYN	Quinolinate Synthase (Eukaryotic)	Irreversible	0	999999	0	0	0
7869	QULNS	quinolinate synthase	Irreversible	0	999999	0	0	-.3106336238731776
1759	QULNtm	Quinolinate reversible mitochondrial transport	Reversible	-999999	999999	0	0	0
1262	RAFGH	Raffinose galactohydrolase	Irreversible	0	999999	0	0	0
119	RBFK	riboflavin kinase	Irreversible	0	999999	0	0	-.28845964944755875
1724	RBFKm	riboflavin kinase, mitochondrial	Irreversible	0	999999	0	0	0
1001	RBFSa	riboflavin synthase	Irreversible	0	999999	0	.0005699740933339504	0
121	RBFSb	riboflavin synthase	Irreversible	0	999999	0	.0002849870466669752	0
255	RBK	ribokinase	Irreversible	0	999999	0	0	0
3026	RIBFLVt2	riboflavin transport in via proton symport	Irreversible	0	999999	0	0	0
1755	RIBFLVtm	Riboflavin reversible mitochondrial transport	Reversible	-999999	999999	0	0	0
1554	RIBt2	ribose transport in via proton symporter	Irreversible	0	999999	0	0	0
423	RNDR1	ribonucleoside-diphosphate reductase (ADP)	Irreversible	0	999999	0	0	0
1439	RNDR1n	ribonucleoside-diphosphate reductase, nuclear	Irreversible	0	999999	0	0	0
424	RNDR2	ribonucleoside-diphosphate reductase (GDP)	Irreversible	0	999999	0	0	-.000000000000000027755575615628914
1440	RNDR2n	ribonucleoside-diphosphate reductase (GDP), nuclear	Irreversible	0	999999	0	0	-.17758977731946463
425	RNDR3	ribonucleoside-diphosphate reductase (CDP)	Irreversible	0	999999	0	0	-.011878914870867188
2985	RNDR3n	ribonucleoside-diphosphate reductase (CDP), nuclear	Irreversible	0	999999	0	0	-.18946869219033177
426	RNDR4	ribonucleoside-diphosphate reductase (UDP)	Irreversible	0	999999	0	0	-.000000000000000013877787807814457
1441	RNDR4n	ribonucleoside-diphosphate reductase (UDP), nuclear	Irreversible	0	999999	0	0	-.1775897773194646
144	RNMK	ribosylnicotinamide kinase	Irreversible	0	999999	0	0	-.05543493606404706
427	RNTR1	ribonucleoside-triphosphate reductase (ATP)	Irreversible	0	999999	0	.0010363165333344552	0
428	RNTR2	ribonucleoside-triphosphate reductase (GTP)	Irreversible	0	999999	0	.0006908776888896367	0
429	RNTR3	ribonucleoside-triphosphate reductase (CTP)	Irreversible	0	999999	0	0	-.01187891487086723
430	RNTR4	ribonucleoside-triphosphate reductase (UTP)	Irreversible	0	999999	0	.001727194222224092	0
281	RPE	ribulose 5-phosphate 3-epimerase	Reversible	-999999	999999	0	.4508426299354452	0
280	RPI	ribose-5-phosphate isomerase	Reversible	-999999	999999	0	-.35105742269230983	0
3257	SACCD1	saccharopine dehydrogenase (NADP, L-glutamate forming)	Reversible	-999999	999999	0	.08238716440008918	0
2657	SACCD2	saccharopine dehydrogenase (NAD, L-lysine forming)	Reversible	-999999	999999	0	.08238716440008918	0
2866	SADT	sulfate adenylyltransferase	Irreversible	0	999999	0	0	-.01187891487086723
2004	SAM24MT	S-adenosyl-methionine delta-24-sterol-c-methyltransferase	Irreversible	0	999999	0	0	0
5555	SBPP1er	sphingoid base-phosphate phosphatase (sphinganine 1-phosphatase), endoplasmic reticulum	Irreversible	0	999999	0	0	0
5556	SBPP2er	sphingoid base-phosphate phosphatase (phytosphingosine 1-phosphate), endoplasmic reticulum	Irreversible	0	999999	0	0	0
2050	SBTD_D2	D-sorbitol dehydrogenase (D-fructose producing)	Irreversible	0	999999	0	0	-.004157620204803517
1920	SBTD_L	L-sorbitol dehydrogenase (L-sorbose-producing)	Irreversible	0	999999	0	0	-.002177801059658985
3355	SBTR	D-sorbitol reductase	Irreversible	0	999999	0	0	0
2054	SBT_Dt	D-sorbitol transport via passive diffusion	Reversible	-999999	999999	0	0	0
2055	SBT_Lt	L-sorbitol transport via passive diffusion	Reversible	-999999	999999	0	0	0
3006	SERATi	serine O-acetyltransferase, irreversible	Irreversible	0	999999	0	0	0
390	SERD_L	L-serine deaminase	Irreversible	0	999999	0	0	-.016036535075670752
1878	SERPT	serine C-palmitoyltransferase	Irreversible	0	999999	0	0	-.3227105206585597
1031	SERTRS	Seryl-tRNA synthetase	Irreversible	0	999999	0	0	-.041972165877064205
2188	SERt2m	serine mitochondrial transport via proton symport	Reversible	-999999	999999	0	0	0
1371	SERt2r	L-serine reversible transport via proton symport	Reversible	-999999	999999	0	0	0
2374	SFGTH	S-Formylglutathione hydralase	Reversible	-999999	999999	0	0	0
2767	SHCHD	sirohydrochlorin dehydrogenase	Irreversible	0	999999	0	0	0
3702	SHCHF	sirohydrochlorin ferrochetalase	Irreversible	0	999999	0	0	0
915	SHK3D	shikimate dehydrogenase	Irreversible	0	999999	0	.07608290548897124	0
336	SHKK	shikimate kinase	Irreversible	0	999999	0	.07608290548897124	0
2871	SHSL1	O-succinylhomoserine lyase (L-cysteine)	Irreversible	0	999999	0	0	.000000000000000003469446951953614
1593	SHSL4r	O-succinylhomoserine lyase (elimination), reversible	Reversible	-999999	999999	0	0	0
2395	SLCBK1	sphingolipid long chain base kinase (sphinganine)	Irreversible	0	999999	0	0	-.01187891487086723
2396	SLCBK2	sphingolipid long chain base kinase (phytosphingosine)	Irreversible	0	999999	0	0	-.0449418945947809
1597	SLFAT	sulfate adenylyltransferase (ADP)	Reversible	-999999	999999	0	.01649470482224008	0
18461	SO3ti	sulfite transport (efflux, cytosol to extracellular)	Irreversible	0	999999	0	0	-.025737648886878996
1383	SO4ti	sulfate irreversible uniport	Irreversible	0	999999	0	.022252018896320388	0
5553	SPH1Pter	sphinganine 1-phosphate endoplasmic reticular transport	Irreversible	0	999999	0	0	0
3214	SPHPL	sphinganine phosphate lyase	Irreversible	0	999999	0	0	0
3320	SPMDAT1	Spermidine acetyltransferase	Irreversible	0	999999	0	0	-.06157237541399507
18429	SPMDt3i	spermidine transport in via proton antiport	Irreversible	0	999999	0	0	0
18432	SPMDtex2	spermidine excretion (cytosol to extracellular)	Irreversible	0	999999	0	0	0
312	SPMS	spermidine synthase	Irreversible	0	999999	0	0	-.10354454129105922
1342	SPRMS	spermine synthase	Irreversible	0	999999	0	0	0
18425	SPRMt2i	spermine transport via proton antiport irreversible	Irreversible	0	999999	0	0	0
2206	SQ23EPXter	Squalene-2,3-epoxide endoplamic reticular transport	Reversible	-999999	999999	0	.0006333045481488337	0
2011	SQLEr	Squalene epoxidase, endoplasmic reticular (NADP)	Irreversible	0	999999	0	.0006333045481488337	0
19286	SQLErx	Squalene epoxidase, endoplasmic reticular (NAD)	Irreversible	0	999999	0	0	0
1993	SQLS	Squalene synthase	Irreversible	0	999999	0	.0006333045481488337	0
2205	SQLter	squalene endoplamic reticular transport	Reversible	-999999	999999	0	.0006333045481488337	0
1922	SRB_Lt	L-sorbose reversible transport	Reversible	-999999	999999	0	0	0
2873	SSALy	succinate-semialdehyde dehydrogenase (NADP)	Irreversible	0	999999	0	0	-.0077212946660636566
2261	SUCCt2r	succinate transport via proton symport	Reversible	-999999	999999	0	0	0
1304	SUCCtm	succinate transport, mitochondrial	Irreversible	0	999999	0	0	.0000000000000000008673617379884035
1176	SUCD1m	succinate dehydrogenase	Reversible	-999999	999999	0	-3.700069361577884	0
1763	SUCD2_u6m	succinate dehydrogenase (ubiquinone-6), mitochondrial	Reversible	-999999	999999	0	3.9360707845214127	0
1764	SUCD3-u6m	succinate dehydrogenase (ubiquinone-6), mitochondrial	Reversible	-999999	999999	0	0	-.00000000000000005551115123125783
1305	SUCFUMtm	succinate-fumarate transport, mitochondrial	Irreversible	0	999999	0	.015000681820009486	0
2761	SUCOASm	Succinate--CoA ligase (ADP-forming)	Reversible	-999999	999999	0	-.22100074112351853	0
1547	SUCRe	sucrose hydrolyzing enxyme, extracellular	Irreversible	0	999999	0	0	0
1548	SUCRt2	sucrose transport in via proton symport	Irreversible	0	999999	0	0	-.04751565948346891
730	SULR	sulfite reductase (NADPH2)	Reversible	-999999	999999	0	-.01649470482224008	0
14224	T4HCINNMFM	4-hydroxycinnamate formation	Irreversible	0	999999	0	0	0
15221	TAGL_SC	Triacylglycerol lipase, yeast-specific	Irreversible	0	999999	0	0	-.023757829741734612
282	TALA	transaldolase	Reversible	-999999	999999	0	.2634627677122082	0
3192	TAUDO	Taurine dioxygenase	Irreversible	0	999999	0	0	-.015046625503098345
18730	TAURt	taurine transport	Reversible	-999999	999999	0	0	0
19246	TCHOLAabcv	Taurcholate via ABC system (vacuolar)	Irreversible	0	999999	0	0	0
3759	THFATm	tetrahydrofolate aminomethyltransferase, mitochondrial	Irreversible	0	999999	0	0	0
3737	THFGLUS	Tetrahydrofolate:L-glutamate gamma-ligase (ADP-forming)	Reversible	-999999	999999	0	0	0
20701	THIORDXi	hydrogen peroxide reductase (thioredoxin)	Irreversible	0	999999	0	0	-.017521399434529114
18584	THIORDXm	hydrogen peroxide reductase (thioredoxin), mitochondrial	Reversible	-999999	999999	0	0	0
21746	THIORDXni	Thioredoxin, nuclear, irreversible	Irreversible	0	999999	0	0	-.1951111767539937
18583	THIORDXp	hydrogen peroxide reductase (thioredoxin), peroxisomal	Reversible	-999999	999999	0	-.0000000000000000015178830414797062	0
3869	THMDPe	thiamin diphosphatase, extracellular	Irreversible	0	999999	0	0	0
584	THMDt2	thymidine transport in via proton symport	Irreversible	0	999999	0	0	0
3625	THMP	thiamin phosphatase	Irreversible	0	999999	0	0	0
14591	THMPPt2m	Thiamine diphosphate transport, mitochondria	Irreversible	0	999999	0	0	-.1350236656988575
3628	THMPe	thiamin phosphatase, extracellular	Irreversible	0	999999	0	0	0
1751	THMt2	Thiamine transport in via proton symport	Irreversible	0	999999	0	0	0
14677	THRA2i	L-allo-Threonine Aldolase	Irreversible	0	999999	0	0	-.023757829741734453
20726	THRAi	Threonine aldolase	Irreversible	0	999999	0	0	-.023757829741734487
324	THRD_L	L-threonine deaminase	Irreversible	0	999999	0	.05357180745931726	0
1590	THRD_Lm	L-threonine deaminase, mitochondrial	Irreversible	0	999999	0	0	-.0029697287177168005
365	THRS	threonine synthase	Irreversible	0	999999	0	.10866930314826578	0
1032	THRTRS	Threonyl-tRNA synthetase	Irreversible	0	999999	0	0	-.06335421264462521
1694	THRTRSm	threonyl-tRNA synthetase, mitochondrial	Irreversible	0	999999	0	0	-.05741475520919155
2189	THRt2m	threonine mitochondrial transport via proton symport	Reversible	-999999	999999	0	0	0
1372	THRt2r	L-threonine reversible transport via proton symport	Reversible	-999999	999999	0	0	0
2262	THYMt3r	thymine reversible transport via proton antiport	Reversible	-999999	999999	0	0	0
3720	THZPSN1_SC	thiazole phosphate synthesis (xylulose 5-phosphate), yeast-specific	Irreversible	0	999999	0	0	0
3721	THZPSN2_SC	thiazole phosphate synthesis (ribose 5-phosphate), yeast-specifc	Irreversible	0	999999	0	0	.000000000000000008673617379884035
283	TKT1	transketolase	Reversible	-999999	999999	0	.2634627677122082	0
4641	TKT2	transketolase	Reversible	-999999	999999	0	.18737986222323696	0
432	TMDK1	thymidine kinase (ATP:thymidine)	Irreversible	0	999999	0	0	-.01187891487086723
3871	TMDPK	thiamine diphosphokinase	Irreversible	0	999999	0	0	-.01187891487086723
435	TMDPP	thymidine phosphorylase	Reversible	-999999	999999	0	0	0
3352	TMDPPK	thiamine-diphosphate kinase	Irreversible	0	999999	0	0	-.14690258056972472
431	TMDS	thymidylate synthase	Irreversible	0	999999	0	.0010363165333344552	0
3872	TMN	thiaminase	Irreversible	0	999999	0	0	0
3293	TMPKr	thiamine-phosphate kinase	Reversible	-999999	999999	0	0	0
62	TMPPP	thiamine-phosphate diphosphorylase	Irreversible	0	999999	0	0	-.03563674461260169
276	TPI	triose-phosphate isomerase	Reversible	-999999	999999	0	8.917769447213566	0
20525	TRDOXtp	oxidized thioredoxin peroxisomal transport via diffusion	Reversible	-999999	999999	0	.0000000000000000015178830414797062	0
2817	TRDR	thioredoxin reductase (NADPH)	Irreversible	0	999999	0	.019949093266688263	0
20526	TRDRDtp	reduced thioredoxin peroxisomal transport via diffusion	Reversible	-999999	999999	0	-.0000000000000000015178830414797062	0
1436	TRDRm	thioredoxin reductase (NADPH)	Irreversible	0	999999	0	0	-.008612213281378718
2727	TRE6PP	trehalose-phosphatase	Irreversible	0	999999	0	.006736057466673958	0
692	TRE6PS	alpha,alpha-trehalose-phosphate synthase (UDP-forming)	Irreversible	0	999999	0	.006736057466673958	0
695	TREH	alpha,alpha-trehalase	Irreversible	0	999999	0	0	-.0356367446126017
1172	TREHv	alpha,alpha-trehalase (vacuolar)	Irreversible	0	999999	0	0	-.0356367446126017
1555	TREt2	trehalose transport in via proton symporter	Irreversible	0	999999	0	0	0
1947	TREt2v	trehalose vacuolar transport via proton symport	Reversible	-999999	999999	0	0	0
3617	TRIGS_SC	triglycerol synthesis	Irreversible	0	999999	0	0	.00000000000000015265566588595902
1389	TRPO2	L-Tryptophan:oxygen 2,3-oxidoreductase (decyclizing)	Irreversible	0	999999	0	0	0
2862	TRPS1	tryptophan synthase (indoleglycerol phosphate)	Irreversible	0	999999	0	.008175385985194036	0
8711	TRPTA	tryptophan transaminase	Reversible	-999999	999999	0	0	0
2916	TRPTRS	Tryptophanyl-tRNA synthetase	Irreversible	0	999999	0	0	-.15304001991967284
1399	TRPTRSm	Tryptophanyl-tRNA synthetase, mitochondrial	Irreversible	0	999999	0	0	-.14710056248423917
1944	TRPt2m	tryptophan mitochondrial transport via proton symport	Reversible	-999999	999999	0	0	0
1369	TRPt2r	L-tryptophan reversible transport via proton symport	Reversible	-999999	999999	0	0	0
20516	TTCCOAtx	fatty acid intracellular transport	Reversible	-999999	999999	0	0	0
21560	TTDCAtr	fatty acid transport	Reversible	-999999	999999	0	0	0
19437	TYRNFT	L-tyrosine N-formyltransferase	Irreversible	0	999999	0	0	-.07325330837034795
1404	TYRTAi	tyrosine transaminase, irreversible	Irreversible	0	999999	0	.02936230177780956	0
21213	TYRTAim	tyrosine transaminase, irreversible (mitochondrial)	Irreversible	0	999999	0	0	.000000000000000003469446951953614
21212	TYRTAip	tyrosine transaminase, irreversible (peroxisomal)	Irreversible	0	999999	0	0	.000000000000000003469446951953614
1689	TYRTRS	tyrosyl-tRNA synthetase	Irreversible	0	999999	0	0	-.09344746365082221
3017	TYRTRSm	tyrosyl-tRNA synthetase, mitochondrial	Irreversible	0	999999	0	0	-.08750800621538854
1950	TYRt2m	tyrosine mitochondrial transport via proton symport	Reversible	-999999	999999	0	0	0
1951	TYRt2p	tyrosine peroxisomal transport via proton symport	Reversible	-999999	999999	0	0	0
1370	TYRt2r	L-tyrosine reversible transport via proton symport	Reversible	-999999	999999	0	0	0
18735	TYRt6	L-tyrosine transport in via proton antiport (vacuolar)	Irreversible	0	999999	0	0	0
18742	TYRt7	L-tyrosine transport out via proton symport, vacuolar	Irreversible	0	999999	0	0	0
3873	UDPACGLP	UDP-N-acetylglucosamine diphosphorylase	Reversible	-999999	999999	0	0	0
200	UDPG4E	UDPglucose 4-epimerase	Reversible	-999999	999999	0	0	0
18433	UDPGALt2g	UDPgalactose transport (Golgi apparatus)	Irreversible	0	999999	0	0	-.16868059116631473
1171	UGLT	UDPglucose--hexose-1-phosphate uridylyltransferase	Reversible	-999999	999999	0	-.48266442540052246	0
3435	UGLYCHr	Ureidoglycolate hydrolase	Reversible	-999999	999999	0	0	0
2813	UMPK	UMP kinase	Reversible	-999999	999999	0	.014594791177793567	0
1446	UMPKn	UMP kinase, nuclear	Reversible	-999999	999999	0	0	0
2273	UMPtn	UMP nuclear transport	Reversible	-999999	999999	0	0	0
3645	UNK3	2-keto-4-methylthiobutyrate transamination	Irreversible	0	999999	0	0	0
3701	UPP3MT	uroporphyrinogen methyltransferase	Irreversible	0	999999	0	0	-.08434029558315725
5	UPP3S	uroporphyrinogen-III synthase	Irreversible	0	999999	0	0	0
6	UPPDC1	uroporphyrinogen decarboxylase (uroporphyrinogen III)	Irreversible	0	999999	0	0	0
2692	UPPRT	uracil phosphoribosyltransferase	Irreversible	0	999999	0	0	-.011878914870867258
581	URAt2	uracil transport in via proton symport	Irreversible	0	999999	0	0	0
1752	UREA2t2	urea reversible transport via proton symport (2 H+)	Reversible	-999999	999999	0	0	0
3875	UREASE	urea carboxylase	Reversible	-999999	999999	0	0	0
1567	URIDK2r	uridylate kinase (dUMP)	Reversible	-999999	999999	0	-.001727194222224092	0
1445	URIDK2rn	uridylate kinase (dUMP), nuclear	Reversible	-999999	999999	0	0	0
436	URIK1	uridine kinase (ATP:Uridine)	Irreversible	0	999999	0	0	0
437	URIK2	uridine kinase (GTP:Uridine)	Irreversible	0	999999	0	0	0
582	URIt2	uridine transport in via proton symport	Irreversible	0	999999	0	0	0
15249	UTPH1	UTP diphosphohydrolase	Irreversible	0	999999	0	0	-.02375782974173446
20523	UTPtm	UTP/UMP antiport	Irreversible	0	999999	0	0	-.02969728717716806
320	VALTA	valine transaminase	Reversible	-999999	999999	0	-.07616926520008245	0
21216	VALTAim	valine transaminase, mitochondiral	Irreversible	0	999999	0	0	-.002969728717716797
1027	VALTRS	Valyl-tRNA synthetase	Irreversible	0	999999	0	0	-.03504279886905831
1697	VALTRSm	valyl-tRNA synthetase, mitochondrial	Irreversible	0	999999	0	0	-.02910334143362464
1936	VALt2m	Valine reversible mitochondrial transport via proton symport	Reversible	-999999	999999	0	0	0
2970	VALt2r	L-valine reversible transport via proton symport	Reversible	-999999	999999	0	0	0
1380	XANt	xanthine reversible transport	Reversible	-999999	999999	0	0	0
440	XPPT	xanthine phosphoribosyltransferase	Irreversible	0	999999	0	0	0
1381	XTSNt2	xanthosine transport in via proton symport	Irreversible	0	999999	0	0	0
254	XYLK	xylulokinase	Irreversible	0	999999	0	0	0
2049	XYLR	xylose reductase	Irreversible	0	999999	0	0	0
2227	XYLTD_D	xylitol dehydrogenase (D-xyulose-forming)	Irreversible	0	999999	0	0	0
2052	XYLTt	Xylitol transport via passive diffusion	Reversible	-999999	999999	0	0	0
1556	XYLt	D-xylose reversible transport	Reversible	-999999	999999	0	0	0
2393	YUMPS	yUMP synthetase	Reversible	-999999	999999	0	0	0
15164	ZYMSTAT_SC	Acyl-CoA:zymosterol acyltransferase, yeast-specific	Irreversible	0	999999	0	0	0
15203	ZYMSTESTH_SC	zymosterol ester hydrolase, yeast-specific	Irreversible	0	999999	0	0	-.024957600143692103
15213	ZYMSTESTH_SCe	zymosterol ester hydrolase, yeast-specific (extracellular)	Irreversible	0	999999	0	0	0
1919	ZYMSTt	zymosterol reversible transport	Reversible	-999999	999999	0	0	0
