# Supplementary material for: Connecting extracellular metabolomic measurements to intracellular flux states in yeast
Source: BMC Syst Biol. 2009 Mar 25;3:37. doi: 10.1186/1752-0509-3-37 (PMC2679711; doi:10.1186/1752-0509-3-37)
Supplement: Additional file 4 — Gdh mutant aerobic and anaerobic analysis results. The data provided are the full results for the exometabolomic analysis of aerobic and anerobic gdh1/GDH2 mutant. [file 1752-0509-3-37-S4.xls]

## Sheet: Summary
Legend
Zscore0	Z-score with no exometabolomic data considered (i.e. control)
Zscore05	Z-score with weighting factor 0.5 for exometabolomic data
Zscore1	Z-score with weighting factor 1.0 for exometabolomic data
Summary results reported in paper
Selection criteria for significant scores	10 highest Zscore1>0, Zscore0 < 0, No of reactions >= 4
Aerobic
Reporter metabolite	Z-score	No of reactions
L-proline [c]	2.71458	4
Carbon dioxide [m]	2.50849	15
Proton [m]	2.19249	51
Glyceraldehyde 3-phosphate [c]	1.93327	7
Ubiquinone-6 [m]	1.82499	5
Ubiquinol-6 [m]	1.82499	5
Ribulose-5-phosphate [c]	1.80014	4
Uracil [c]	1.73501	4
L-homoserine [c]	1.72367	4
Alpha-ketoglutarate [m]	1.71146	8
Reporter subsystem	Z-score	No of reactions
Citric Acid Cycle	4.58051	7
Pentose Phosphate Pathway	3.28796	12
Glycine and Serine Metabolism	2.68627	17
Alanine and Aspartate Metabolism	2.65143	6
Oxidative Phosphorylation	1.79456	8
Thiamine Metabolism	1.54413	8
Arginine and Proline Metabolism	1.43551	20
Other Amino Acid Metabolism	1.27991	5
Glycolysis/Gluconeogenesis	0.579534	14
Anaplerotic reactions	0.189987	9
Anaerobic
Reporter metabolite	Z-score	No of reactions
Glutamate [c]	4.51884	35
Aspartate [c]	3.20745	11
Alpha-ketoglutarate [c]	2.6639	17
Glycine [c]	2.64784	7
Pyruvate [m]	2.5633	7
Ribulose-5-phosphate [c]	2.43085	4
Threonine [c]	2.28319	6
10-formyltetrahydrofolate [c]	2.27025	5
Fumarate [c]	2.27025	5
L-proline [c]	2.04279	4
Reporter subsystem	Z-score	No of reactions
Valine, Leucine, and Isoleucine Metabolism	3.97053	15
Tyrosine, Tryptophan, and Phenylalanine Metabolism	3.39167	23
Pentose Phosphate Pathway	3.29437	11
Purine and Pyrimidine Biosynthesis	3.0798	40
Arginine and Proline Metabolism	2.96303	19
Threonine and Lysine Metabolism	2.74288	14
NAD Biosynthesis	2.65792	7
Alanine and Aspartate Metabolism	2.65139	6
Histidine Metabolism	2.23909	10
Cysteine Metabolism	1.85461	10

## Sheet: Aerobic rxns
Reaction	Subsystem	zScore0	zScore05	zScore1	abs zScore 1
EX_fum(e)	Exchange	-0.448456	1.19356e+15	1.19356e+15	1.19356e+15
FUMt2r	Transport, Extracellular	0.448456	-1.19356e+15	-1.19356e+15	1.19356e+15
2HBO	Cysteine Metabolism	-0.579529	-812406577554506	-812406577554506	812406577554506
2HBt2	Cysteine Metabolism	-0.579529	-812406577554506	-812406577554506	812406577554506
EX_2hb(e)	Exchange	0.579529	812406577554506	812406577554506	812406577554506
ALAt2r	Transport, Extracellular	3.5034	-731992380149256	-731992380149256	731992380149256
EX_ala-L(e)	Exchange	-3.5034	731992380149256	731992380149256	731992380149256
D-LACt2	Methionine Metabolism	3.49529	-416494403799813	-416494403799813	416494403799813
EX_lac-D(e)	Exchange	-3.49529	416494403799813	416494403799813	416494403799813
EX_succ(e)	Exchange	-0.460744	367241144125390	367241144125390	367241144125390
SUCCt2r	Transport, Extracellular	0.460744	-367241144125390	-367241144125390	367241144125390
EX_pro-L(e)	Exchange	-6.40183	-4230.4	-9635.8	9635.8
PROt2r	Transport, Extracellular	6.40183	4230.4	9635.8	9635.8
LGTHL	Alternate Carbon Metabolism	-3.81257	2386.63	4505.36	4505.36
GLYOX	Alternate Carbon Metabolism	-3.81257	2386.63	4505.36	4505.36
MGSA	Alternate Carbon Metabolism	-1.77641	1646.61	3092.11	3092.11
GLUt2r	Transport, Extracellular	-4.40952	1334.39	2170.92	2170.92
EX_glu-L(e)	Exchange	4.40952	-1334.39	-2170.92	2170.92
EX_mal-L(e)	Exchange	5.55159	354.827	899.059	899.059
G5SADr	Arginine and Proline Metabolism	0.530359	-108.082	-218.716	218.716
P5CR	Arginine and Proline Metabolism	0.530359	-108.082	-218.716	218.716
G5SD2	Arginine and Proline Metabolism	-2.42858	-92.1745	-175.93	175.93
GLU5K	Arginine and Proline Metabolism	-0.742744	-92.736	-173.469	173.469
EX_pyr(e)	Exchange	3.05106	17.8515	161.163	161.163
EX_h(e)	Exchange	0.844329	21.9379	47.6824	47.6824
LNS14DM	Sterol Metabolism	37.3011	-27.3656	35.5893	35.5893
CO2tm	Transport, Mitochondrial	0.955906	-12.9576	-34.6875	34.6875
THRD_L	Threonine and Lysine Metabolism	-0.70952	14.8695	34.6346	34.6346
PC	Anaplerotic reactions	0.830718	10.6168	31.9563	31.9563
PDHm	Glycolysis/Gluconeogenesis	-0.310936	-17.3514	-29.7961	29.7961
LNS14DMx	Sterol Metabolism	-28.4375	23.902	-29.0015	29.0015
ALATA_L	Alanine and Aspartate Metabolism	-0.772045	-10.5033	-22.2269	22.2269
ICDHym	Citric Acid Cycle	-1.20296	14.3169	21.8241	21.8241
AKGDbm	Citric Acid Cycle	-0.846991	11.2005	20.8645	20.8645
SUCOASm	Citric Acid Cycle	0.846991	-11.2005	-20.8645	20.8645
AKGDam	Citric Acid Cycle	-0.846991	11.2005	20.8645	20.8645
ATPtm-H	Transport, Mitochondrial	-0.774291	8.7332	19.3196	19.3196
ICDHy	Citric Acid Cycle	-0.125223	-12.2514	-18.9554	18.9554
FAS161	Fatty Acid Biosynthesis	5.45067	6.05996	16.2408	16.2408
HSK	Glycine and Serine Metabolism	0.721126	6.84289	15.9394	15.9394
THRS	Threonine and Lysine Metabolism	0.721126	6.84289	15.9394	15.9394
FDNG	Oxidative Phosphorylation	-1.76483	6.72155	-15.8908	15.8908
ATPS3m	Oxidative Phosphorylation	-0.0257467	-0.550779	15.8829	15.8829
DESAT16	Fatty Acid Biosynthesis	-4.6196	-6.81348	-15.7626	15.7626
ME2m	Anaplerotic reactions	0.734769	-20.6523	-15.5172	15.5172
ALDD2y	Pyruvate Metabolism	-0.431868	1.00343	15.4806	15.4806
FACOAL161	Fatty Acid Biosynthesis	5.68367	6.11997	15.4501	15.4501
GLUt7m	Transport, Mitochondrial	-0.155751	8.36389	15.1169	15.1169
RNTR2	Nucleotide Salvage Pathway	-2.47689	-0.486376	14.5406	14.5406
CITtam	Transport, Mitochondrial	-2.76272	6.55016	14.5298	14.5298
34HPPt2m	Transport, Mitochondrial	2.43694	-0.305733	-14.266	14.266
TYRTAim	Tyrosine, Tryptophan, and Phenylalanine Metabolism	2.43694	-0.305733	-14.266	14.266
TYRt2m	Transport, Mitochondrial	-2.43694	0.305733	14.266	14.266
ASPKi	Alanine and Aspartate Metabolism	0.78773	5.82602	13.5879	13.5879
ASADi	Alanine and Aspartate Metabolism	0.78773	5.82602	13.5879	13.5879
HSDxi	Glycine and Serine Metabolism	0.962062	5.64778	13.4381	13.4381
HEX1	Glycolysis/Gluconeogenesis	7.24179	2.55365	13.299	13.299
ALDD2ym	Pyruvate Metabolism	0.785743	-0.664765	-13.256	13.256
ACtm	Transport, Mitochondrial	-0.761825	0.64135	13.1646	13.1646
GLXt	Transport, Extracellular	1.38804	8.75677	13.1245	13.1245
EX_glx(e)	Exchange	1.38804	8.75677	13.1245	13.1245
GLUK	Glycolysis/Gluconeogenesis	-6.43138	-3.45574	-12.8388	12.8388
TYRTAi	Tyrosine, Tryptophan, and Phenylalanine Metabolism	-2.06327	-0.872361	12.617	12.617
G5SD	Arginine and Proline Metabolism	10.0258	-2.71776	11.9209	11.9209
CTPS2	Purine and Pyrimidine Biosynthesis	3.53148	-0.39625	-11.7241	11.7241
PStv_SC	Transport, Vacuolar	7.64122	8.80593	-11.7132	11.7132
CO2tv	Transport, Vacuolar	-7.64122	-8.80593	11.7132	11.7132
PSERDv_SC	Phospholipid Biosynthesis	7.64122	8.80593	-11.7132	11.7132
PEtv_SC	Transport, Vacuolar	-7.64122	-8.80593	11.7132	11.7132
RNDR2	Nucleotide Salvage Pathway	7.5131	-9.39543	-11.537	11.537
FDH	Methane Metabolism	1.26947	-7.60579	10.6843	10.6843
FAS180COA	Fatty Acid Biosynthesis	-3.22719	-11.1121	-10.353	10.353
CSm	Citric Acid Cycle	-0.564056	-4.89608	-10.2231	10.2231
GHMT2rm	Glycine and Serine Metabolism	-3.24804	-5.56812	-10.0699	10.0699
GLYt2m	Transport, Mitochondrial	3.24804	5.56812	10.0699	10.0699
2DDA7Ptm	Transport, Mitochondrial	6.94613	14.1447	9.75607	9.75607
CITtbm	Transport, Mitochondrial	6.94613	14.1447	9.75607	9.75607
DDPAm	Tyrosine, Tryptophan, and Phenylalanine Metabolism	-6.94613	-14.1447	-9.75607	9.75607
E4Ptm	Transport, Mitochondrial	-6.94613	-14.1447	-9.75607	9.75607
NADH2-u6m	Oxidative Phosphorylation	0.50439	12.0654	-9.72016	9.72016
SERt2m	Transport, Mitochondrial	0.536581	-5.1133	-9.62424	9.62424
GBEZ	Alternate Carbon Metabolism	-8.89935	-8.82196	-9.56984	9.56984
GLYGS	Alternate Carbon Metabolism	-8.89935	-8.82196	-9.56984	9.56984
CAT	Tyrosine, Tryptophan, and Phenylalanine Metabolism	-11.8897	3.3249	-9.50416	9.50416
FAS160COA	Fatty Acid Biosynthesis	-1.72022	-0.311151	-9.23868	9.23868
ACACT1	Fatty Acid Biosynthesis	-0.266358	-2.52884	-9.17558	9.17558
HMGCOAS	Sterol Metabolism	0.266358	2.52884	9.17558	9.17558
RNTR4	Nucleotide Salvage Pathway	-9.88112	0.481119	-8.97925	8.97925
PPND	Tyrosine, Tryptophan, and Phenylalanine Metabolism	-4.24	-8.28748	8.94733	8.94733
TKT2	Pentose Phosphate Pathway	0.71032	-3.98835	-8.77466	8.77466
ICL	Anaplerotic reactions	3.78272	4.26397	8.75985	8.75985
DHORDi	Purine and Pyrimidine Biosynthesis	-9.88423	-0.340833	-8.50467	8.50467
DDPA	Tyrosine, Tryptophan, and Phenylalanine Metabolism	7.421	12.6103	8.498	8.498
EX_nh4(e)	Exchange	-0.681034	5.0936	8.42026	8.42026
GLCS2	Alternate Carbon Metabolism	9.27526	7.78818	8.31103	8.31103
ADHAPR_SC	Phospholipid Biosynthesis	1.89727	15.5089	-8.17304	8.17304
GAT2_SC	Phospholipid Biosynthesis	1.89727	15.5089	-8.17304	8.17304
FACOAL140	Fatty Acid Biosynthesis	-3.12486	-0.818136	-8.16485	8.16485
3C3HMPt	Transport, Extracellular	-4.51979	8.34795	8.02345	8.02345
EX_3c3hmp(e)	Exchange	-4.51979	8.34795	8.02345	8.02345
RPE	Pentose Phosphate Pathway	0.704854	-3.74205	-7.99892	7.99892
GLUDyi	Glutamate metabolism	0.666288	-4.80569	-7.96966	7.96966
DURIPP	Purine and Pyrimidine Biosynthesis	-2.67745	13.2239	-7.94689	7.94689
NDP1	Nucleotide Salvage Pathway	7.84713	2.46121	7.81792	7.81792
G3PDm	Glycerolipid Metabolism	4.52221	-4.11853	7.68118	7.68118
EX_btd-RR(e)	Exchange	-1.10377	0.401914	7.64392	7.64392
BTDD-RR	Alternate Carbon Metabolism	1.10377	-0.401914	-7.64392	7.64392
BTDt-RR	Transport, Extracellular	-1.10377	0.401914	7.64392	7.64392
NTD6	Nucleotide Salvage Pathway	-2.05565	-6.51836	7.54444	7.54444
TREHv	Alternate Carbon Metabolism	5.01612	3.60046	-7.52587	7.52587
TREt2v	Transport, Vacuolar	5.01612	3.60046	-7.52587	7.52587
PYNP2r	Nucleotide Salvage Pathway	0.0984175	1.76354	7.44196	7.44196
MEVK4	Sterol Metabolism	1.8825	1.55574	-7.41051	7.41051
TKT1	Pentose Phosphate Pathway	0.700312	-3.54312	-7.37006	7.37006
G6PDH2	Pentose Phosphate Pathway	0.707064	-3.51885	-7.32003	7.32003
PGL	Pentose Phosphate Pathway	0.70751	-3.51688	-7.31532	7.31532
GND	Pentose Phosphate Pathway	0.70751	-3.51688	-7.31532	7.31532
AGTi	Glycine and Serine Metabolism	3.46867	2.89772	6.84689	6.84689
ILEt7	Transport, Vacuolar	2.14806	-3.09923	-6.75266	6.75266
ILEt6	Transport, Vacuolar	2.14806	-3.09923	-6.75266	6.75266
GLCtv	Transport, Vacuolar	-4.96366	-3.05763	6.75146	6.75146
G3PD1irm	Glycerolipid Metabolism	7.43837	7.09617	6.72361	6.72361
EX_pnto-R(e)	Exchange	2.50929	4.09533	6.62779	6.62779
ALDD22x	Pantothenate and CoA Biosynthesis	2.50929	4.09533	6.62779	6.62779
PNTOt2	Transport, Extracellular	-2.50929	-4.09533	-6.62779	6.62779
PANTS	Pantothenate and CoA Biosynthesis	2.50929	4.09533	6.62779	6.62779
MOHMT	Pantothenate and CoA Biosynthesis	2.50929	4.09533	6.62779	6.62779
3MBALDtm	Transport, Mitochondrial	0.145981	-1.87293	6.52734	6.52734
IAMOHtm	Transport, Mitochondrial	-0.145982	1.87293	-6.52734	6.52734
ALCD24xim	Complex Alcohol Metabolism	0.145981	-1.87293	6.52734	6.52734
GCCam	Glycine and Serine Metabolism	3.91673	2.15712	6.4517	6.4517
GCCcm	Glycine and Serine Metabolism	3.91673	2.15712	6.4517	6.4517
GCCbim	Glycine and Serine Metabolism	3.91673	2.15712	6.4517	6.4517
THIORDXi	Other	5.01774	-0.708271	6.4099	6.4099
RPI	Pentose Phosphate Pathway	-0.711073	3.18542	6.30482	6.30482
EX_iamoh(e)	Exchange	4.63964	-0.213209	6.2644	6.2644
IAMOHt	Transport, Extracellular	4.63964	-0.213209	6.2644	6.2644
ALCD22yi	Complex Alcohol Metabolism	3.03977	-0.0649523	-6.23139	6.23139
GLYt2r	Transport, Extracellular	-6.79129	-4.38892	-6.2102	6.2102
EX_gly(e)	Exchange	6.79129	4.38892	6.2102	6.2102
GLYCLm	Glycine and Serine Metabolism	-0.823595	3.25956	6.19453	6.19453
C5STDS	Sterol Metabolism	2.09198	-4.90662	-6.13043	6.13043
NADH2-u6cm	Oxidative Phosphorylation	-5.62777	-5.65872	6.11719	6.11719
ASNt7	Transport, Vacuolar	-2.86271	5.90485	-6.10414	6.10414
ASNt6	Transport, Vacuolar	-2.86271	5.90485	-6.10414	6.10414
3MOBDC	Complex Alcohol Metabolism	-5.38481	1.98679	6.02031	6.02031
EX_ac(e)	Exchange	0.00414038	1.90933	5.9962	5.9962
NTP3	Nucleotide Salvage Pathway	-1.98067	-2.86971	5.99171	5.99171
CHLSTI	Sterol Metabolism	-2.06412	4.24037	5.94513	5.94513
EX_spmd(e)	Exchange	0.708928	3.15345	-5.93552	5.93552
GLCGSD	Alternate Carbon Metabolism	-2.78135	1.29587	-5.92762	5.92762
C8STI	Sterol Metabolism	2.16033	-4.54032	-5.89915	5.89915
GAT1_SC	Phospholipid Biosynthesis	-0.554704	-14.3326	5.87999	5.87999
CRNCARtm	Transport, Mitochondrial	-0.654575	2.21358	-5.81759	5.81759
PPCK	Anaplerotic reactions	-5.82555	1.00732	-5.81141	5.81141
TALA	Pentose Phosphate Pathway	5.44572	3.01743	-5.77203	5.77203
PStm_SC	Transport, Mitochondrial	-3.91148	0.544892	5.75318	5.75318
H2Otv	Transport, Vacuolar	4.68341	2.4561	-5.73584	5.73584
CSND	Purine and Pyrimidine Biosynthesis	-0.00126488	-8.48637	-5.72576	5.72576
CMPN	Nucleotide Salvage Pathway	-0.00126488	-8.48637	-5.72576	5.72576
ACALDCD	Alternate Carbon Metabolism	1.34732	0.325581	5.65046	5.65046
SAM24MT	Sterol Metabolism	3.39395	-3.96464	-5.63108	5.63108
FBA	Glycolysis/Gluconeogenesis	5.91922	2.14881	-5.59795	5.59795
PFK	Glycolysis/Gluconeogenesis	5.91948	2.14939	-5.59723	5.59723
FBA3	Glycolysis/Gluconeogenesis	-5.37261	-3.0887	5.5038	5.5038
PFK_3	Glycolysis/Gluconeogenesis	-5.37261	-3.0887	5.5038	5.5038
DESAT18	Fatty Acid Biosynthesis	-0.430406	-8.48205	-5.43613	5.43613
SPRMS	Arginine and Proline Metabolism	2.95707	1.48637	5.41524	5.41524
PYRDC2	Pyruvate Metabolism	-2.61936	0.250733	5.33978	5.33978
GCC2bim	Glycine and Serine Metabolism	2.65347	4.27722	5.25449	5.25449
GCC2am	Glycine and Serine Metabolism	2.65347	4.27722	5.25449	5.25449
GCCcm	Glycine and Serine Metabolism	-10.4335	-2.22887	-5.00988	5.00988
FAS160	Fatty Acid Biosynthesis	1.1828	-2.28031	4.98173	4.98173
NTD10	Nucleotide Salvage Pathway	-3.43869	-3.52643	-4.97685	4.97685
PUNP7	Nucleotide Salvage Pathway	-3.43869	-3.52643	-4.97685	4.97685
C22STDS	Sterol Metabolism	-0.240956	1.44676	-4.90959	4.90959
GLYK	Glycerolipid Metabolism	4.52646	-2.15444	-4.89949	4.89949
2MPPALt	Transport, Extracellular	-4.55026	-2.2432	4.89805	4.89805
EX_2mppal(e)	Exchange	-4.55026	-2.2432	4.89805	4.89805
FAS181	Fatty Acid Biosynthesis	1.04749	7.9934	4.82999	4.82999
ASNN	Asparagine metabolism	-6.43336	2.82252	-4.82232	4.82232
DIAT	Tyrosine, Tryptophan, and Phenylalanine Metabolism	4.67842	6.63737	4.7854	4.7854
POLYAO2	Pantothenate and CoA Biosynthesis	4.67842	6.63737	4.7854	4.7854
THRt2r	Transport, Extracellular	-0.978444	1.6022	4.74295	4.74295
EX_thr-L(e)	Exchange	0.978444	-1.6022	-4.74295	4.74295
4MOPDC	Complex Alcohol Metabolism	-0.127005	-0.401835	4.7287	4.7287
EX_gua(e)	Exchange	-2.71493	0.0468587	-4.69308	4.69308
GUAt2r	Transport, Extracellular	2.71493	-0.0468586	4.69308	4.69308
EX_ibutoh(e)	Exchange	-3.18063	4.16973	4.67459	4.67459
IBUTOHt	Transport, Extracellular	-3.18063	4.16973	4.67459	4.67459
ACHLE3	Complex Alcohol Metabolism	-0.564382	-4.10911	4.63897	4.63897
ALATA_Lm	Alanine and Aspartate Metabolism	-0.48161	0.670281	-4.6276	4.6276
ALAtmi	Transport, Mitochondrial	0.48161	-0.670281	4.6276	4.6276
EX_2mbac(e)	Exchange	5.60138	-2.29817	-4.59656	4.59656
2MBACt	Transport, Extracellular	5.60138	-2.29817	-4.59656	4.59656
OHACT3	Complex Alcohol Metabolism	5.60138	-2.29817	-4.59656	4.59656
FAS180	Fatty Acid Biosynthesis	2.71297	2.30167	4.58021	4.58021
ADNUC	Nucleotide Salvage Pathway	0.0961141	-2.91152	-4.57859	4.57859
NABTNO	Other Amino Acid Metabolism	0.39211	5.63473	4.57844	4.57844
AABTN	Other Amino Acid Metabolism	0.39211	5.63473	4.57844	4.57844
POLYAO	Pantothenate and CoA Biosynthesis	0.39211	5.63473	4.57844	4.57844
APRTO2	Other Amino Acid Metabolism	0.39211	5.63473	4.57844	4.57844
DPR	Pantothenate and CoA Biosynthesis	3.17524	3.22668	4.55937	4.55937
H2Ot	Transport, Extracellular	-0.675875	3.30684	4.52558	4.52558
EX_h2o(e)	Exchange	0.676661	-3.30674	-4.52526	4.52526
PPND2	Tyrosine, Tryptophan, and Phenylalanine Metabolism	1.9626	1.33673	-4.52103	4.52103
FACOAL180	Fatty Acid Biosynthesis	2.76238	2.32426	4.5058	4.5058
ICDHxm	Citric Acid Cycle	2.37654	0.274966	4.49099	4.49099
NDP3	Nucleotide Salvage Pathway	-5.85576	6.01789	4.4772	4.4772
RNDR4	Nucleotide Salvage Pathway	-4.28712	-3.4027	-4.46606	4.46606
FACOAL181	Fatty Acid Biosynthesis	1.34349	8.02967	4.42416	4.42416
PSERDm_SC	Phospholipid Biosynthesis	-2.34301	-5.41162	4.38135	4.38135
PEtm_SC	Transport, Mitochondrial	2.34301	5.41162	-4.38135	4.38135
ALCD24yi	Complex Alcohol Metabolism	-1.98108	5.0647	4.37238	4.37238
TRE6PP	Alternate Carbon Metabolism	2.93454	-0.0608549	-4.36274	4.36274
TRE6PS	Alternate Carbon Metabolism	2.93454	-0.0608549	-4.36274	4.36274
IND3ETHt	Transport, Extracellular	1.04022	-0.830219	-4.32475	4.32475
EX_ind3eth(e)	Exchange	1.04022	-0.830219	-4.32475	4.32475
UTPH1	Nucleotide Salvage Pathway	3.37288	-2.99276	4.31976	4.31976
PSERSm_SC	Phospholipid Biosynthesis	3.0397	-2.24056	-4.25723	4.25723
DASYNm_SC	Phospholipid Biosynthesis	3.0397	-2.24056	-4.25723	4.25723
CTPtm	Transport, Mitochondrial	3.0397	-2.24056	-4.25723	4.25723
PAtm_SC	Transport, Mitochondrial	3.0397	-2.24056	-4.25723	4.25723
MTHFD2i	Folate Metabolism	0.820917	1.99338	4.25042	4.25042
HETZK	Thiamine Metabolism	0.685658	1.54982	4.21808	4.21808
TMPPP	Thiamine Metabolism	0.685658	1.54982	4.21808	4.21808
PMPK	Thiamine Metabolism	0.685658	1.54982	4.21808	4.21808
TMN	Thiamine Metabolism	0.685658	1.54982	4.21808	4.21808
HMPK1	Thiamine Metabolism	0.685658	1.54982	4.21808	4.21808
RBK	Pentose Phosphate Pathway	-0.613483	1.96827	-4.20579	4.20579
ABTA	Glutamate metabolism	0.640404	-2.28146	4.1497	4.1497
SSALy	Glutamate metabolism	0.640404	-2.28146	4.1497	4.1497
PACALDt	Transport, Extracellular	-3.2458	2.59563	-4.13096	4.13096
EX_pacald(e)	Exchange	-3.2458	2.59563	-4.13096	4.13096
PUNP4	Nucleotide Salvage Pathway	6.2566	-11.1866	4.11636	4.11636
NTD8	Nucleotide Salvage Pathway	6.2566	-11.1866	4.11636	4.11636
CYSTS	Glycine and Serine Metabolism	-1.24784	0.32559	-4.11373	4.11373
DADK	Nucleotide Salvage Pathway	0.892871	5.33995	-4.09989	4.09989
DGK1	Purine and Pyrimidine Biosynthesis	-4.07888	4.11978	-4.05772	4.05772
EX_akg(e)	Exchange	14.5618	-7.8165	4.01172	4.01172
NTD4	Nucleotide Salvage Pathway	-3.65637	-2.83941	3.95852	3.95852
CYTD	Purine and Pyrimidine Biosynthesis	-7.17095	-5.54372	3.93731	3.93731
PAPt	Transport, Extracellular	-1.46149	-5.12189	3.93465	3.93465
EX_pap(e)	Exchange	1.46149	5.12189	-3.93465	3.93465
PSERS_SC	Phospholipid Biosynthesis	-2.83205	1.75171	3.9048	3.9048
PANTtm	Transport, Mitochondrial	0.06593	-2.06394	-3.90268	3.90268
2DHPtm	Transport, Mitochondrial	-0.06593	2.06394	3.90268	3.90268
DPRm	Pantothenate and CoA Biosynthesis	-0.06593	2.06394	3.90268	3.90268
DAGPYP_SC	Phospholipid Biosynthesis	0.571692	-6.3749	-3.89579	3.89579
NADPPPS	NAD Biosynthesis	-4.62127	-2.22622	3.87944	3.87944
NADK	NAD Biosynthesis	-4.56887	-2.084	3.87774	3.87774
XPPT	Nucleotide Salvage Pathway	-2.75629	-3.19834	-3.86427	3.86427
POLYAO3	Pantothenate and CoA Biosynthesis	1.32147	-1.17429	3.85264	3.85264
PIt5m	Transport, Mitochondrial	3.32388	-2.47012	-3.84081	3.84081
GLUt5m	Transport, Mitochondrial	-3.32388	2.47012	3.84081	3.84081
ALCD23xi	Complex Alcohol Metabolism	-0.655399	3.97242	3.78799	3.78799
ALCD22xim	Complex Alcohol Metabolism	2.20562	-0.328728	3.7552	3.7552
2MBTOHtm	Transport, Mitochondrial	-2.20562	0.328728	-3.7552	3.7552
2MBALDtm	Transport, Mitochondrial	2.20562	-0.328728	3.7552	3.7552
GLUN	Glutamine Metabolism	-0.727426	-6.86661	-3.73582	3.73582
LPCAT_SC	Phospholipid Biosynthesis	-2.16361	-2.87637	-3.67488	3.67488
PCDAGAT	Glycerolipid Metabolism	-2.16361	-2.87637	-3.67488	3.67488
PPAm	Oxidative Phosphorylation	1.39654	-0.403931	-3.62171	3.62171
ACESt	Transport, Extracellular	-5.83024	-3.84948	-3.60247	3.60247
EX_aces(e)	Exchange	-5.83024	-3.84948	-3.60247	3.60247
DASYN_SC	Phospholipid Biosynthesis	-2.11583	2.51092	3.54823	3.54823
TYRt7	Transport, Vacuolar	3.51918	1.42197	3.521	3.521
TYRt6	Transport, Vacuolar	3.51918	1.42197	3.521	3.521
MEVK2	Sterol Metabolism	4.80652	12.9	3.50786	3.50786
NTP4	Nucleotide Salvage Pathway	-6.54002	-1.01268	3.49202	3.49202
HXPRT	Nucleotide Salvage Pathway	-1.88632	-7.09325	3.48792	3.48792
NDPK3	Nucleotide Salvage Pathway	3.40832	11.2705	3.48304	3.48304
EX_acald(e)	Exchange	2.55351	-0.063817	3.4822	3.4822
ACALDt	Transport, Extracellular	-2.55351	0.063817	-3.4822	3.4822
ORNTA	Arginine and Proline Metabolism	2.34123	7.13461	-3.46959	3.46959
NH4tm	Transport, Mitochondrial	-4.92865	-4.35878	-3.43137	3.43137
CSNATr	Fatty Acid Metabolism	3.28034	2.77007	-3.41751	3.41751
CSNATm	Fatty Acid Metabolism	3.28034	2.77007	-3.41751	3.41751
TAGL_SC	Glycerolipid Metabolism	1.72499	1.34267	-3.38358	3.38358
QUILSYN	Quinone Biosynthesis	-2.40968	0.396805	-3.37262	3.37262
KYN3OX	Tyrosine, Tryptophan, and Phenylalanine Metabolism	-2.40968	0.396805	-3.37262	3.37262
HKYNH	Tyrosine, Tryptophan, and Phenylalanine Metabolism	-2.40968	0.396805	-3.37262	3.37262
3HAO	Tyrosine, Tryptophan, and Phenylalanine Metabolism	-2.40968	0.396805	-3.37262	3.37262
IND3ETHtm	Transport, Mitochondrial	0.826623	-1.6689	3.35764	3.35764
ALCD26xim	Complex Alcohol Metabolism	-0.826623	1.6689	-3.35764	3.35764
ID3ACALDtm	Transport, Mitochondrial	-0.826623	1.6689	-3.35764	3.35764
G3PT	Glycerolipid Metabolism	-0.150789	-4.34686	-3.32259	3.32259
METt2r	Transport, Extracellular	-4.55248	0.0593674	3.28131	3.28131
EX_met-L(e)	Exchange	4.55248	-0.0593674	-3.28131	3.28131
FTHFCLm	Folate Metabolism	-1.27578	-2.83594	3.26424	3.26424
THFATm	Folate Metabolism	-1.27578	-2.83594	3.26424	3.26424
EX_glyc(e)	Exchange	-2.61676	-3.06469	-3.25742	3.25742
FORt	Transport, Extracellular	-2.0837	-2.2047	-3.25236	3.25236
EX_for(e)	Exchange	2.0837	2.2047	3.25236	3.25236
NDP4	Nucleotide Salvage Pathway	-2.26561	0.605204	-3.23299	3.23299
CYSTL	Methionine Metabolism	-2.02305	-0.53065	-3.20659	3.20659
ACGKm	Arginine and Proline Metabolism	1.82674	2.88305	-3.20389	3.20389
ACOTAim	Arginine and Proline Metabolism	1.82674	2.88305	-3.20389	3.20389
AGPRim	Arginine and Proline Metabolism	1.82674	2.88305	-3.20389	3.20389
ORNTACim	Arginine and Proline Metabolism	1.82674	2.88305	-3.20389	3.20389
ORNt3m	Transport, Mitochondrial	1.82674	2.88305	-3.20389	3.20389
ADNK1	Nucleotide Salvage Pathway	-0.829405	-3.08983	3.14826	3.14826
HSDyi	Glycine and Serine Metabolism	-1.91593	2.51985	3.12752	3.12752
NTD2	Nucleotide Salvage Pathway	-3.98197	-3.61886	3.11271	3.11271
ATPS	Transport, Extracellular	-4.60605	0.434676	3.10648	3.10648
GLUDC	Glutamate metabolism	-0.515658	-3.39362	3.10334	3.10334
NDP7	Nucleotide Salvage Pathway	5.6018	-4.35378	3.04969	3.04969
EX_id3acald(e)	Exchange	5.32723	1.28778	3.01459	3.01459
ID3ACALDt	Transport, Extracellular	5.32723	1.28778	3.01459	3.01459
EX_co2(e)	Exchange	0.694213	-2.43467	-2.96068	2.96068
CO2t	Transport, Extracellular	-0.694213	2.43467	2.96068	2.96068
OHACT4	Complex Alcohol Metabolism	-2.47255	-1.01169	-2.95029	2.95029
3MOPt	Transport, Extracellular	-2.48046	-3.58184	-2.92369	2.92369
EX_3mop(e)	Exchange	2.48046	3.58184	2.92369	2.92369
ASNt2r	Transport, Extracellular	0.0990513	-3.36418	2.91116	2.91116
ALCD26xi	Complex Alcohol Metabolism	2.40891	-2.81447	-2.90363	2.90363
PMI12346PS	Phospholipid Metabolism	2.26574	-0.309759	2.89889	2.89889
PMI12346PH	Phospholipid Metabolism	2.26574	-0.309759	2.89889	2.89889
TTDCAtr	Transport, Extracellular	-1.20695	2.1644	2.86303	2.86303
EX_ttdca(e)	Exchange	1.20695	-2.1644	-2.86303	2.86303
ASPOcm	Folate Metabolism	2.53425	3.09468	2.85002	2.85002
QULNS	Folate Metabolism	2.53425	3.09468	2.85002	2.85002
ACHLE2	Complex Alcohol Metabolism	-1.11525	2.12161	-2.8422	2.8422
ACHLE1	Complex Alcohol Metabolism	1.39759	2.98213	2.84091	2.84091
OHACT5	Complex Alcohol Metabolism	1.90843	2.97936	2.82982	2.82982
PHEACt	Transport, Extracellular	1.90843	2.97936	2.82982	2.82982
EX_pheac(e)	Exchange	1.90843	2.97936	2.82982	2.82982
SERt2r	Transport, Extracellular	0.927463	2.49832	-2.80161	2.80161
EX_ser-L(e)	Exchange	-0.927463	-2.49832	2.80161	2.80161
VALt2r	Transport, Extracellular	4.52715	-6.10871	-2.77909	2.77909
EX_val-L(e)	Exchange	-4.52715	6.10871	2.77909	2.77909
PPM	Pentose Phosphate Pathway	0.371817	-0.248669	2.7068	2.7068
PMI1346PS	Phospholipid Metabolism	-0.961463	-2.95132	-2.6538	2.6538
PMI1346PH	Phospholipid Metabolism	-0.961463	-2.95132	-2.6538	2.6538
ALCD25yi	Complex Alcohol Metabolism	-0.380179	-9.55437	2.64617	2.64617
FACOAL182	Fatty Acid Biosynthesis	2.70829	1.37011	-2.62998	2.62998
RNTR1	Nucleotide Salvage Pathway	-11.8224	-13.7212	2.55796	2.55796
ZYMSTt	Transport, Extracellular	-2.74289	-2.17911	2.5502	2.5502
EX_zymst(e)	Exchange	2.74289	2.17911	-2.5502	2.5502
EX_gam6p(e)	Exchange	-3.94902	1.63763	2.53905	2.53905
GAM6Pt	Transport, Extracellular	3.94902	-1.63763	-2.53905	2.53905
EX_asn-L(e)	Exchange	2.78786	8.08955	-2.52853	2.52853
VALTAim	Valine, Leucine, and Isoleucine Metabolism	-1.20137	-2.56346	-2.50916	2.50916
VALt2m	Transport, Mitochondrial	-1.20137	-2.56346	-2.50916	2.50916
MEVK1	Sterol Metabolism	-2.76943	-8.93249	2.50297	2.50297
C22STDSx	Sterol Metabolism	2.65385	-7.14363	-2.49965	2.49965
IPCS324_SC	Sphingolipid Metabolism	-3.42676	4.46494	-2.47807	2.47807
IPC324PLC_SC	Sphingolipid Metabolism	-3.42676	4.46494	-2.47807	2.47807
URIK1	Purine and Pyrimidine Biosynthesis	-4.57716	-7.24983	2.41649	2.41649
GTHP	Other Amino Acid Metabolism	-1.39267	-4.45999	-2.41557	2.41557
GTHO	Other Amino Acid Metabolism	-1.39267	-4.45999	-2.41557	2.41557
IPCS124_SC	Sphingolipid Metabolism	-6.10246	2.07173	2.38293	2.38293
IPC124PLC_SC	Sphingolipid Metabolism	-6.10246	2.07173	2.38293	2.38293
SPMDAT1	Tyrosine, Tryptophan, and Phenylalanine Metabolism	-2.39777	2.39142	2.37357	2.37357
ME1m	Anaplerotic reactions	1.87971	2.59544	-2.36489	2.36489
ADPT	Nucleotide Salvage Pathway	6.87775	5.58224	-2.33116	2.33116
CYTDK2	Nucleotide Salvage Pathway	-0.00458239	0.27331	2.32101	2.32101
SERATi	Cysteine Metabolism	0.171998	-1.82988	2.31427	2.31427
CYSS	Cysteine Metabolism	0.171998	-1.82988	2.31427	2.31427
G3PD1ir	Glycerolipid Metabolism	-2.13922	-12.4901	2.24467	2.24467
O2tm	Transport, Mitochondrial	0.162065	1.31181	2.23627	2.23627
CYOOm	Oxidative Phosphorylation	0.162065	1.31181	2.23627	2.23627
DHAPtm	Transport, Mitochondrial	-2.13067	-12.4389	2.23207	2.23207
GLYC3Ptm	Transport, Mitochondrial	-2.13067	-12.4389	2.23207	2.23207
NTD11	Nucleotide Salvage Pathway	0.831744	-4.09262	2.2289	2.2289
FBP26	Fructose and Mannose Metabolism	0.502165	-4.3332	2.21788	2.21788
PFK26	Glycolysis/Gluconeogenesis	0.502165	-4.3332	2.21788	2.21788
CITt2r	Transport, Extracellular	-6.2137	0.453163	-2.18811	2.18811
EX_cit(e)	Exchange	6.2137	-0.453163	2.18811	2.18811
EX_asp-L(e)	Exchange	-0.954048	3.93546	-2.18407	2.18407
AASAD1	Threonine and Lysine Metabolism	-3.46282	-3.71051	2.18095	2.18095
MTHFD	Folate Metabolism	0.580999	-1.99194	-2.17665	2.17665
PLD_SC	Phospholipid Metabolism	0.283804	-0.0812595	-2.15856	2.15856
CYOR_u6m	Oxidative Phosphorylation	0.230988	1.10606	2.12633	2.12633
P5CDm	Glutamate metabolism	2.29338	1.42033	-2.12136	2.12136
OHACT2	Complex Alcohol Metabolism	-2.00286	3.07063	2.07048	2.07048
G5SADrm	Arginine and Proline Metabolism	0.78549	0.442457	-2.05739	2.05739
PYR5CDm	Glutamate metabolism	-0.78549	-0.442457	2.05739	2.05739
UNK3	Methionine Metabolism	2.37884	4.94465	2.00996	2.00996
DKMPPD2	Methionine Metabolism	2.37884	4.94465	2.00996	2.00996
MTRI	Methionine Metabolism	2.37884	4.94465	2.00996	2.00996
MDRPD	Methionine Metabolism	2.37884	4.94465	2.00996	2.00996
MTAP	Methionine Metabolism	2.37884	4.94465	2.00996	2.00996
ADMDC	Methionine Metabolism	2.37884	4.94465	2.00996	2.00996
DCYTD	Nucleotide Salvage Pathway	4.80685	1.8463	-2.00342	2.00342
NTD3	Nucleotide Salvage Pathway	4.80685	1.8463	-2.00342	2.00342
CYTK1	Nucleotide Salvage Pathway	2.33497	8.22913	2.00007	2.00007
DAGCPT_SC	Phospholipid Biosynthesis	1.29836	-0.325988	-1.97099	1.97099
CHLPCTD	Phospholipid Biosynthesis	1.29836	-0.325988	-1.97099	1.97099
CHOLK	Phospholipid Biosynthesis	1.29836	-0.325988	-1.97099	1.97099
TMDK1	Purine and Pyrimidine Biosynthesis	1.07506	-0.147236	-1.96685	1.96685
AMPDA	Purine and Pyrimidine Biosynthesis	2.03653	1.79458	-1.96653	1.96653
ETOHt	Transport, Extracellular	-0.706985	1.95901	1.96094	1.96094
EX_etoh(e)	Exchange	0.706985	-1.95901	-1.96094	1.96094
INSK	Nucleotide Salvage Pathway	-1.9228	-0.0277825	-1.9481	1.9481
AHSERL2	Methionine Metabolism	0.830715	-1.33353	-1.92298	1.92298
ASNNe	Asparagine metabolism	-1.72898	-1.00202	-1.90673	1.90673
PUNP5	Nucleotide Salvage Pathway	-3.52393	-4.69848	1.89828	1.89828
PSP_L	Glycine and Serine Metabolism	0.530536	-1.92991	-1.89302	1.89302
PGCD	Glycine and Serine Metabolism	0.530536	-1.92991	-1.89302	1.89302
PSERT	Glycine and Serine Metabolism	0.530536	-1.92991	-1.89302	1.89302
NTD5	Nucleotide Salvage Pathway	0.857393	-0.467062	-1.88705	1.88705
RNTR3	Nucleotide Salvage Pathway	5.7586	2.02868	1.88697	1.88697
DTMPK	Nucleotide Salvage Pathway	-0.891068	1.48882	-1.88642	1.88642
NDPK4	Nucleotide Salvage Pathway	-0.891068	1.48882	-1.88642	1.88642
EX_dttp(e)	Exchange	-0.891068	1.48882	-1.88642	1.88642
DTTPt	Transport, Extracellular	0.891068	-1.48882	1.88642	1.88642
PYRDC	Pyruvate Metabolism	0.710023	-1.94534	-1.88642	1.88642
ASPGLU2m	Transport, Mitochondrial	-1.25548	1.52751	1.86842	1.86842
EX_leu-L(e)	Exchange	1.87994	3.0018	-1.86724	1.86724
LEUt2r	Transport, Extracellular	-1.87994	-3.0018	1.86724	1.86724
EX_ptrc(e)	Exchange	-1.39363	-0.254102	1.84778	1.84778
URIK2	Purine and Pyrimidine Biosynthesis	-5.62572	-3.05813	-1.84309	1.84309
ADSL1r	Purine and Pyrimidine Biosynthesis	0.205494	-1.5114	-1.82616	1.82616
ADSS	Purine and Pyrimidine Biosynthesis	0.205494	-1.5114	-1.82616	1.82616
SERD_L	Glycine and Serine Metabolism	-0.29189	-3.20758	-1.81788	1.81788
2MPPALtm	Transport, Mitochondrial	-2.66073	3.39299	1.80544	1.80544
ALCD23xim	Complex Alcohol Metabolism	-2.66073	3.39299	1.80544	1.80544
IBUTOHtm	Transport, Mitochondrial	2.66073	-3.39299	-1.80544	1.80544
PAK_SC	Phospholipid Biosynthesis	-2.89944	-6.30322	1.80006	1.80006
LPP_SC	Phospholipid Biosynthesis	-2.89944	-6.30322	1.80006	1.80006
XANt	Transport, Extracellular	-0.299811	-2.57917	1.78865	1.78865
EX_xan(e)	Exchange	0.299811	2.57917	-1.78865	1.78865
SPMS	Arginine and Proline Metabolism	0.777584	5.80514	-1.78528	1.78528
ASNS1	Alanine and Aspartate Metabolism	0.339113	-1.31375	-1.77802	1.77802
NADPPPSm	NAD Biosynthesis	1.14906	0.755734	-1.77612	1.77612
NADKm	NAD Biosynthesis	1.14906	0.755734	-1.77612	1.77612
AASAD2	Threonine and Lysine Metabolism	1.15388	-1.20894	-1.76482	1.76482
3MOPDC	Complex Alcohol Metabolism	-1.08817	2.19263	-1.75452	1.75452
FBP	Anaplerotic reactions	1.44788	2.02352	1.74659	1.74659
TYRt2r	Transport, Extracellular	2.59624	1.48346	-1.74117	1.74117
EX_tyr-L(e)	Exchange	-2.59624	-1.48346	1.74117	1.74117
GNNUC	Nucleotide Salvage Pathway	-0.988673	5.38547	-1.72931	1.72931
OAAt	Transport, Extracellular	-0.772044	2.36986	-1.72592	1.72592
EX_oaa(e)	Exchange	-0.772044	2.36986	-1.72592	1.72592
TRPTA	Tyrosine, Tryptophan, and Phenylalanine Metabolism	3.77815	0.0136814	-1.72306	1.72306
INDPYRD	Tyrosine, Tryptophan, and Phenylalanine Metabolism	3.77815	0.0136814	-1.72306	1.72306
VALTA	Valine, Leucine, and Isoleucine Metabolism	-0.188878	1.88319	1.70832	1.70832
ALCD23yi	Complex Alcohol Metabolism	-3.92397	-3.31018	1.69021	1.69021
GLNS	Glutamine Metabolism	0.624004	-1.98193	-1.68996	1.68996
ACS	Pyruvate Metabolism	0.705682	-1.61735	-1.6799	1.6799
PUNP2	Nucleotide Salvage Pathway	-9.27017	-7.47223	1.66234	1.66234
FAS100COA	Fatty Acid Biosynthesis	1.73294	0.327418	-1.63327	1.63327
FAS80COA_L	Fatty Acid Biosynthesis	1.73294	0.327418	-1.63327	1.63327
HSERTA	Methionine Metabolism	1.16605	-0.846045	-1.62914	1.62914
FAS120COA	Fatty Acid Biosynthesis	1.74564	0.364375	-1.62865	1.62865
LANOSTt	Transport, Extracellular	-0.638006	-0.139264	-1.62662	1.62662
EX_lanost(e)	Exchange	0.638006	0.139264	1.62662	1.62662
CTPS1	Purine and Pyrimidine Biosynthesis	-0.597005	-2.91286	1.62521	1.62521
FAS140COA	Fatty Acid Biosynthesis	1.78704	0.485595	-1.61319	1.61319
IGPS	Tyrosine, Tryptophan, and Phenylalanine Metabolism	0.947205	-1.27489	-1.60202	1.60202
PRAIi	Tyrosine, Tryptophan, and Phenylalanine Metabolism	0.947205	-1.27489	-1.60202	1.60202
ANPRT	Tyrosine, Tryptophan, and Phenylalanine Metabolism	0.947205	-1.27489	-1.60202	1.60202
TRPS1	Tyrosine, Tryptophan, and Phenylalanine Metabolism	0.947205	-1.27489	-1.60202	1.60202
C4STMO2	Sterol Metabolism	1.47744	-0.955342	-1.58976	1.58976
C3STKR2	Sterol Metabolism	1.47744	-0.955342	-1.58976	1.58976
C3STDH1	Sterol Metabolism	1.47744	-0.955342	-1.58976	1.58976
C3STDH2	Sterol Metabolism	1.47744	-0.955342	-1.58976	1.58976
C3STKR1	Sterol Metabolism	1.47744	-0.955342	-1.58976	1.58976
C4STMO1	Sterol Metabolism	1.47744	-0.955342	-1.58976	1.58976
C14STR	Sterol Metabolism	1.47744	-0.955342	-1.58976	1.58976
ANS	Glutamine Metabolism	0.894729	-1.48802	-1.5779	1.5779
ALDD2xm	Pyruvate Metabolism	0.2334	0.453499	1.56785	1.56785
NFTYROX	Tyrosine, Tryptophan, and Phenylalanine Metabolism	-1.75268	-0.019914	1.56277	1.56277
EX_Nbfortyr(e)	Exchange	-1.75268	-0.019914	1.56277	1.56277
TYRNFT	Tyrosine, Tryptophan, and Phenylalanine Metabolism	-1.75268	-0.019914	1.56277	1.56277
NFORTYRt	Transport, Extracellular	-1.75268	-0.019914	1.56277	1.56277
IMPD	Purine and Pyrimidine Biosynthesis	0.635763	-1.60975	-1.55956	1.55956
NDPK2	Nucleotide Salvage Pathway	0.749872	-1.68015	-1.55649	1.55649
SLFAT	Cysteine Metabolism	0.126025	-1.34968	-1.55017	1.55017
GLUDxi	Glutamate metabolism	-2.48675	0.823231	-1.52661	1.52661
L-LACt2r	Alternate Carbon Metabolism	-1.38062	-0.906917	-1.5112	1.5112
EX_lac-L(e)	Exchange	1.38062	0.906917	1.5112	1.5112
PRPPS	Histidine Metabolism	0.786371	-1.56328	-1.50331	1.50331
ADSL2r	Purine and Pyrimidine Biosynthesis	0.705126	-1.61131	-1.50004	1.50004
GLUPRT	Purine and Pyrimidine Biosynthesis	0.705126	-1.61131	-1.50004	1.50004
GARFTi	Purine and Pyrimidine Biosynthesis	0.705126	-1.61131	-1.50004	1.50004
PRAGSr	Purine and Pyrimidine Biosynthesis	0.705126	-1.61131	-1.50004	1.50004
PRASCS	Purine and Pyrimidine Biosynthesis	0.705126	-1.61131	-1.50004	1.50004
PRFGS	Purine and Pyrimidine Biosynthesis	0.705126	-1.61131	-1.50004	1.50004
PRAIS	Purine and Pyrimidine Biosynthesis	0.705126	-1.61131	-1.50004	1.50004
AIRCr	Purine and Pyrimidine Biosynthesis	0.705126	-1.61131	-1.50004	1.50004
DUTPDP	Purine and Pyrimidine Biosynthesis	1.79739	4.12432	-1.48806	1.48806
PGMT	Pentose Phosphate Pathway	-0.720617	1.6755	1.48595	1.48595
NDPK5	Nucleotide Salvage Pathway	-5.43079	-0.79987	-1.46608	1.46608
MTHFC	Folate Metabolism	0.689996	-1.64129	-1.46512	1.46512
SULR	Cysteine Metabolism	-0.835807	1.65007	1.4564	1.4564
IMPC	Purine and Pyrimidine Biosynthesis	-0.709491	1.66549	1.44898	1.44898
AICART	Purine and Pyrimidine Biosynthesis	0.709491	-1.66549	-1.44898	1.44898
LEUTA	Valine, Leucine, and Isoleucine Metabolism	-0.739182	1.64103	1.44801	1.44801
PPA	Oxidative Phosphorylation	0.730799	-1.61786	-1.44297	1.44297
GF6PTA	Glutamine Metabolism	-0.186762	-3.77662	1.44045	1.44045
AHCi	Methionine Metabolism	2.10904	-1.63986	-1.43638	1.43638
ACCOACr	Fatty Acid Biosynthesis	0.71022	-1.74616	-1.43283	1.43283
METS	Methionine Metabolism	0.834028	-1.54621	-1.43021	1.43021
MTHFR3	Folate Metabolism	0.834028	-1.54621	-1.43021	1.43021
PAPSR	Cysteine Metabolism	0.77658	-1.31891	-1.42521	1.42521
ADSK	Cysteine Metabolism	0.77658	-1.31891	-1.42521	1.42521
SO4ti	Transport, Extracellular	0.758278	-1.42173	-1.42201	1.42201
EX_so4(e)	Exchange	-0.758278	1.42173	1.42201	1.42201
TREH	Alternate Carbon Metabolism	2.93642	-2.67639	-1.42025	1.42025
EX_4abz(e)	Exchange	1.99874	-0.616086	-1.41824	1.41824
ADCL	Folate Metabolism	1.99874	-0.616086	-1.41824	1.41824
4ABZt	Transport, Extracellular	1.99874	-0.616086	-1.41824	1.41824
ADCS	Folate Metabolism	1.99874	-0.616086	-1.41824	1.41824
2OBUTtm	Transport, Mitochondrial	-0.568386	-2.48972	-1.4159	1.4159
OMPDC	Purine and Pyrimidine Biosynthesis	0.651338	-1.73417	-1.40951	1.40951
ORPT	Purine and Pyrimidine Biosynthesis	-0.651338	1.73417	1.40951	1.40951
DHORTS	Purine and Pyrimidine Biosynthesis	-0.651338	1.73417	1.40951	1.40951
ASPCT	Purine and Pyrimidine Biosynthesis	0.651338	-1.73417	-1.40951	1.40951
HCYSMT	Alanine and Aspartate Metabolism	5.84163	-2.44408	-1.40593	1.40593
DHAD2m	Valine, Leucine, and Isoleucine Metabolism	0.768887	-1.47892	-1.40442	1.40442
KARA2im	Valine, Leucine, and Isoleucine Metabolism	0.768887	-1.47892	-1.40442	1.40442
ACHBSm	Valine, Leucine, and Isoleucine Metabolism	0.768887	-1.47892	-1.40442	1.40442
PIt2r	Transport, Extracellular	0.611923	-1.51876	-1.40405	1.40405
EX_pi(e)	Exchange	-0.611923	1.51876	1.40405	1.40405
IPPS	Valine, Leucine, and Isoleucine Metabolism	-1.06611	1.18358	-1.40397	1.40397
RBFSb	Riboflavin Metabolism	0.698385	-1.72374	-1.40181	1.40181
DOLPMMer	Glycoprotein Metabolism	0.698385	-1.72374	-1.40181	1.40181
MAN1PT	Fructose and Mannose Metabolism	0.698385	-1.72374	-1.40181	1.40181
DOLPt2er	Transport, Endoplasmic Reticular	-0.698385	1.72374	1.40181	1.40181
DOLPMTcer	Glycoprotein Metabolism	0.698385	-1.72374	-1.40181	1.40181
biomass_SC5_notrace	Pantothenate and CoA Biosynthesis	0.698385	-1.72374	-1.40181	1.40181
MANNANter	Transport, Endoplasmic Reticular	-0.698385	1.72374	1.40181	1.40181
PMANM	Fructose and Mannose Metabolism	-0.698385	1.72374	1.40181	1.40181
MAN6PI	Fructose and Mannose Metabolism	-0.698385	1.72374	1.40181	1.40181
RBFSa	Riboflavin Metabolism	0.698385	-1.72374	-1.40181	1.40181
DB4PS	Riboflavin Metabolism	0.698385	-1.72374	-1.40181	1.40181
GTPCII	Riboflavin Metabolism	0.698385	-1.72374	-1.40181	1.40181
DROPPRy	Riboflavin Metabolism	0.698385	-1.72374	-1.40181	1.40181
DRTPPD	Riboflavin Metabolism	0.698385	-1.72374	-1.40181	1.40181
PMDPHT	Riboflavin Metabolism	0.698385	-1.72374	-1.40181	1.40181
MI1PS	Phospholipid Biosynthesis	0.698385	-1.72374	-1.40181	1.40181
DESAT18_2	Fatty Acid Biosynthesis	0.698346	-1.724	-1.4018	1.4018
13GS	Alternate Carbon Metabolism	0.69267	-1.70634	-1.40059	1.40059
GMPS2	Purine and Pyrimidine Biosynthesis	0.716011	-1.57242	-1.39628	1.39628
GHMT2r	Glycine and Serine Metabolism	0.723151	-1.58261	-1.39587	1.39587
TMDS	Purine and Pyrimidine Biosynthesis	-0.403222	-1.73674	-1.39368	1.39368
DHFRi	Folate Metabolism	-0.403222	-1.73674	-1.39368	1.39368
CBPS	Arginine and Proline Metabolism	0.699907	-1.7111	-1.3928	1.3928
PI35BP5P_SC	Phospholipid Biosynthesis	1.4178	3.84562	-1.39244	1.39244
PI3P5K_SC	Phospholipid Biosynthesis	1.4178	3.84562	-1.39244	1.39244
EX_orn(e)	Exchange	-1.56093	-1.1834	-1.38755	1.38755
ORNt2r	Transport, Extracellular	1.56093	1.1834	1.38755	1.38755
SACCD2	Threonine and Lysine Metabolism	0.685579	-1.73797	-1.38297	1.38297
HACNHm	Threonine and Lysine Metabolism	0.685579	-1.73797	-1.38297	1.38297
HCITSm	Pyruvate Metabolism	0.685579	-1.73797	-1.38297	1.38297
SACCD1	Threonine and Lysine Metabolism	0.685579	-1.73797	-1.38297	1.38297
AATA	Threonine and Lysine Metabolism	0.685579	-1.73797	-1.38297	1.38297
HICITDm	Threonine and Lysine Metabolism	0.685579	-1.73797	-1.38297	1.38297
MCITDm	Threonine and Lysine Metabolism	0.685579	-1.73797	-1.38297	1.38297
OXAGm	Threonine and Lysine Metabolism	0.685579	-1.73797	-1.38297	1.38297
2OXOADPtim	Transport, Mitochondrial	0.685579	-1.73797	-1.38297	1.38297
PPNDH	Tyrosine, Tryptophan, and Phenylalanine Metabolism	0.620651	-1.67435	-1.38144	1.38144
ARGSSr	Arginine and Proline Metabolism	0.733134	-1.69483	-1.38097	1.38097
OCBTi	Arginine and Proline Metabolism	0.733134	-1.69483	-1.38097	1.38097
ARGSL	Arginine and Proline Metabolism	0.733134	-1.69483	-1.38097	1.38097
PSCVTi	Tyrosine, Tryptophan, and Phenylalanine Metabolism	0.653358	-1.68289	-1.38015	1.38015
SHKK	Tyrosine, Tryptophan, and Phenylalanine Metabolism	0.653358	-1.68289	-1.38015	1.38015
CHORS	Tyrosine, Tryptophan, and Phenylalanine Metabolism	0.653358	-1.68289	-1.38015	1.38015
SHK3D	Tyrosine, Tryptophan, and Phenylalanine Metabolism	0.653358	-1.68289	-1.38015	1.38015
DHQTi	Tyrosine, Tryptophan, and Phenylalanine Metabolism	0.653358	-1.68289	-1.38015	1.38015
DHQS	Tyrosine, Tryptophan, and Phenylalanine Metabolism	0.653358	-1.68289	-1.38015	1.38015
IBUTACt	Transport, Extracellular	-2.67222	-3.94246	-1.37561	1.37561
EX_ibutac(e)	Exchange	-2.67222	-3.94246	-1.37561	1.37561
PHETA1	Tyrosine, Tryptophan, and Phenylalanine Metabolism	-0.698176	1.71172	1.37528	1.37528
HISTP	Histidine Metabolism	0.715797	-1.74654	-1.37132	1.37132
HSTPT	Histidine Metabolism	0.715797	-1.74654	-1.37132	1.37132
IGPDH	Histidine Metabolism	0.715797	-1.74654	-1.37132	1.37132
HISTD	Histidine Metabolism	0.715797	-1.74654	-1.37132	1.37132
PRAMPC	Histidine Metabolism	0.715797	-1.74654	-1.37132	1.37132
PRMICIi	Histidine Metabolism	0.715797	-1.74654	-1.37132	1.37132
PRATPP	Histidine Metabolism	0.715797	-1.74654	-1.37132	1.37132
ATPPRT	Histidine Metabolism	0.715797	-1.74654	-1.37132	1.37132
IG3PS	Histidine Metabolism	0.715797	-1.74654	-1.37132	1.37132
G3PCt	Transport, Extracellular	0.275315	-3.95013	-1.35587	1.35587
EX_g3pc(e)	Exchange	-0.275315	3.95013	1.35587	1.35587
CHORM	Tyrosine, Tryptophan, and Phenylalanine Metabolism	0.604908	-1.70391	-1.34354	1.34354
BPNT	Cysteine Metabolism	0.930008	-1.3197	-1.34214	1.34214
EX_2mbald(e)	Exchange	-1.28314	4.22876	-1.34014	1.34014
2MBALDt	Transport, Extracellular	-1.28314	4.22876	-1.34014	1.34014
3MBALDt	Transport, Extracellular	-4.71821	-1.30349	-1.33859	1.33859
EX_3mbald(e)	Exchange	-4.71821	-1.30349	-1.33859	1.33859
GLCP	Alternate Carbon Metabolism	4.61316	2.54425	-1.33326	1.33326
D-LACDcm	Methionine Metabolism	2.61297	4.33672	1.30926	1.30926
AGAT_SC	Phospholipid Biosynthesis	0.938024	-1.60534	-1.29729	1.29729
GUAD	Nucleotide Salvage Pathway	1.54883	1.53168	1.27911	1.27911
TPI	Glycolysis/Gluconeogenesis	0.703872	-1.71024	-1.27002	1.27002
LYSt2r	Transport, Extracellular	1.061	1.61298	-1.26462	1.26462
EX_lys-L(e)	Exchange	-1.061	-1.61298	1.26462	1.26462
SBTD_D2	Alternate Carbon Metabolism	0.281655	-0.602882	1.25944	1.25944
HEX7	Glycolysis/Gluconeogenesis	0.281655	-0.602882	1.25944	1.25944
SBT_Dt	Transport, Extracellular	2.53405	-4.86798	1.25215	1.25215
EX_sbt-D(e)	Exchange	-2.53405	4.86798	-1.25215	1.25215
MALS	Anaplerotic Reactions	2.59206	-0.396566	-1.24405	1.24405
GSNK	Nucleotide Salvage Pathway	3.80686	-1.69292	1.24376	1.24376
IPC326PLC_SC	Sphingolipid Metabolism	-0.0396997	-0.451119	1.24345	1.24345
IPCS326_SC	Sphingolipid Metabolism	-0.0396997	-0.451119	1.24345	1.24345
ILEt2r	Transport, Extracellular	-4.32705	-0.739084	1.19897	1.19897
EX_ile-L(e)	Exchange	4.32705	0.739084	-1.19897	1.19897
TRPO2	Tyrosine, Tryptophan, and Phenylalanine Metabolism	0.507156	2.0381	-1.19031	1.19031
FKYNH	Tyrosine, Tryptophan, and Phenylalanine Metabolism	0.507156	2.0381	-1.19031	1.19031
FAS100	Fatty Acid Biosynthesis	-6.98627	-17.0837	1.17206	1.17206
FAS80_L	Fatty Acid Biosynthesis	-6.98627	-17.0837	1.17206	1.17206
NTD7	Nucleotide Salvage Pathway	-4.824	-3.37698	1.16888	1.16888
PETOHM_SC	Phospholipid Biosynthesis	0.632255	-1.14203	-1.16731	1.16731
MFAPS_SC	Phospholipid Biosynthesis	0.632255	-1.14203	-1.1673	1.1673
PMETM_SC	Phospholipid Biosynthesis	0.632256	-1.14203	-1.1673	1.1673
TMDPK	Thiamine Metabolism	1.2637	-1.61462	-1.16678	1.16678
TMPKr	Thiamine Metabolism	-1.2637	1.61462	1.16678	1.16678
FACOAL160	Fatty Acid Biosynthesis	-0.23293	-6.01314	1.16515	1.16515
AP4AHr	Purine and Pyrimidine Biosynthesis	1.47135	1.50696	-1.16063	1.16063
ATPATF1	Purine and Pyrimidine Biosynthesis	1.47135	1.50696	-1.16063	1.16063
O2ter	Transport, Endoplasmic Reticular	1.52634	-0.866113	-1.15902	1.15902
DMATT	Sterol Metabolism	1.52634	-0.866113	-1.15902	1.15902
LNSTLS	Sterol Metabolism	1.52634	-0.866113	-1.15902	1.15902
SQLter	Transport, Endoplasmic Reticular	1.52634	-0.866113	-1.15902	1.15902
SQ23EPXter	Transport, Endoplasmic Reticular	1.52634	-0.866113	-1.15902	1.15902
PMEVK	Sterol Metabolism	1.52634	-0.866113	-1.15902	1.15902
SQLEr	Sterol Metabolism	1.52634	-0.866113	-1.15902	1.15902
DPMVD	Sterol Metabolism	1.52634	-0.866113	-1.15902	1.15902
HMGCOAR	Sterol Metabolism	-1.52634	0.866113	1.15902	1.15902
GRTT	Sterol Metabolism	1.52634	-0.866113	-1.15902	1.15902
SQLS	Sterol Metabolism	1.52634	-0.866113	-1.15902	1.15902
IPDDI	Sterol Metabolism	1.52634	-0.866113	-1.15902	1.15902
H2Oter	Transport, Endoplasmic Reticular	-1.52634	0.866113	1.15902	1.15902
ASPt2r	Transport, Extracellular	0.0458428	-3.97905	1.15855	1.15855
6PGLter	Transport, Endoplasmic Reticular	-1.21624	0.956388	1.14957	1.14957
G6Pter	Transport, Endoplasmic Reticular	1.21624	-0.956388	-1.14957	1.14957
G6PDH2er	Pentose Phosphate Pathway	1.21624	-0.956388	-1.14957	1.14957
EX_2mbtoh(e)	Exchange	-3.88754	1.57256	1.13677	1.13677
2MBTOHt	Transport, Extracellular	-3.88754	1.57256	1.13677	1.13677
IPPMIb	Valine, Leucine, and Isoleucine Metabolism	-0.724149	1.63847	1.12427	1.12427
IPPMIa	Valine, Leucine, and Isoleucine Metabolism	-0.724149	1.63847	1.12427	1.12427
OMCDC	Valine, Leucine, and Isoleucine Metabolism	0.724149	-1.63847	-1.12427	1.12427
IPMD	Valine, Leucine, and Isoleucine Metabolism	0.724149	-1.63847	-1.12427	1.12427
GLCGSDv	Alternate Carbon Metabolism	1.17558	-1.09366	1.11019	1.11019
GLCNtv	Transport, Vacuolar	1.17558	-1.09366	1.11019	1.11019
PI4P5K_SC	Phospholipid Biosynthesis	1.80402	3.38153	1.10924	1.10924
PI45BP5P_SC	Phospholipid Biosynthesis	1.80402	3.38153	1.10924	1.10924
FAS120	Fatty Acid Biosynthesis	-6.89359	-16.9905	1.08958	1.08958
IPC226PLC_SC	Sphingolipid Metabolism	6.57899	5.64577	1.076	1.076
IPCS226_SC	Sphingolipid Metabolism	6.57899	5.64577	1.076	1.076
C24STRer	Sterol Metabolism	0.151769	-1.2007	-1.05949	1.05949
ERGTETROLter	Transport, Endoplasmic Reticular	0.151768	-1.2007	-1.05949	1.05949
ERGSTter	Transport, Endoplasmic Reticular	0.151769	-1.2007	-1.05949	1.05949
HYPOE	Pyridoxine Metabolism	-1.66783	2.18697	1.02547	1.02547
PYDAMK	Pyridoxine Metabolism	-1.66783	2.18697	1.02547	1.02547
ADNCYC	Purine and Pyrimidine Biosynthesis	2.0902	-0.279887	1.00911	1.00911
PDE1	Purine and Pyrimidine Biosynthesis	2.0902	-0.279887	1.00911	1.00911
GTPH1	Nucleotide Salvage Pathway	1.41232	1.43123	1.00473	1.00473
METAT	Methionine Metabolism	2.31533	-0.685885	-0.987263	0.987263
SBTR	Alternate Carbon Metabolism	-0.212661	0.276899	0.984776	0.984776
PHEt2r	Transport, Extracellular	-0.155783	-0.188978	-0.982149	0.982149
EX_phe-L(e)	Exchange	0.155783	0.188978	0.982149	0.982149
GUAPRT	Nucleotide Salvage Pathway	-0.96449	2.61944	-0.976499	0.976499
EX_trp-L(e)	Exchange	-1.74415	2.58711	-0.962383	0.962383
TRPt2r	Transport, Extracellular	1.74415	-2.58711	0.962383	0.962383
ATPH1	Nucleotide Salvage Pathway	-0.774613	2.11518	0.960213	0.960213
DHORD4i	Purine and Pyrimidine Biosynthesis	0.614782	-6.52792	0.931613	0.931613
DHORDfum	Purine and Pyrimidine Biosynthesis	0.919902	5.23558	-0.907513	0.907513
HISt2r	Transport, Extracellular	-0.900857	1.304	-0.905492	0.905492
EX_his-L(e)	Exchange	0.900857	-1.304	0.905491	0.905491
3MOBtm	Transport, Mitochondrial	0.446595	1.47113	0.876452	0.876452
UMPK	Nucleotide Salvage Pathway	0.994182	-4.09704	-0.860923	0.860923
RNDR1	Nucleotide Salvage Pathway	10.8438	9.07619	0.86056	0.86056
EX_4abut(e)	Exchange	-2.95718	-2.13942	-0.857001	0.857001
ABUTt2r	Transport, Extracellular	2.95718	2.13942	0.857001	0.857001
G6PDA	Glutamate metabolism	0.782513	-4.35733	0.852739	0.852739
TRDR	Purine and Pyrimidine Biosynthesis	1.10547	-1.37653	-0.850428	0.850428
FAS140	Fatty Acid Biosynthesis	-6.58814	-16.602	0.841242	0.841242
RNDR3	Nucleotide Salvage Pathway	8.7741	19.3235	0.838809	0.838809
ACACT1m	Fatty Acid Biosynthesis	1.62818	-0.312965	0.819758	0.819758
HMGCOAtm	Transport, Mitochondrial	-1.62818	0.312965	-0.819758	0.819758
HMGCOASm	Sterol Metabolism	-1.62818	0.312965	-0.819758	0.819758
3C3HMPtm	Transport, Mitochondrial	-0.642202	1.42629	0.813605	0.813605
IPPSm	Valine, Leucine, and Isoleucine Metabolism	0.642202	-1.42629	-0.813605	0.813605
PGK	Glycolysis/Gluconeogenesis	-0.70341	1.45345	0.797027	0.797027
GAPD	Glycolysis/Gluconeogenesis	0.70341	-1.45345	-0.797027	0.797027
ADK3m	Nucleotide Salvage Pathway	3.99084	-3.98594	0.79562	0.79562
GTPt2m	Transport, Mitochondrial	3.99084	-3.98594	0.79562	0.79562
ENO	Glycolysis/Gluconeogenesis	0.70471	-1.44982	-0.78872	0.78872
PGM	Glycolysis/Gluconeogenesis	-0.70471	1.44982	0.78872	0.78872
ORNDC	Arginine and Proline Metabolism	-0.840085	2.31304	0.788271	0.788271
PYK	Glycolysis/Gluconeogenesis	0.703757	-1.4479	-0.785694	0.785694
GLNt2r	Transport, Extracellular	-1.60966	4.68286	-0.761035	0.761035
EX_gln-L(e)	Exchange	1.60966	-4.68286	0.761035	0.761035
L-LACD2cm	Alternate Carbon Metabolism	1.92866	1.03599	-0.753823	0.753823
PPYRDC	Complex Alcohol Metabolism	-1.46428	-0.0252792	-0.752883	0.752883
OHACT1	Complex Alcohol Metabolism	-4.36101	-5.47981	0.74318	0.74318
KYN	Tyrosine, Tryptophan, and Phenylalanine Metabolism	0.841769	2.01273	-0.721227	0.721227
AMPN	Nucleotide Salvage Pathway	1.43591	2.50128	0.700633	0.700633
PUNP6	Nucleotide Salvage Pathway	8.95452	5.58622	0.69923	0.69923
DADA	Nucleotide Salvage Pathway	8.95452	5.58622	0.69923	0.69923
COAtim	Transport, Mitochondrial	2.17681	-0.0259279	0.695871	0.695871
MCITSm	Anaplerotic reactions	-0.67498	0.362827	-0.693125	0.693125
OBDHm	Threonine and Lysine Metabolism	-0.67498	0.362827	-0.693125	0.693125
ACONT3m	Anaplerotic reactions	-0.67498	0.362827	-0.693125	0.693125
MCITL2m	Anaplerotic reactions	-0.67498	0.362827	-0.693125	0.693125
ACRNtm	Transport, Mitochondrial	5.39783	1.81098	0.691633	0.691633
CRNtim	Transport, Mitochondrial	5.39783	1.81098	0.691633	0.691633
EX_cys-L(e)	Exchange	-0.379084	0.695732	0.676781	0.676781
CYSt2r	Transport, Extracellular	0.379084	-0.695732	-0.676781	0.676781
ADK1m	Nucleotide Salvage Pathway	-4.6941	4.99618	-0.67027	0.67027
LEUt6	Transport, Vacuolar	-0.0385627	-0.403301	0.66833	0.66833
LEUt7	Transport, Vacuolar	-0.0385627	-0.403301	0.66833	0.66833
LCADi	Alternate Carbon Metabolism	2.28669	1.32911	0.627448	0.627448
LALDO3	Tyrosine, Tryptophan, and Phenylalanine Metabolism	2.28669	1.32911	0.627448	0.627448
DURIK1	Purine and Pyrimidine Biosynthesis	3.67375	-2.17074	0.625366	0.625366
EX_2phetoh(e)	Exchange	-1.33209	-3.53226	-0.616387	0.616387
2PHETOHt	Transport, Extracellular	1.33209	3.53226	0.616387	0.616387
DHAD1m	Valine, Leucine, and Isoleucine Metabolism	0.237182	-1.21476	-0.596006	0.596006
KARA1im	Valine, Leucine, and Isoleucine Metabolism	0.237182	-1.21476	-0.596006	0.596006
ACLSm	Valine, Leucine, and Isoleucine Metabolism	0.237182	-1.21476	-0.596006	0.596006
GLUSx	Glutamate metabolism	-2.26882	-4.89104	-0.587909	0.587909
UREASE	Nitrogen Metabolism	-3.45346	3.61564	0.581404	0.581404
ALPHNH	Nitrogen Metabolism	-3.45346	3.61564	0.581404	0.581404
ALCD25xi	Complex Alcohol Metabolism	3.48524	5.10882	-0.572924	0.572924
TRIGS_SC	Glycerolipid Metabolism	3.75278	3.0151	0.566432	0.566432
EX_hxan(e)	Exchange	1.37615	-2.04063	0.537727	0.537727
HXANt2r	Transport, Extracellular	-1.37615	2.04063	-0.537727	0.537727
THRAi	Threonine and Lysine Metabolism	1.52548	-1.33537	-0.535148	0.535148
ACOAHim	Pyruvate Metabolism	-2.80579	2.82511	-0.514766	0.514766
PLBPC_SC	Phospholipid Metabolism	2.53235	0.51351	0.504056	0.504056
EPISTt	Transport, Extracellular	-0.692219	-0.399893	0.494246	0.494246
EX_epist(e)	Exchange	0.692219	0.399893	-0.494246	0.494246
FTHFLi	Folate Metabolism	0.18629	-0.330304	0.493416	0.493416
METB1	Methionine Metabolism	1.60745	1.38414	0.428226	0.428226
EX_glc(e)	Exchange	-0.701698	1.23954	0.414781	0.414781
GLCt1	Transport, Extracellular	0.701698	-1.23954	-0.414781	0.414781
TMDPP	Purine and Pyrimidine Biosynthesis	-1.59073	-2.56346	0.397242	0.397242
THYMt3r	Transport, Extracellular	-1.59073	-2.56346	0.397242	0.397242
EX_thym(e)	Exchange	-1.59073	-2.56346	0.397242	0.397242
PROtm	Transport, Mitochondrial	0.56302	0.443294	0.389653	0.389653
PRO1xm	Arginine and Proline Metabolism	0.56302	0.443294	0.389653	0.389653
UPPRT	Purine and Pyrimidine Biosynthesis	-1.80353	0.905235	-0.388509	0.388509
SADT	Cysteine Metabolism	2.61125	-0.0149171	0.36994	0.36994
EX_ergst(e)	Exchange	-1.33955	0.731626	0.367762	0.367762
ERGSTt	Transport, Extracellular	1.33955	-0.731626	-0.367762	0.367762
NADPt	Transport, Extracellular	0.778007	2.79574	0.36524	0.36524
EX_nadp(e)	Exchange	0.778007	2.79574	0.36524	0.36524
NADS1	NAD Biosynthesis	0.778007	2.79574	0.36524	0.36524
NNAT	NAD Biosynthesis	0.778007	2.79574	0.365239	0.365239
NNDPR	NAD Biosynthesis	0.778007	2.79574	0.365239	0.365239
NTD9	Nucleotide Salvage Pathway	1.41674	2.65976	-0.342852	0.342852
EX_iamac(e)	Exchange	-5.40043	1.20249	-0.317111	0.317111
IAMACt	Transport, Extracellular	-5.40043	1.20249	-0.317111	0.317111
UREA2t2	Transport, Extracellular	-1.47953	1.81064	0.288635	0.288635
EX_urea(e)	Exchange	1.47953	-1.81064	-0.288635	0.288635
MEVK3	Sterol Metabolism	-2.32162	-5.90979	0.270444	0.270444
FECOSTt	Transport, Extracellular	-5.75313	-1.45011	0.234422	0.234422
EX_fecost(e)	Exchange	5.75313	1.45011	-0.234422	0.234422
THMP	Thiamine Metabolism	1.39705	-1.0157	0.218183	0.218183
ALCD22xi	Complex Alcohol Metabolism	-5.83105	0.908307	-0.218166	0.218166
ALCD24xi	Complex Alcohol Metabolism	5.17555	-1.59466	-0.206497	0.206497
IPC224PLC_SC	Sphingolipid Metabolism	5.5342	1.42221	0.203621	0.203621
IPCS224_SC	Sphingolipid Metabolism	5.5342	1.42221	0.203621	0.203621
GLYCDy	Glycerolipid Metabolism	-1.62021	-3.1489	-0.200342	0.200342
DHAK	Glycerolipid Metabolism	-1.62021	-3.1489	-0.200342	0.200342
PINOS_SC	Phospholipid Biosynthesis	0.842983	2.45811	0.199673	0.199673
MI1PP	Phospholipid Biosynthesis	0.842983	2.45811	0.199673	0.199673
GLNt6	Transport, Vacuolar	4.35442	-1.7822	-0.196283	0.196283
GLNt7	Transport, Vacuolar	4.35442	-1.7822	-0.196283	0.196283
EX_arg-L(e)	Exchange	6.13689	-1.20591	0.188158	0.188158
ARGt2r	Transport, Extracellular	-6.13689	1.20591	-0.188158	0.188158
DPCOAK	Pantothenate and CoA Biosynthesis	2.63058	0.931303	-0.167092	0.167092
PTPATi	Pantothenate and CoA Biosynthesis	2.63058	0.931303	-0.167092	0.167092
ACPSm	Pantothenate and CoA Biosynthesis	2.63058	0.931303	-0.167092	0.167092
PAN4Ptm	Transport, Mitochondrial	-2.63058	-0.931303	0.167092	0.167092
PAPtm	Transport, Mitochondrial	-2.63058	-0.931303	0.167092	0.167092
D-LACDm	Methionine Metabolism	-5.71685	-2.01648	-0.161814	0.161814
SO3ti	Transport, Extracellular	-0.268798	2.22969	-0.153783	0.153783
EX_so3(e)	Exchange	-0.268798	2.22969	-0.153783	0.153783
ARGN	Arginine and Proline Metabolism	-1.12146	0.953939	0.139753	0.139753
PUNP3	Nucleotide Salvage Pathway	-0.950696	-0.703372	0.130466	0.130466
13BGH	Starch and Sucrose Metabolism	-0.697708	2.03478	-0.125492	0.125492
THRt2m	Transport, Mitochondrial	4.0185	2.76251	-0.12504	0.12504
THRD_Lm	Threonine and Lysine Metabolism	4.0185	2.76251	-0.12504	0.12504
NTD1	Nucleotide Salvage Pathway	-0.0153014	0.0416336	0.119536	0.119536
IPC126PLC_SC	Sphingolipid Metabolism	-0.874862	-3.71664	-0.117434	0.117434
IPCS126_SC	Sphingolipid Metabolism	-0.874862	-3.71664	-0.117434	0.117434
GPDDA1	Glycerolipid Metabolism	2.80909	-0.681045	0.104763	0.104763
O2t	Transport, Extracellular	0.369652	-0.29618	0.100746	0.100746
EX_o2(e)	Exchange	-0.369652	0.29618	-0.100746	0.100746
ADD	Nucleotide Salvage Pathway	-6.41999	-4.7687	-0.0484556	0.0484556
ACSm	Pyruvate Metabolism	-2.17127	2.89417	0.0458036	0.0458036
2PHETOHtm	Transport, Mitochondrial	-3.23127	0.876903	0.0229214	0.0229214
PACALDtm	Transport, Mitochondrial	-3.23127	0.876903	0.0229214	0.0229214
ALCD25xim	Complex Alcohol Metabolism	-3.23127	0.876903	0.0229214	0.0229214
PUNP1	Nucleotide Salvage Pathway	3.93859	3.14648	0.00354398	0.00354398
ATPM	ATP maintenance	0	0	0	0

## Sheet: Aerobic metabolites
Metabolite	zScore0	zScore05	zScore1	Rxn cnt
'glu5p[c]'	0.771315	5.16778	4.86717	3
'lac-D[c]'	1.3037	5.27881	4.86717	3
'mthgxl[c]'	0.683291	5.27881	4.86717	3
'glu5sa[c]'	0.870878	4.31897	4.47538	4
'1pyr5c[c]'	-0.994184	3.78188	3.81968	2
'2hb[c]'	-0.900272	3.78188	3.81968	2
'lgt-S[c]'	1.09513	3.78188	3.81968	2
'ala-L[e]'	1.00555	3.78188	3.81968	2
'fum[e]'	-1.17186	3.78188	3.81968	2
'glu-L[e]'	1.24921	3.78188	3.81968	2
'lac-D[e]'	1.0031	3.78188	3.81968	2
'pro-L[e]'	1.6441	3.78188	3.81968	2
'succ[e]'	-1.14323	3.78188	3.81968	2
'2obut[c]'	-1.32375	2.68207	3.50496	3
'44mctr[c]'	4.36884	3.32878	3.27692	3
'gthrd[c]'	0.810325	3.98275	3.16222	4
'2hb[e]'	-0.736825	2.73531	2.94397	1
'mal-L[e]'	1.23429	2.73531	2.94397	1
'pyr[e]'	0.71212	1.52625	2.94397	1
'o2[c]'	0.167261	2.27553	2.72688	25
'pro-L[c]'	-1.4921	3.15967	2.71458	4
'34hpp[c]'	0.762126	-1.16589	2.53646	4
'co2[m]'	-1.31865	1.64875	2.50849	15
'e4p[c]'	2.34337	1.22169	2.41395	5
'mal-L[m]'	0.39672	1.56506	2.38899	3
'aspsa[c]'	-0.582629	1.3631	2.28864	3
'pmtcoa[c]'	0.588821	2.71096	2.25234	9
'succoa[m]'	-0.498326	1.66931	2.24953	2
'sdhlam[m]'	-0.498326	1.66931	2.24953	2
'h[m]'	-1.0394	-0.974103	2.19249	51
'h[v]'	1.9863	0.404385	2.15272	12
'hdcoa[c]'	0.748152	2.70633	2.03488	7
'glx[c]'	1.27621	0.877801	2.01623	4
'phom[c]'	-0.66873	1.19381	1.97975	2
'utp[c]'	1.09453	-0.622109	1.95678	6
'cit[m]'	0.959802	1.56506	1.93735	3
'g3p[c]'	-1.44377	0.065831	1.93327	7
'gly[m]'	1.4325	1.35422	1.92038	5
'hdcea[c]'	1.65538	0.516097	1.90318	4
'stcoa[c]'	0.663231	2.19396	1.90228	8
'cit[c]'	2.14495	1.56506	1.87727	3
'34hpp[m]'	0.621068	-1.80563	1.86863	2
'tyr-L[m]'	0.621068	-1.80563	1.86863	2
'ser-L[m]'	1.0995	1.22764	1.85979	3
'q6[m]'	-1.50143	2.15547	1.82499	5
'q6h2[m]'	-1.50143	2.15547	1.82499	5
'4pasp[c]'	-0.575156	1.03856	1.81983	2
'lanost[c]'	2.6688	1.32464	1.8187	4
'ru5p-D[c]'	-1.28189	0.792981	1.80014	4
'glx[e]'	0.0248854	1.43179	1.78507	2
'h2o2[c]'	1.16197	1.50605	1.77279	8
'icit[c]'	-0.718155	1.2466	1.76668	2
'tdcoa[c]'	0.456802	0.0333778	1.7567	8
'ura[c]'	-2.19563	1.04374	1.73501	4
'hom-L[c]'	-0.56477	1.00017	1.72367	4
'akg[m]'	-0.46376	-0.0117952	1.71146	8
'2dda7p[c]'	2.30788	2.45753	1.6999	3
'mlthf[m]'	1.23879	0.982365	1.68228	4
'thf[m]'	1.23879	0.982365	1.68228	4
'ps_SC[v]'	1.83156	1.43719	1.67108	2
'co2[v]'	1.83156	1.43719	1.67108	2
'pe_SC[v]'	1.83156	1.43719	1.67108	2
'xu5p-D[c]'	-1.03749	0.802254	1.62215	3
'succ[c]'	-1.1345	1.38997	1.6043	4
'udpg[c]'	2.21941	0.94086	1.60222	4
'udp[c]'	1.5306	1.22521	1.5844	9
'dhlam[m]'	0.106453	1.20483	1.55871	2
'lpam[m]'	0.106453	1.20483	1.55871	2
'nh4[m]'	1.76246	0.839276	1.55262	5
'ala-L[c]'	-1.10964	-0.0992176	1.53974	7
'6pgl[c]'	-1.03199	0.717696	1.50738	3
'icit[m]'	0.23389	-0.000895234	1.50258	2
'2dda7p[m]'	1.73054	1.89452	1.4879	2
'pep[m]'	1.73054	1.89452	1.4879	2
'e4p[m]'	1.73054	1.89452	1.4879	2
'nadh[m]'	-1.51438	-0.630413	1.48187	17
'14glun[c]'	1.993	1.43895	1.46859	2
'aacoa[c]'	-1.72368	0.233207	1.42644	2
'odecoa[c]'	-0.611606	2.12478	1.42636	8
'acald[c]'	-0.0352588	-2.93051	1.40715	6
'glc-D[v]'	1.81653	0.527038	1.40433	3
'dhap[m]'	1.68034	1.67415	1.39902	3
'glyc3p[m]'	1.68034	1.67415	1.39902	3
'r5p[c]'	-1.4717	0.449014	1.34216	7
'g6p-B[c]'	1.36261	0.374051	1.33972	1
'1agly3p_SC[c]'	0.355914	1.98337	1.31051	2
'3c3hmp[e]'	1.27537	1.38565	1.292	2
'pi[m]'	-0.237797	0.559442	1.24524	8
'btd-RR[e]'	-0.217848	-1.54168	1.24345	2
'btd-RR[c]'	-0.217848	-1.54168	1.24345	2
'epist[c]'	0.553165	1.06571	1.23095	3
'tre[v]'	1.38573	0.574139	1.22785	2
'1ag3p_SC[c]'	-0.619627	2.63196	1.22677	3
'3mbald[c]'	0.561044	-0.515641	1.22336	5
'hdca[c]'	-0.0425928	0.151717	1.22284	6
'oaa[c]'	-0.79726	0.179858	1.2117	3
'ps_SC[c]'	1.46081	-0.342151	1.20842	4
's7p[c]'	1.93229	0.540811	1.20297	3
'6pgc[c]'	-0.68892	0.551472	1.19942	2
'h2o[v]'	1.73155	0.22856	1.19489	3
'aproa[c]'	0.3939	1.41864	1.18783	4
'actn-R[c]'	-0.0901839	-2.52467	1.17562	3
'fecost[c]'	1.26068	0.88098	1.17121	3
'fdp[c]'	2.07396	0.04645	1.16346	3
'asn-L[c]'	-0.0629445	0.809831	1.12281	6
'nadph[m]'	-1.40567	-0.489107	1.12145	8
'ile-L[v]'	0.487418	0.429479	1.11924	2
'pnto-R[e]'	0.652056	0.698414	1.10053	2
'ala-B[c]'	0.652056	0.698414	1.10053	2
'pnto-R[c]'	0.652056	0.698414	1.10053	2
'ctp[c]'	1.66266	0.28268	1.09461	8
'3mbald[m]'	-2.36065	-0.0565411	1.08523	2
'iamoh[m]'	-2.36065	-0.0565411	1.08523	2
'lpro[m]'	1.12368	0.079783	1.07355	2
'alpro[m]'	1.12368	0.079783	1.07355	2
'dhlpro[m]'	1.12368	0.079783	1.07355	2
'iamoh[e]'	1.30309	-2.15345	1.04404	2
'gly[e]'	1.70666	0.765227	1.03533	2
'asn-L[v]'	0.791626	1.05153	1.01807	2
'iamoh[c]'	0.62361	0.220759	0.999002	6
'ergtrol[c]'	0.553165	1.17143	0.995058	3
'tyr-L[c]'	0.982268	-0.975782	0.97478	7
'2mppal[c]'	1.76572	0.868479	0.966313	5
'sprm[c]'	1.0592	-0.455741	0.962143	3
'csn[c]'	-7.38953	1.40152	0.953955	2
'2mbtoh[c]'	1.74928	-1.58231	0.950735	5
'glu-L[m]'	0.083888	-0.199085	0.950656	10
's17bp[c]'	1.45845	0.426192	0.914343	2
'adp[m]'	-0.448362	1.18423	0.914015	8
'atp[m]'	-0.448362	0.780218	0.914015	8
'N1aspmd[c]'	0.752643	1.35995	0.905341	3
'2dhp[c]'	0.819119	0.600358	0.89998	3
'pant-R[c]'	0.819119	0.600358	0.89998	3
'ttdca[c]'	1.05785	0.0840672	0.892483	7
'h2o[e]'	-1.09718	0.633754	0.890334	3
'ocdca[c]'	1.03824	-0.322066	0.889532	4
'ocdcea[c]'	0.0770058	0.75585	0.874491	4
'alpam[m]'	0.711233	0.74035	0.867897	2
'ps_SC[m]'	1.0995	0.103416	0.848813	3
'dgdp[c]'	2.33853	-1.37617	0.820554	5
'xtsn[c]'	0.985807	0.554091	0.813504	2
'2mppal[e]'	1.28249	0.117542	0.797514	2
'rib-D[c]'	-1.2405	0.460324	0.796275	3
'N1sprm[c]'	1.31191	1.16438	0.774203	2
'dgmp[c]'	1.30048	0.398292	0.76592	4
'thr-L[e]'	-0.345509	-0.207199	0.765275	2
'damp[c]'	-0.691761	1.28674	0.763511	3
'gua[e]'	0.735485	-3.61554	0.754685	2
'fad[m]'	0.969239	0.565964	0.751639	2
'fadh2[m]'	0.969239	0.565964	0.751639	2
'ibutoh[e]'	0.903176	0.715789	0.750729	2
'4abut[c]'	-1.64649	0.473111	0.750691	4
'ac[e]'	-5.04712	-0.0422462	0.744694	1
'ala-L[m]'	-1.09631	-1.04813	0.740605	2
'spmd[e]'	-0.561019	0.30982	0.736744	1
'2mbac[e]'	1.50262	0.140907	0.733863	2
'2mbac[c]'	1.50262	0.140907	0.733863	2
'4aabutn[c]'	-1.31408	1.00635	0.729904	2
'n4abutn[c]'	-1.31408	1.00635	0.729904	2
'aprut[c]'	-1.31408	1.00635	0.729904	2
'acald[m]'	-1.22071	-1.24063	0.725618	2
'cytd[c]'	1.36958	0.426152	0.711531	3
'ergtetrol[c]'	-1.28424	0.271606	0.711062	4
'nadp[c]'	0.248809	0.83132	0.697483	62
'pe_SC[m]'	0.57943	0.967361	0.685818	2
'tre6p[c]'	0.817879	-3.36333	0.681554	2
'ind3eth[e]'	-0.280656	-0.84163	0.672792	2
'glc-D[c]'	1.40589	0.182373	0.662099	8
'cdpdag_SC[m]'	0.855169	0.116407	0.657024	2
'cmp[m]'	0.855169	0.116407	0.657024	2
'ctp[m]'	0.855169	0.116407	0.657024	2
'pa_SC[m]'	0.855169	0.116407	0.657024	2
'mal-L[c]'	0.720199	-0.201497	0.655689	2
'ac[c]'	-1.62102	-0.572939	0.652395	10
'4mpetz[c]'	-0.722151	-0.239278	0.647769	2
'4mhetz[c]'	-0.722151	-0.239278	0.647769	2
'2mahmp[c]'	-0.722151	-0.239278	0.647769	2
'4ampm[c]'	-0.722151	-0.239278	0.647769	2
'4ahmmp[c]'	-0.722151	-0.239278	0.647769	2
'coa[c]'	1.58651	1.00408	0.646332	43
'dhap[c]'	0.83935	1.02293	0.631534	9
'sucsal[c]'	-0.794474	0.133863	0.631392	2
'pacald[e]'	0.924656	0.258363	0.626857	2
'dgsn[c]'	1.6198	1.66811	0.62331	2
'uri[c]'	2.03712	1.03745	0.61454	5
'ppi[m]'	0.607559	0.103416	0.604188	3
'ibutoh[c]'	1.13006	0.996207	0.601436	6
'aces[c]'	1.62726	0.929749	0.597347	3
'nh4[e]'	-0.235893	0.124394	0.596304	2
'glycogen[c]'	1.79916	-0.0476561	0.592236	6
'pap[e]'	0.0794988	0.914261	0.578075	2
'cdpdag_SC[c]'	0.569739	0.229675	0.577856	3
'pant-R[m]'	-3.2026	0.0371721	0.569903	2
'2dhp[m]'	-3.2026	0.0371721	0.569903	2
'dgtp[c]'	1.94804	-1.3	0.557343	3
'pep[c]'	0.657731	-0.698567	0.556447	6
'oh1[c]'	0.949838	0.210532	0.553889	2
'oh1[m]'	0.949838	0.210532	0.553889	2
'succ[m]'	-0.618551	0.014446	0.543941	2
'2mbtoh[m]'	0.515425	-1.73565	0.531305	2
'2mbald[m]'	0.515425	-1.73565	0.531305	2
'acrn[c]'	1.2109	0.0869083	0.529633	3
'crn[c]'	1.2109	0.0869083	0.529633	3
'acrn[m]'	1.2109	0.0869083	0.529633	3
'crn[m]'	1.2109	0.0869083	0.529633	3
'dudp[c]'	1.00882	0.363199	0.514438	1
'1agpc_SC[c]'	0.495057	0.357466	0.509642	2
'ind3eth[c]'	-0.468417	-0.297927	0.506927	3
'dutp[c]'	1.20124	-0.331441	0.504306	2
'ile-L[c]'	0.686141	0.151845	0.497483	4
'glyc[c]'	0.179496	0.567112	0.493443	3
'aces[e]'	1.54504	0.638674	0.489703	2
'glyc3p[c]'	0.762493	2.74072	0.482882	6
'spmd[c]'	0.353685	-0.200911	0.469064	4
'tyr-L[v]'	1.01031	-0.322359	0.466783	2
'acald[e]'	0.670557	-3.31747	0.455681	2
'cyst-L[c]'	0.167942	-1.8591	0.447792	3
'id3acald[c]'	1.28699	-0.636533	0.433094	4
'akg[e]'	2.07548	0.946767	0.43059	1
'trdox[c]'	3.20633	-0.0738316	0.427591	11
'trdrd[c]'	3.20633	-0.0738316	0.427591	11
'hLkynr[c]'	0.609151	-1.55403	0.423646	2
'cmusa[c]'	0.609152	-1.55403	0.423646	2
'3hanthrn[c]'	0.609152	-1.55403	0.423646	2
'ind3eth[m]'	-0.524109	-0.167844	0.419186	2
'id3acald[m]'	-0.524109	-0.167844	0.419186	2
'nad[m]'	-0.711711	-0.867711	0.41076	19
'nadp[m]'	-1.45877	-1.34135	0.400271	10
'met-L[e]'	1.283	-3.38721	0.396145	2
'nadph[c]'	0.183368	0.803895	0.394957	59
'5fthf[m]'	-0.0644417	0.343806	0.39092	2
'methf[m]'	-0.0644417	0.343806	0.39092	2
'for[c]'	0.0563954	1.43415	0.389949	10
'for[e]'	0.455193	0.100839	0.387267	2
'acg5p[m]'	0.315786	0.359705	0.372221	2
'acglu[m]'	0.315786	0.359705	0.372221	2
'acg5sa[m]'	0.315786	0.359705	0.372221	2
'acorn[m]'	0.315786	0.359705	0.372221	2
'orn[m]'	0.315786	0.359705	0.372221	2
'ocdycacoa[c]'	0.489635	0.801522	0.371628	7
'thr-L[c]'	-1.10616	0.0437016	0.366657	6
'g6p[c]'	-0.888956	-0.511351	0.341091	6
'id3acald[e]'	1.44947	-0.418011	0.311202	2
'quln[c]'	0.759892	0.405036	0.296348	3
'co2[e]'	-0.709016	0.196586	0.293123	2
'ibutac[c]'	0.797549	0.0290929	0.292814	3
'3mop[e]'	0.639815	0.569135	0.280525	2
'minohp[c]'	0.543908	-1.79301	0.271991	2
'ppmi12346p[c]'	0.543908	-1.79301	0.271991	2
'glyc[e]'	0.578175	0.289786	0.267808	1
'ttdca[e]'	-0.123193	0.0830365	0.25952	2
'zymst[c]'	0.63342	0.0761335	0.257424	5
'iasp[c]'	0.66254	0.428061	0.254957	2
'pheac[c]'	0.362126	0.391413	0.247829	2
'pheac[e]'	0.362126	0.391413	0.247829	2
'cdp[c]'	1.80691	3.01227	0.245262	4
'xan[c]'	0.617365	0.527991	0.2388	4
'ser-L[e]'	-0.402189	0.221487	0.237792	2
'val-L[e]'	1.27709	1.08429	0.229704	2
'5pmev[c]'	0.840638	1.96694	0.223932	5
'mev-R[c]'	0.840638	1.96694	0.223932	5
'ocdcya[c]'	0.832495	-0.59428	0.193119	3
'oaa[m]'	-0.833857	-0.384832	0.186551	2
'mi13456p[c]'	-0.364054	0.382288	0.183486	2
'ppmi1346p[c]'	-0.364054	0.382288	0.183486	2
'accoa[c]'	0.858856	0.563595	0.177796	18
'cmp[c]'	-0.230258	0.134871	0.172024	9
'h2o[c]'	0.268877	0.429148	0.156608	181
'pphn[c]'	-0.491943	-0.39128	0.155419	4
'tre[c]'	1.23864	0.0248442	0.148891	4
'zymst[e]'	0.746338	0.0895706	0.143587	2
'asn-L[e]'	0.27451	0.657215	0.14258	3
'pe_SC[c]'	-0.230854	0.634441	0.141642	4
'gam6p[e]'	1.13238	-0.186092	0.139198	2
'val-L[m]'	-0.128097	0.246327	0.12733	2
'xmp[c]'	-0.0651119	0.11986	0.126059	4
'cer3_24[c]'	0.982123	0.7818	0.114839	2
'ipc324_SC[c]'	0.982123	0.7818	0.114839	2
'r1p[c]'	0.429606	0.213508	0.105922	6
'gthox[c]'	0.0284117	0.780729	0.0892434	2
'datp[c]'	1.89369	1.34161	0.0788904	1
'cer1_24[c]'	1.59338	0.04081	0.0756162	2
'ipc124_SC[c]'	1.59338	0.04081	0.0756162	2
'nad[c]'	0.0628193	0.307803	0.0738404	34
'acser[c]'	-2.18694	-0.0789817	0.0463211	2
'3mop[c]'	0.203446	0.332338	0.0247068	2
'o2[m]'	-2.24995	-0.400173	0.011971	2
'f26bp[c]'	-1.05204	0.752897	0.00369633	2
'cit[e]'	1.61251	-1.42587	-0.00984504	2
'adn[c]'	1.36365	0.749866	-0.0233174	6
'h[e]'	0.379474	0.710739	-0.0419895	36
'methf[c]'	-1.06865	-0.0568343	-0.0499349	3
'triglyc_SC[c]'	0.498497	0.0872335	-0.0709361	4
'glu5sa[m]'	-0.578173	-1.44894	-0.0715622	2
'2kmb[c]'	0.595508	0.880277	-0.0949303	2
'dkmpp[c]'	0.595508	0.880277	-0.0949303	2
'5mdru1p[c]'	0.595507	0.880277	-0.0949303	2
'5mdr1p[c]'	0.595508	0.880277	-0.0949303	2
'dcyt[c]'	1.34059	-0.0703605	-0.0981953	2
'ser-L[c]'	-1.69446	-0.450093	-0.107379	10
'iamac[c]'	0.489512	0.49297	-0.11418	3
'cdpchol[c]'	-0.0458661	-1.74373	-0.114547	2
'cholp[c]'	-0.0458661	-1.74373	-0.114547	2
'etoh[e]'	-0.689706	-0.0131801	-0.119669	2
'1pyr5c[m]'	-0.879116	-2.10418	-0.122327	3
'ins[c]'	1.026	0.615076	-0.143601	4
'5mta[c]'	0.741058	1.18195	-0.152291	3
'ametam[c]'	0.741058	1.18195	-0.152291	3
'val-L[c]'	-0.821703	0.064115	-0.154217	4
'pser-L[c]'	-0.99383	-0.0276179	-0.154987	2
'3php[c]'	-0.99383	-0.0276179	-0.154987	2
'dtdp[c]'	-0.444591	-0.278027	-0.158485	2
'dttp[c]'	-0.444591	-0.278027	-0.158485	2
'dttp[e]'	-0.444591	-0.278027	-0.158485	2
'dctp[c]'	1.26622	0.000298018	-0.158883	1
'dadp[c]'	0.879937	1.21043	-0.162783	2
'asp-L[m]'	-0.0624704	-0.198801	-0.166604	1
'leu-L[e]'	0.346197	0.398655	-0.168727	2
'ptrc[e]'	0.0285915	-1.45738	-0.175286	1
'chol[c]'	-0.144308	-2.52297	-0.177444	3
'etoh[c]'	-1.03308	0.929749	-0.184012	3
'dcamp[c]'	-1.99847	-0.263503	-0.191016	2
'2mppal[m]'	0.714125	0.516864	-0.202451	2
'ibutoh[m]'	0.714125	0.516864	-0.202451	2
'dagpy_SC[c]'	0.805133	1.11453	-0.205442	2
'h2s[c]'	-0.797266	-0.313386	-0.209126	3
'xan[e]'	-1.59836	0.252222	-0.211811	2
'12dgr_SC[c]'	0.939116	1.04127	-0.213276	11
'asp-L[e]'	-0.59486	0.870916	-0.220028	3
'nh4[c]'	0.178236	2.07409	-0.223514	23
'pc_SC[c]'	-0.256836	-1.52888	-0.224644	7
'thymd[c]'	-0.42025	-2.03301	-0.233359	3
'pa_SC[c]'	-0.121305	0.28268	-0.235767	8
'tyr-L[e]'	0.688136	-0.281508	-0.238764	2
'oaa[e]'	-0.596461	0.170547	-0.247581	2
'imp[c]'	-1.13321	-0.576972	-0.248793	7
'indpyr[c]'	1.08553	-4.80349	-0.24924	2
'f6p[c]'	-1.7155	1.5024	-0.260288	10
'dcmp[c]'	0.318961	-0.103501	-0.277087	2
'nadh[c]'	0.0498827	-0.144404	-0.279976	31
'dtmp[c]'	-0.915138	-0.645802	-0.282736	5
'occoa[c]'	0.259954	-1.73951	-0.302864	2
'lanost[e]'	-0.798447	-2.56444	-0.306952	2
'L2aadp[c]'	-0.316803	-0.242669	-0.31939	3
'L2aadp6sa[c]'	-0.316803	-0.242669	-0.31939	3
'2cpr5p[c]'	-0.379878	-0.427717	-0.32222	2
'3ig3p[c]'	-0.379878	-0.427717	-0.32222	2
'pran[c]'	-0.379878	-0.427717	-0.32222	2
'zym_int1[c]'	0.0909976	-0.706164	-0.329914	2
'4mzym[c]'	0.0909976	-0.706164	-0.329914	2
'zym_int2[c]'	0.0909976	-0.706164	-0.329914	2
'4mzym_int2[c]'	0.0909976	-0.706164	-0.329914	2
'4mzym_int1[c]'	0.0909976	-0.706164	-0.329914	2
'44mzym[c]'	0.0909976	-0.706164	-0.329914	2
'pyr[c]'	-0.166687	-0.695495	-0.343412	12
'gdp[c]'	1.02469	0.946606	-0.343965	9
'ump[c]'	1.83121	0.946606	-0.343965	9
'Nfortyr[c]'	0.271953	-4.44127	-0.347075	2
'Nbfortyr[c]'	0.271953	-4.44127	-0.347075	2
'Nbfortyr[e]'	0.271953	-4.44126	-0.347075	2
'lac-L[e]'	0.0192028	-0.756361	-0.380694	2
'pram[c]'	-0.692495	-0.201732	-0.388118	2
'25aics[c]'	-0.692495	-0.201732	-0.388118	2
'gar[c]'	-0.692495	-0.201732	-0.388118	2
'fgam[c]'	-0.692495	-0.201732	-0.388118	2
'fpram[c]'	-0.692495	-0.201732	-0.388118	2
'5aizc[c]'	-0.692495	-0.201732	-0.388118	2
'air[c]'	-0.692495	-0.201732	-0.388118	2
'3mop[m]'	-0.490196	-0.221484	-0.389709	1
'dad-2[c]'	2.67923	1.55843	-0.396248	3
'mlthf[c]'	-1.27918	-0.310977	-0.401066	6
'co2[c]'	0.464892	0.659413	-0.404859	44
'2mbald[c]'	0.75029	-1.58231	-0.412606	5
'pyr[m]'	-1.61835	-0.518468	-0.41797	8
'achms[c]'	-0.301453	-0.603581	-0.422166	3
'fprica[c]'	-0.685958	-0.169813	-0.422816	2
'5mthf[c]'	-0.514662	-0.241526	-0.435884	2
'paps[c]'	-0.590256	-0.394965	-0.439394	2
'so4[e]'	-0.615518	-0.322518	-0.441643	2
'4abz[e]'	0.411102	-1.12949	-0.444303	2
'4abz[c]'	0.411102	-1.12949	-0.444303	2
'4adcho[c]'	0.411102	-1.12949	-0.444303	2
'orot5p[c]'	-0.776541	-0.130823	-0.450491	2
'cbasp[c]'	-0.776541	-0.130823	-0.450491	2
'g1p[c]'	0.313775	0.0375183	-0.451894	2
'23dhmp[m]'	-0.600801	-0.284463	-0.454118	2
'2ahbut[m]'	-0.600801	-0.284463	-0.454118	2
'pi[e]'	-0.84266	-0.258811	-0.45438	2
'ribflv[c]'	-0.702671	-0.136641	-0.455979	2
'dolp[r]'	-0.702671	-0.136641	-0.455979	2
'dolmanp[r]'	-0.702671	-0.136641	-0.455979	2
'mannan[r]'	-0.702671	-0.136641	-0.455979	2
'gdpmann[c]'	-0.702671	-0.136641	-0.455979	2
'dolp[c]'	-0.702671	-0.136641	-0.455979	2
'mannan[c]'	-0.702671	-0.136641	-0.455979	2
'man1p[c]'	-0.702671	-0.136641	-0.455979	2
'man6p[c]'	-0.702671	-0.136641	-0.455979	2
'dmlz[c]'	-0.70267	-0.136641	-0.455979	2
'db4p[c]'	-0.70267	-0.136641	-0.455979	2
'25dhpp[c]'	-0.702671	-0.136641	-0.455979	2
'25dthpp[c]'	-0.70267	-0.136641	-0.455979	2
'5aprbu[c]'	-0.70267	-0.136641	-0.455979	2
'3mob[c]'	-0.531111	-0.200466	-0.460418	5
'dhf[c]'	-1.28448	-0.129394	-0.461809	2
'ptd135bp_SC[c]'	0.047354	0.637706	-0.462698	2
'ptd3ino_SC[c]'	0.047354	0.637706	-0.462698	2
'anth[c]'	-0.688721	-0.454229	-0.463217	3
'orn[e]'	0.149223	-0.499584	-0.46622	2
'asp-L[c]'	-1.65754	-0.594056	-0.466591	11
'saccrp-L[c]'	-0.722272	-0.128708	-0.469538	2
'hicit[m]'	-0.722272	-0.128708	-0.469538	2
'b124tc[m]'	-0.722272	-0.128708	-0.469538	2
'hcit[m]'	-0.722272	-0.128708	-0.469538	2
'oxag[m]'	-0.722272	-0.128708	-0.469538	2
'2oxoadp[c]'	-0.722272	-0.128708	-0.469538	2
'2oxoadp[m]'	-0.722272	-0.128708	-0.469538	2
'citr-L[c]'	-0.651236	-0.152965	-0.470986	2
'argsuc[c]'	-0.651236	-0.152965	-0.470986	2
'skm5p[c]'	-0.773262	-0.159787	-0.471584	2
'3psme[c]'	-0.773262	-0.159787	-0.471584	2
'skm[c]'	-0.773262	-0.159787	-0.471584	2
'3dhsk[c]'	-0.773262	-0.159787	-0.471584	2
'3dhq[c]'	-0.773262	-0.159787	-0.471584	2
'ibutac[e]'	0.718689	0.661705	-0.474881	2
'hisp[c]'	-0.676586	-0.123962	-0.478012	2
'histd[c]'	-0.676586	-0.123962	-0.478012	2
'imacp[c]'	-0.676586	-0.123962	-0.478012	2
'prfp[c]'	-0.676586	-0.123962	-0.478012	2
'prbamp[c]'	-0.676586	-0.123962	-0.478012	2
'eig3p[c]'	-0.676586	-0.123962	-0.478012	2
'prbatp[c]'	-0.676586	-0.123962	-0.478012	2
'prlp[c]'	-0.676586	-0.123962	-0.478012	2
'g3pc[e]'	-1.68865	0.66358	-0.489363	2
'2mbald[e]'	-0.0583526	0.729355	-0.501054	2
'3mbald[e]'	1.32088	-0.406314	-0.502217	2
'2dr1p[c]'	2.58803	2.41152	-0.509307	5
'hcys-L[c]'	0.170672	-0.885406	-0.522078	6
'amp[c]'	-0.377482	-0.629084	-0.524407	27
'adp[c]'	-1.59777	-1.07741	-0.546415	69
'h2o[m]'	-1.89384	-2.0967	-0.547635	23
'akg[c]'	-1.90607	-0.309085	-0.55024	17
'lys-L[e]'	-0.259704	-0.200731	-0.559172	2
'fru[c]'	-1.66453	-1.1504	-0.563283	2
'sbt-D[e]'	0.662457	0.865197	-0.569102	2
'aicar[c]'	-1.02791	-0.300708	-0.572717	3
'4mop[c]'	-0.998006	-0.322996	-0.57358	3
'cer3_26[c]'	-3.73988	-1.43023	-0.576087	2
'ipc326_SC[c]'	-3.73988	-1.43023	-0.576087	2
'ade[c]'	1.92703	2.07693	-0.576721	7
'gam6p[c]'	-0.884668	0.814785	-0.580309	3
'so3[c]'	-0.895797	-0.313386	-0.593975	3
'aps[c]'	-0.895797	-0.618607	-0.593975	3
'ile-L[e]'	1.22921	-0.953837	-0.612585	2
'dcacoa[c]'	0.325717	0.801522	-0.613188	7
'ac[m]'	-1.06895	-2.17389	-0.614151	5
'4r5au[c]'	-1.05098	-0.253871	-0.61524	3
'13BDglcn[c]'	-1.05239	-0.253871	-0.616357	3
'ddcacoa[c]'	0.371846	0.801522	-0.619038	7
'Lfmkynr[c]'	-1.04157	0.0250125	-0.619846	2
'ptrc[c]'	-0.547943	0.591113	-0.623234	2
'cbp[c]'	-1.04779	-0.263897	-0.62352	3
'lys-L[c]'	-1.05098	-0.253871	-0.632626	3
'octa[c]'	1.73664	2.07669	-0.635329	2
'ptdmeeta_SC[c]'	-0.808038	-0.533923	-0.639399	2
'ptd2meeta_SC[c]'	-0.808038	-0.533923	-0.6394	2
'phe-L[c]'	-1.05141	-0.263407	-0.639787	3
'phpyr[c]'	-1.05141	-0.293485	-0.639787	3
'thmpp[c]'	-0.0745225	-0.199748	-0.639853	2
'his-L[c]'	-1.01497	-0.253871	-0.643492	3
'ap4a[c]'	0.086626	-0.266338	-0.645143	2
'o2[r]'	0.125487	-0.800785	-0.646536	2
'grdp[c]'	0.125487	-0.800785	-0.646536	2
'dmpp[c]'	0.125487	-0.800785	-0.646536	2
'Ssq23epx[c]'	0.125487	-0.800785	-0.646536	2
'sql[r]'	0.125487	-0.800785	-0.646536	2
'Ssq23epx[r]'	0.125487	-0.800785	-0.646536	2
'sql[c]'	0.125487	-0.800785	-0.646536	2
'5dpmev[c]'	0.125487	-0.800785	-0.646536	2
'frdp[c]'	0.125487	-0.800785	-0.646536	2
'h2o[r]'	0.125487	-0.800785	-0.646536	2
'6pgl[r]'	-0.11507	-0.705108	-0.654738	2
'g6p[r]'	-0.11507	-0.705108	-0.654738	2
'glu-L[c]'	-2.65043	-0.86569	-0.659553	35
'2mbtoh[e]'	1.11576	-0.22522	-0.665958	2
'2ippm[c]'	-0.664298	-0.185599	-0.677032	2
'3c2hmp[c]'	-0.664298	-0.185599	-0.677032	2
'3c4mop[c]'	-0.664298	-0.185599	-0.677032	2
'glycogen[v]'	-0.151082	-0.575682	-0.689662	2
'ptd145bp_SC[c]'	0.302529	0.5136	-0.690517	2
'ptd4ino_SC[c]'	0.302529	0.5136	-0.690517	2
'fum[c]'	-1.25976	-0.400189	-0.693363	5
'cer2_26[c]'	1.67302	1.00824	-0.721	2
'ipc226_SC[c]'	1.67302	1.00824	-0.721	2
'malcoa[c]'	0.583631	0.385881	-0.735063	15
'10fthf[c]'	-1.25976	-0.495963	-0.735565	5
'ergtetrol[r]'	-2.31947	-0.485573	-0.736493	2
'ergst[r]'	-2.31947	-0.485573	-0.736493	2
'gua[c]'	-0.330056	-0.146462	-0.746795	6
'sbt-D[c]'	-2.37875	-1.68522	-0.76029	3
'pyam5p[c]'	0.219389	0.0930442	-0.769198	2
'pydam[c]'	0.219389	0.0930442	-0.769198	2
'gtp[c]'	0.317312	-0.566847	-0.77502	10
'hco3[c]'	-1.13317	0.296467	-0.783084	4
'so4[c]'	-1.22874	-0.734665	-0.784016	4
'camp[c]'	0.458495	-1.89087	-0.785311	2
'gly[c]'	0.0604144	-0.490248	-0.789088	7
'dcdp[c]'	1.63357	1.58185	-0.792508	1
'chor[c]'	-1.14133	-0.504173	-0.799013	4
'phe-L[e]'	-2.29182	-2.26987	-0.812444	2
'leu-L[c]'	-1.27669	-0.46132	-0.814709	5
'trp-L[c]'	-0.739547	-0.368129	-0.814709	5
'pap[c]'	-0.394987	-0.819112	-0.817954	4
'Lkynr[c]'	-0.777936	-0.0426876	-0.825356	3
'trp-L[e]'	0.266781	0.255188	-0.832813	2
'met-L[c]'	0.952092	-0.600493	-0.843287	6
'thm[c]'	-0.183866	-0.398786	-0.85101	3
'thmmp[c]'	-0.183866	-0.398786	-0.85101	3
'hmgcoa[c]'	0.0922311	-1.1916	-0.859579	3
'nadp[r]'	-0.239839	-1.05651	-0.870097	3
'nadph[r]'	-0.239839	-1.05651	-0.870097	3
'prpp[c]'	-0.973981	-0.552092	-0.884557	11
'orn[c]'	-0.196035	-0.172196	-0.892041	6
'his-L[e]'	-0.433019	-0.405935	-0.893866	2
'pi[c]'	-0.103532	0.721777	-0.906238	88
'ahcys[c]'	0.655508	-0.616107	-0.923038	7
'atp[c]'	-1.46107	-1.26943	-0.928435	89
'ficytc[m]'	0.513782	-0.885687	-0.93708	5
'focytc[m]'	0.513782	-0.885687	-0.93708	5
'4abut[e]'	0.826019	0.0718331	-0.949011	2
'thf[c]'	-1.58173	-0.716063	-0.965693	8
'ergst[c]'	-1.05098	-0.746538	-0.974926	3
'3c3hmp[c]'	-0.895317	-0.564015	-0.976006	4
'aacoa[m]'	0.193905	-1.78307	-0.993527	2
'hmgcoa[m]'	0.193905	-1.78307	-0.993527	2
'3c3hmp[m]'	-0.791504	-0.319431	-1.00108	2
'13dpg[c]'	-0.695075	-0.301228	-1.0217	2
'gdp[m]'	1.14353	0.672289	-1.02347	2
'gtp[m]'	1.14353	0.672289	-1.02347	2
'2pg[c]'	-0.69312	-0.303638	-1.0322	2
'h[c]'	-0.0485449	-1.4189	-1.05597	308
'gln-L[e]'	0.181785	0.827785	-1.068	2
'ipdp[c]'	0.0816502	-1.54785	-1.10869	4
'orot[c]'	-1.11952	0.611028	-1.1274	4
'dhor-S[c]'	-1.11952	0.611028	-1.1274	4
'gln-L[c]'	-1.90525	-0.663332	-1.14326	17
'dca[c]'	1.86312	1.4087	-1.15031	4
'din[c]'	1.99955	0.998004	-1.15286	2
'h[r]'	-1.27669	-1.05341	-1.15546	5
'ppcoa[m]'	-0.738776	-1.64041	-1.16165	2
'2mcit[m]'	-0.738776	-1.64041	-1.16165	2
'micit[m]'	-0.738776	-1.64041	-1.16165	2
'duri[c]'	1.35569	-0.0969896	-1.16603	4
'gmp[c]'	-0.0912651	-0.490248	-1.17639	7
'cys-L[e]'	-1.34987	-1.01217	-1.18556	2
'leu-L[v]'	-3.77066	-1.53836	-1.19815	2
'amet[c]'	0.827387	-0.602022	-1.2366	8
'lald-L[c]'	0.55366	-0.38753	-1.26139	2
'2phetoh[e]'	-0.0186987	0.555683	-1.27921	2
'23dhmb[m]'	-1.84656	-0.474345	-1.3129	2
'alac-S[m]'	-1.84656	-0.474345	-1.3129	2
'allphn[c]'	0.990344	0.578197	-1.33775	2
'3pg[c]'	-1.04049	-0.486256	-1.34063	3
'2obut[m]'	-1.24661	-0.170383	-1.37362	4
'cys-L[c]'	-1.84199	-0.546059	-1.39478	4
'lac-L[c]'	0.434314	-0.947577	-1.41223	3
'hxan[e]'	0.0157722	0.0262112	-1.416	2
'ddca[c]'	1.82303	1.38868	-1.42311	4
'ppi[c]'	-0.394396	-1.02576	-1.46407	40
'dump[c]'	-0.951211	-0.149955	-1.46456	4
'mi1p-D[c]'	0.323963	0.156966	-1.47378	8
'ptd1ino_SC[c]'	0.323963	0.156966	-1.47378	8
'epist[e]'	-0.712064	-1.54655	-1.50048	2
'amp[m]'	1.49757	0.888282	-1.56315	3
'3mob[m]'	-1.7712	-0.657291	-1.62964	4
'glc-D[e]'	-0.697657	-0.454854	-1.6761	2
'thym[c]'	0.169257	0.246326	-1.71939	2
'thym[e]'	0.169257	0.246326	-1.71939	2
'pro-L[m]'	-0.930885	-1.44712	-1.73872	2
'ergst[e]'	-0.0127837	-0.963624	-1.79665	2
'nadp[e]'	-0.588312	0.33003	-1.80355	2
'dnad[c]'	-0.588312	0.33003	-1.80355	2
'nicrnt[c]'	-0.588312	0.33003	-1.80355	2
'pacald[c]'	1.42337	0.407628	-1.92841	5
'g3pc[c]'	0.832495	-1.51912	-1.92929	3
'iamac[e]'	1.46392	-0.484135	-1.94512	2
'urea[e]'	0.0924922	-0.0891827	-2.03939	2
'gsn[c]'	-0.368384	0.00382765	-2.05259	4
'hxan[c]'	1.57619	1.56036	-2.06087	5
'lac-D[m]'	1.25988	-0.0039327	-2.07855	1
'accoa[m]'	0.258546	0.688456	-2.15715	9
'fecost[e]'	1.53094	-0.303446	-2.24783	2
'2phetoh[c]'	0.495191	0.991543	-2.2868	5
'cer2_24[c]'	1.48984	-0.322194	-2.38897	2
'ipc224_SC[c]'	1.48984	-0.322194	-2.38897	2
'dha[c]'	0.188703	0.44482	-2.40523	2
'inost[c]'	-0.50335	0.20583	-2.40858	2
'gln-L[v]'	1.23589	-0.104456	-2.42574	2
'arg-L[c]'	-0.83964	-0.680057	-2.46008	4
'arg-L[e]'	1.59933	-0.4814	-2.4681	2
'dpcoa[c]'	0.702054	-0.730756	-2.58707	2
'pan4p[c]'	0.702054	-0.730756	-2.58707	2
'pan4p[m]'	0.702054	-0.730756	-2.58707	2
'pap[m]'	0.702054	-0.730756	-2.58707	2
'urea[c]'	0.0466843	-0.186863	-2.64555	3
'coa[m]'	-1.31865	-0.633657	-2.64852	15
'so3[e]'	-1.71402	0.111715	-2.67023	2
'thr-L[m]'	1.15085	0.318489	-2.87754	2
'cer1_26[c]'	-0.464032	0.604786	-2.94041	2
'ipc126_SC[c]'	-0.464032	0.604786	-2.94041	2
'o2[e]'	-1.37655	-1.83627	-3.09398	2
'2phetoh[m]'	0.919904	-0.788838	-4.57734	2
'pacald[m]'	0.919904	-0.788838	-4.57734	2

## Sheet: Aerobic subsystems
Subsystem	zScore0	zScore05	zScore1	Rxn cnt
'Citric Acid Cycle'	-1.02837	4.14825	4.58051	7
'Pentose Phosphate Pathway'	-1.75094	1.69597	3.28796	12
'Transport, Vacuolar'	2.32842	1.50895	3.12269	17
'Transport, Mitochondrial'	1.84904	0.172654	2.76237	52
'Glycine and Serine Metabolism'	-0.442177	0.757764	2.68627	17
'Alanine and Aspartate Metabolism'	-1.29532	1.33134	2.65143	6
'Alternate Carbon Metabolism'	1.95462	-0.862034	2.27867	21
'Fatty Acid Biosynthesis'	0.62791	0.869833	1.86466	26
'Oxidative Phosphorylation'	-1.88468	-1.01017	1.79456	8
'Pantothenate and CoA Biosynthesis'	1.29646	1.38394	1.78054	11
'Thiamine Metabolism'	-1.6215	-0.834741	1.54413	8
'Arginine and Proline Metabolism'	-1.70529	1.3196	1.43551	20
'Other Amino Acid Metabolism'	-2.31182	1.8319	1.27991	5
'Complex Alcohol Metabolism'	1.21679	0.481159	1.19708	26
'Methane Metabolism'	-0.0412788	0.960186	1.10815	1
'Glycerolipid Metabolism'	0.95305	1.3089	1.02351	11
'Other'	1.22097	-0.818364	0.75381	1
'Glycolysis/Gluconeogenesis'	-1.85008	-0.265833	0.579534	14
'Fatty Acid Metabolism'	1.0463	0.294611	0.413555	2
'Phospholipid Metabolism'	0.0139763	-3.78369	0.407223	6
'Quinone Biosynthesis'	0.547329	-1.25245	0.30846	1
'Asparagine metabolism'	1.06559	-0.211639	0.292505	2
'Anaplerotic reactions'	-1.22085	-0.0670756	0.189987	9
'Nucleotide Salvage Pathway'	4.23176	3.36376	0.0193114	64
'Glutamate metabolism'	-1.35213	0.259145	-0.0526814	9
'Methionine Metabolism'	1.12447	-0.805914	-0.165347	13
'Phospholipid Biosynthesis'	-0.0480453	1.02211	-0.171433	27
'Transport, Extracellular'	0.749885	0.678076	-0.333583	78
'Anaplerotic Reactions'	0.614334	-1.2529	-0.383208	1
'NAD Biosynthesis'	-0.429885	0.113587	-0.405626	7
'Folate Metabolism'	-0.824999	-0.401731	-0.445735	12
'Glycoprotein Metabolism'	-0.754463	-0.18661	-0.488463	2
'Glutamine Metabolism'	-1.37398	0.473398	-0.537756	4
'Pyruvate Metabolism'	-1.39375	-0.7401	-0.773235	11
'Fructose and Mannose Metabolism'	-1.31455	-0.375479	-0.781644	5
'Pyridoxine Metabolism'	0.258884	0.0548421	-0.804892	2
'Cysteine Metabolism'	-1.82412	-0.973028	-0.86875	10
'Riboflavin Metabolism'	-1.40691	-0.525223	-0.88462	7
'Tyrosine, Tryptophan, and Phenylalanine Metabolism'	-0.447765	-1.01689	-0.947452	32
'Sterol Metabolism'	0.178724	-4.04382	-0.956373	31
'Histidine Metabolism'	-1.66995	-0.499551	-1.09841	10
'Purine and Pyrimidine Biosynthesis'	-2.77255	-1.35751	-1.24796	41
'Threonine and Lysine Metabolism'	-1.92171	-0.622967	-1.24836	14
'Nitrogen Metabolism'	1.10617	0.564849	-1.37927	2
'Transport, Endoplasmic Reticular'	-0.40945	-2.31232	-1.52105	10
'Sphingolipid Metabolism'	2.71199	1.0266	-1.65964	12
'Valine, Leucine, and Isoleucine Metabolism'	-1.72295	-1.27661	-1.81305	15
'Starch and Sucrose Metabolism'	-0.591003	-0.0276915	-1.97407	1

## Sheet: Anaerobic rxns
Reaction	Subsystem	zScore0	zScore05	zScore1	abs zScore 1
EX_mal-L(e)	Exchange	0.00608384	-1.14302e+16	-1.14302e+16	1.14302e+16
EX_succ(e)	Exchange	-3.4604	-4.03965e+15	-4.03965e+15	4.03965e+15
SUCCt2r	Transport, Extracellular	3.4604	4.03965e+15	4.03965e+15	4.03965e+15
EX_glu-L(e)	Exchange	-1.60692	-2.95086e+15	-2.95086e+15	2.95086e+15
GLUt2r	Transport, Extracellular	1.60692	2.95086e+15	2.95086e+15	2.95086e+15
EX_pro-L(e)	Exchange	0.560816	-2.4623e+15	-2.4623e+15	2.4623e+15
PROt2r	Transport, Extracellular	-0.560816	2.4623e+15	2.4623e+15	2.4623e+15
3MOPt	Transport, Extracellular	-1.74191	2.37115e+15	2.37115e+15	2.37115e+15
EX_3mop(e)	Exchange	1.74191	-2.37115e+15	-2.37115e+15	2.37115e+15
EX_val-L(e)	Exchange	-3.58659	-2.31416e+15	-2.31416e+15	2.31416e+15
VALt2r	Transport, Extracellular	3.58659	2.31416e+15	2.31416e+15	2.31416e+15
EX_glx(e)	Exchange	-2.60212	1.92943e+15	1.92943e+15	1.92943e+15
GLXt	Transport, Extracellular	-2.60212	1.92943e+15	1.92943e+15	1.92943e+15
LGTHL	Alternate Carbon Metabolism	3.12247	980210890532466	1.90588e+15	1.90588e+15
GLYOX	Alternate Carbon Metabolism	3.12247	980217932202613	1.90583e+15	1.90583e+15
EX_ile-L(e)	Exchange	1.65368	1.42895e+15	1.42895e+15	1.42895e+15
ILEt2r	Transport, Extracellular	-1.65368	-1.42895e+15	-1.42895e+15	1.42895e+15
EX_akg(e)	Exchange	-3.33833	1.08686e+15	1.08686e+15	1.08686e+15
EX_ttdca(e)	Exchange	5.64733	-1.00706e+15	-1.00706e+15	1.00706e+15
TTDCAtr	Transport, Extracellular	-5.64733	1.00706e+15	1.00706e+15	1.00706e+15
ABUTt2r	Transport, Extracellular	0.294027	-964498728501133	-964498728501133	964498728501133
EX_4abut(e)	Exchange	-0.294027	964498728501133	964498728501133	964498728501133
ALAt2r	Transport, Extracellular	1.68872	-853105955483026	-853105955483026	853105955483026
EX_ala-L(e)	Exchange	-1.68872	853105955483026	853105955483026	853105955483026
D-LACt2	Methionine Metabolism	-3.12247	-702680549575202	-702680549575202	702680549575202
EX_lac-D(e)	Exchange	3.12247	702680549575202	702680549575202	702680549575202
EX_leu-L(e)	Exchange	1.84872	642895785088585	642895785088585	642895785088585
LEUt2r	Transport, Extracellular	-1.84872	-642895785088585	-642895785088585	642895785088585
EX_gly(e)	Exchange	-0.414927	-639573554409552	-639573554409552	639573554409552
GLYt2r	Transport, Extracellular	0.414927	639573554409552	639573554409552	639573554409552
EX_fum(e)	Exchange	2.7586	523999444610868	523999444610868	523999444610868
FUMt2r	Transport, Extracellular	-2.7586	-523999444610868	-523999444610868	523999444610868
3C3HMPt	Transport, Extracellular	0.822962	-505490103326677	-505490103326677	505490103326677
EX_3c3hmp(e)	Exchange	0.822962	-505490103326677	-505490103326677	505490103326677
EX_pyr(e)	Exchange	0.186079	-457205371323801	-457205371323801	457205371323801
NADPt	Transport, Extracellular	-5.82477	13494.5	24212.6	24212.6
NADS1	NAD Biosynthesis	-5.82477	13494.5	24212.6	24212.6
EX_nadp(e)	Exchange	-5.82477	13494.5	24212.6	24212.6
ASPOcm	Folate Metabolism	-5.82477	13494.5	24212.6	24212.6
QULNS	Folate Metabolism	-5.82477	13494.5	24212.6	24212.6
NNAT	NAD Biosynthesis	-5.82477	13494.5	24212.6	24212.6
NNDPR	NAD Biosynthesis	-5.82477	13494.5	24212.6	24212.6
EX_asn-L(e)	Exchange	-5.83785	-4013.14	-6543.25	6543.25
ACCOACr	Fatty Acid Biosynthesis	2.10902	-1380.2	-5974.28	5974.28
EX_cit(e)	Exchange	2.46761	-2288.34	-4628.12	4628.12
CITt2r	Transport, Extracellular	-2.46761	2288.34	4628.12	4628.12
EX_2hb(e)	Exchange	-0.156879	2965.45	3822.03	3822.03
2HBt2	Cysteine Metabolism	0.156879	-2965.45	-3822.03	3822.03
2HBO	Cysteine Metabolism	0.156879	-2965.45	-3822.03	3822.03
FAS140COA	Fatty Acid Biosynthesis	6.27668	-1368.44	-3232.6	3232.6
FAS120COA	Fatty Acid Biosynthesis	5.49238	-1262.72	-3159.19	3159.19
FAS80COA_L	Fatty Acid Biosynthesis	5.26981	-1228.6	-3128.08	3128.08
FAS100COA	Fatty Acid Biosynthesis	5.26981	-1228.6	-3128.08	3128.08
FACOAL140	Fatty Acid Biosynthesis	-9.93848	1242.94	3094.43	3094.43
EX_asp-L(e)	Exchange	-4.65321	-1655.96	-2986.38	2986.38
MGSA	Alternate Carbon Metabolism	2.67898	1522.04	2836.94	2836.94
ASNt2r	Transport, Extracellular	2.98717	1395.02	2459.87	2459.87
GLUDC	Glutamate metabolism	-0.335984	1158.97	2306.11	2306.11
EX_oaa(e)	Exchange	0.604707	1312.97	2167.46	2167.46
OAAt	Transport, Extracellular	0.604707	1312.97	2167.46	2167.46
ASPt2r	Transport, Extracellular	3.79241	1182.89	2138.58	2138.58
G5SADr	Arginine and Proline Metabolism	-0.142733	-381.804	-1595.41	1595.41
P5CR	Arginine and Proline Metabolism	-0.142733	-381.804	-1595.41	1595.41
DHAD2m	Valine, Leucine, and Isoleucine Metabolism	-0.48585	-384.866	-1589.17	1589.17
KARA2im	Valine, Leucine, and Isoleucine Metabolism	-0.48585	-384.866	-1589.17	1589.17
ACHBSm	Valine, Leucine, and Isoleucine Metabolism	-0.48585	-384.866	-1589.17	1589.17
2OBUTtm	Transport, Mitochondrial	-0.67877	-380.24	-1431.32	1431.32
ICL	Anaplerotic reactions	-1.97019	745.66	1429.94	1429.94
GLU5K	Arginine and Proline Metabolism	-0.0534179	-379.791	-1387.76	1387.76
G5SD2	Arginine and Proline Metabolism	-0.323894	-376.386	-1256.3	1256.3
THRAi	Threonine and Lysine Metabolism	-0.112542	-532.737	-1181.96	1181.96
PIt2r	Transport, Extracellular	-0.265116	196.45	862.782	862.782
EX_pi(e)	Exchange	0.265116	-196.45	-862.782	862.782
ASNS1	Alanine and Aspartate Metabolism	-0.623938	-187.949	-753.789	753.789
THRS	Threonine and Lysine Metabolism	-0.621467	-189.532	-752.161	752.161
HSK	Glycine and Serine Metabolism	-0.621467	-189.532	-752.161	752.161
THRD_L	Threonine and Lysine Metabolism	-0.974539	-218.359	-741.071	741.071
ASADi	Alanine and Aspartate Metabolism	-0.508963	-167.85	-683.522	683.522
ASPKi	Alanine and Aspartate Metabolism	-0.508963	-167.85	-683.522	683.522
HSDxi	Glycine and Serine Metabolism	-0.785832	-168.735	-675.604	675.604
PRAGSr	Purine and Pyrimidine Biosynthesis	-0.282771	133.602	588.53	588.53
GLUPRT	Purine and Pyrimidine Biosynthesis	-0.282771	133.602	588.53	588.53
ADSL2r	Purine and Pyrimidine Biosynthesis	-0.282771	133.602	588.53	588.53
GARFTi	Purine and Pyrimidine Biosynthesis	-0.282771	133.602	588.53	588.53
PRASCS	Purine and Pyrimidine Biosynthesis	-0.282771	133.602	588.53	588.53
PRFGS	Purine and Pyrimidine Biosynthesis	-0.282771	133.602	588.53	588.53
AIRCr	Purine and Pyrimidine Biosynthesis	-0.282771	133.602	588.53	588.53
PRAIS	Purine and Pyrimidine Biosynthesis	-0.282771	133.602	588.53	588.53
ALDD2y	Pyruvate Metabolism	-2.02241	-310.456	-572.027	572.027
ACS	Pyruvate Metabolism	-2.36938	-300.31	-571.332	571.332
NADK	NAD Biosynthesis	-0.153459	295.196	541.465	541.465
RPI	Pentose Phosphate Pathway	0.926195	136.532	539.687	539.687
TKT1	Pentose Phosphate Pathway	-0.230533	-112.22	-486.479	486.479
LEUTA	Valine, Leucine, and Isoleucine Metabolism	0.347522	-107.245	-476.18	476.18
IPPMIb	Valine, Leucine, and Isoleucine Metabolism	0.230518	-105.644	-466.153	466.153
OMCDC	Valine, Leucine, and Isoleucine Metabolism	-0.230518	105.644	466.153	466.153
IPMD	Valine, Leucine, and Isoleucine Metabolism	-0.230518	105.644	466.153	466.153
IPPMIa	Valine, Leucine, and Isoleucine Metabolism	0.230518	-105.644	-466.153	466.153
MTHFC	Folate Metabolism	-0.247547	102.431	452.518	452.518
MTHFD	Folate Metabolism	-0.519729	102.54	432.009	432.009
PGL	Pentose Phosphate Pathway	-0.248083	-99.2813	-430.187	430.187
G6PDH2	Pentose Phosphate Pathway	-0.248083	-99.2813	-430.187	430.187
GND	Pentose Phosphate Pathway	-0.248083	-99.2813	-430.187	430.187
RPE	Pentose Phosphate Pathway	-0.0793979	-92.0225	-403.782	403.782
ADSS	Purine and Pyrimidine Biosynthesis	0.320907	102.74	384.684	384.684
ADSL1r	Purine and Pyrimidine Biosynthesis	0.320907	102.74	384.684	384.684
IMPC	Purine and Pyrimidine Biosynthesis	0.357087	-83.4455	-372.06	372.06
AICART	Purine and Pyrimidine Biosynthesis	-0.357087	83.4455	372.06	372.06
PRPPS	Histidine Metabolism	-0.415249	84.4275	360.418	360.418
GHMT2r	Glycine and Serine Metabolism	-0.491519	81.1929	359.079	359.079
TKT2	Pentose Phosphate Pathway	0.0182865	-78.3167	-346.396	346.396
ALATA_L	Alanine and Aspartate Metabolism	0.722102	-72.9765	-318.101	318.101
ME2m	Anaplerotic reactions	-0.438923	-67.6875	-281.296	281.296
PGCD	Glycine and Serine Metabolism	-0.457782	50.8931	228.521	228.521
PSERT	Glycine and Serine Metabolism	-0.457782	50.8931	228.521	228.521
PSP_L	Glycine and Serine Metabolism	-0.457782	50.8931	228.521	228.521
EX_h(e)	Exchange	-0.460839	-49.6873	-208.209	208.209
PC	Anaplerotic reactions	0.0322943	-57.909	-202.098	202.098
PPA	Oxidative Phosphorylation	-0.817271	-43.3026	-177.363	177.363
ICDHy	Citric Acid Cycle	-0.398423	-39.9336	-164.176	164.176
CITtam	Transport, Mitochondrial	-1.86993	43.5156	163.664	163.664
CSm	Citric Acid Cycle	-0.42674	-37.1059	-153.785	153.785
ACLSm	Valine, Leucine, and Isoleucine Metabolism	-0.354043	21.813	97.5605	97.5605
KARA1im	Valine, Leucine, and Isoleucine Metabolism	-0.354043	21.813	97.5605	97.5605
DHAD1m	Valine, Leucine, and Isoleucine Metabolism	-0.354043	21.813	97.5605	97.5605
VALTA	Valine, Leucine, and Isoleucine Metabolism	0.585765	25.3047	97.4968	97.4968
ME1m	Anaplerotic reactions	1.76686	35.5389	91.3849	91.3849
H2Ot	Transport, Extracellular	0.372286	18.117	70.3084	70.3084
EX_h2o(e)	Exchange	-0.372279	-18.1232	-70.2915	70.2915
CO2tm	Transport, Mitochondrial	-0.574133	23.4119	60.1089	60.1089
AASAD2	Threonine and Lysine Metabolism	-0.00866292	7.09001	42.8598	42.8598
EX_ocdcea(e)	Exchange	0.374659	-7.67935	-41.9286	41.9286
OCDCEAt	Transport, Extracellular	-0.374659	7.67935	41.9286	41.9286
EX_hdcea(e)	Exchange	0.374659	-7.67935	-41.9286	41.9286
HDCEAt	Transport, Extracellular	-0.374659	7.67935	41.9286	41.9286
EX_ocdcya(e)	Exchange	0.374659	-7.67935	-41.9286	41.9286
OCDCYAt	Transport, Extracellular	-0.374659	7.67935	41.9286	41.9286
DROPPRy	Riboflavin Metabolism	-0.374574	7.67964	41.9273	41.9273
GTPCII	Riboflavin Metabolism	-0.374574	7.67964	41.9273	41.9273
DRTPPD	Riboflavin Metabolism	-0.374574	7.67964	41.9273	41.9273
DB4PS	Riboflavin Metabolism	-0.374574	7.67964	41.9273	41.9273
PMANM	Fructose and Mannose Metabolism	0.374574	-7.67964	-41.9273	41.9273
MAN6PI	Fructose and Mannose Metabolism	0.374574	-7.67964	-41.9273	41.9273
DOLPMTcer	Glycoprotein Metabolism	-0.374574	7.67964	41.9273	41.9273
DOLPt2er	Transport, Endoplasmic Reticular	0.374574	-7.67964	-41.9273	41.9273
MAN1PT	Fructose and Mannose Metabolism	-0.374574	7.67964	41.9273	41.9273
DOLPMMer	Glycoprotein Metabolism	-0.374574	7.67964	41.9273	41.9273
MANNANter	Transport, Endoplasmic Reticular	0.374574	-7.67964	-41.9273	41.9273
biomass_SC5_notrace	Pantothenate and CoA Biosynthesis	-0.374574	7.67964	41.9273	41.9273
RBFSa	Riboflavin Metabolism	-0.374574	7.67964	41.9273	41.9273
PMDPHT	Riboflavin Metabolism	-0.374574	7.67964	41.9273	41.9273
RBFSb	Riboflavin Metabolism	-0.374574	7.67964	41.9273	41.9273
ERGSTt	Transport, Extracellular	-0.374574	7.67964	41.9273	41.9273
EX_ergst(e)	Exchange	0.374574	-7.67964	-41.9273	41.9273
MI1PS	Phospholipid Biosynthesis	-0.374572	7.67964	41.9273	41.9273
CBPS	Arginine and Proline Metabolism	-0.29468	7.35121	41.8966	41.8966
13GS	Alternate Carbon Metabolism	-0.396815	7.66782	41.7947	41.7947
ARGSL	Arginine and Proline Metabolism	-0.268981	7.38016	41.7539	41.7539
ARGSSr	Arginine and Proline Metabolism	-0.268981	7.38016	41.7539	41.7539
OCBTi	Arginine and Proline Metabolism	-0.268981	7.38016	41.7539	41.7539
SACCD1	Threonine and Lysine Metabolism	-0.370887	7.66153	41.7273	41.7273
HACNHm	Threonine and Lysine Metabolism	-0.370887	7.66153	41.7273	41.7273
SACCD2	Threonine and Lysine Metabolism	-0.370887	7.66153	41.7273	41.7273
HCITSm	Pyruvate Metabolism	-0.370887	7.66153	41.7273	41.7273
MCITDm	Threonine and Lysine Metabolism	-0.370887	7.66153	41.7273	41.7273
HICITDm	Threonine and Lysine Metabolism	-0.370887	7.66153	41.7273	41.7273
AATA	Threonine and Lysine Metabolism	-0.370887	7.66153	41.7273	41.7273
2OXOADPtim	Transport, Mitochondrial	-0.370887	7.66153	41.7273	41.7273
OXAGm	Threonine and Lysine Metabolism	-0.370887	7.66153	41.7273	41.7273
OMPDC	Purine and Pyrimidine Biosynthesis	-0.331976	7.29249	41.3653	41.3653
DHORTS	Purine and Pyrimidine Biosynthesis	0.331976	-7.29249	-41.3653	41.3653
ASPCT	Purine and Pyrimidine Biosynthesis	-0.331976	7.29249	41.3653	41.3653
ORPT	Purine and Pyrimidine Biosynthesis	0.331976	-7.29249	-41.3653	41.3653
PGMT	Pentose Phosphate Pathway	0.371331	-7.44364	-41.3539	41.3539
HISTD	Histidine Metabolism	-0.46837	7.62963	41.1394	41.1394
HSTPT	Histidine Metabolism	-0.46837	7.62963	41.1394	41.1394
HISTP	Histidine Metabolism	-0.46837	7.62963	41.1394	41.1394
IG3PS	Histidine Metabolism	-0.46837	7.62963	41.1394	41.1394
IGPDH	Histidine Metabolism	-0.46837	7.62963	41.1394	41.1394
ATPPRT	Histidine Metabolism	-0.46837	7.62963	41.1394	41.1394
PRATPP	Histidine Metabolism	-0.46837	7.62963	41.1394	41.1394
PRMICIi	Histidine Metabolism	-0.46837	7.62963	41.1394	41.1394
PRAMPC	Histidine Metabolism	-0.46837	7.62963	41.1394	41.1394
PHETA1	Tyrosine, Tryptophan, and Phenylalanine Metabolism	0.354845	-7.4524	-41.0273	41.0273
NDPK2	Nucleotide Salvage Pathway	-0.389922	7.51591	40.4904	40.4904
CHORM	Tyrosine, Tryptophan, and Phenylalanine Metabolism	-0.341388	7.38803	40.4444	40.4444
DHQS	Tyrosine, Tryptophan, and Phenylalanine Metabolism	-0.415575	7.17508	40.4148	40.4148
CHORS	Tyrosine, Tryptophan, and Phenylalanine Metabolism	-0.415575	7.17508	40.4148	40.4148
SHK3D	Tyrosine, Tryptophan, and Phenylalanine Metabolism	-0.415575	7.17508	40.4148	40.4148
PSCVTi	Tyrosine, Tryptophan, and Phenylalanine Metabolism	-0.415575	7.17508	40.4148	40.4148
SHKK	Tyrosine, Tryptophan, and Phenylalanine Metabolism	-0.415575	7.17508	40.4148	40.4148
DHQTi	Tyrosine, Tryptophan, and Phenylalanine Metabolism	-0.415575	7.17508	40.4148	40.4148
IMPD	Purine and Pyrimidine Biosynthesis	-0.252087	7.57404	40.4087	40.4087
PPNDH	Tyrosine, Tryptophan, and Phenylalanine Metabolism	-0.285387	7.06846	39.0582	39.0582
GLUt7m	Transport, Mitochondrial	-0.58996	8.01717	38.5478	38.5478
SULR	Cysteine Metabolism	0.540977	-6.6973	-38.1507	38.1507
GMPS2	Purine and Pyrimidine Biosynthesis	-0.546687	6.89115	37.7609	37.7609
FAS180COA	Fatty Acid Biosynthesis	-15.6031	-3.09926	37.7514	37.7514
ANS	Glutamine Metabolism	-0.536169	6.5346	35.9306	35.9306
ANPRT	Tyrosine, Tryptophan, and Phenylalanine Metabolism	-0.536169	6.5346	35.9306	35.9306
PRAIi	Tyrosine, Tryptophan, and Phenylalanine Metabolism	-0.536169	6.5346	35.9306	35.9306
TRPS1	Tyrosine, Tryptophan, and Phenylalanine Metabolism	-0.536169	6.5346	35.9306	35.9306
IGPS	Tyrosine, Tryptophan, and Phenylalanine Metabolism	-0.536169	6.5346	35.9306	35.9306
ORNt3m	Transport, Mitochondrial	-0.377096	6.65071	35.3618	35.3618
ACOTAim	Arginine and Proline Metabolism	-0.377096	6.65071	35.3618	35.3618
ACGKm	Arginine and Proline Metabolism	-0.377096	6.65071	35.3618	35.3618
AGPRim	Arginine and Proline Metabolism	-0.377096	6.65071	35.3618	35.3618
ORNTACim	Arginine and Proline Metabolism	-0.377096	6.65071	35.3618	35.3618
PPND2	Tyrosine, Tryptophan, and Phenylalanine Metabolism	0.727286	8.04062	34.328	34.328
PDHm	Glycolysis/Gluconeogenesis	1.09089	-18.376	-33.6647	33.6647
EX_so4(e)	Exchange	0.841949	-6.92132	-33.4564	33.4564
SO4ti	Transport, Extracellular	-0.841949	6.92132	33.4564	33.4564
PETOHM_SC	Phospholipid Biosynthesis	-0.751963	7.30162	33.248	33.248
PMETM_SC	Phospholipid Biosynthesis	-0.751962	7.30162	33.248	33.248
MFAPS_SC	Phospholipid Biosynthesis	-0.751963	7.30162	33.248	33.248
AHSERL2	Methionine Metabolism	1.30378	5.67653	32.8556	32.8556
MTHFR3	Folate Metabolism	-1.479	7.47897	32.717	32.717
METS	Methionine Metabolism	-1.479	7.47897	32.717	32.717
TRDR	Purine and Pyrimidine Biosynthesis	-0.844321	6.3258	31.6093	31.6093
EX_nh4(e)	Exchange	0.403839	-5.16091	-30.6744	30.6744
AGAT_SC	Phospholipid Biosynthesis	-0.845133	8.17162	30.6249	30.6249
PAPSR	Cysteine Metabolism	-0.991047	6.59396	29.7393	29.7393
ADSK	Cysteine Metabolism	-0.991047	6.59396	29.7393	29.7393
BPNT	Cysteine Metabolism	-1.11011	6.52706	29.0381	29.0381
ADK1m	Nucleotide Salvage Pathway	0.537787	-6.69264	-25.7389	25.7389
FACOAL161	Fatty Acid Biosynthesis	0.269897	4.87335	25.3954	25.3954
FACOAL181	Fatty Acid Biosynthesis	0.269897	4.87335	25.3954	25.3954
FACOAL182	Fatty Acid Biosynthesis	0.269897	4.87335	25.3954	25.3954
3C3HMPtm	Transport, Mitochondrial	-4.58134	-7.40185	-25.2513	25.2513
IPPSm	Valine, Leucine, and Isoleucine Metabolism	4.58134	7.40185	25.2513	25.2513
GTPt2m	Transport, Mitochondrial	-0.445702	6.49519	24.1172	24.1172
ADK3m	Nucleotide Salvage Pathway	-0.445702	6.49519	24.1172	24.1172
PSERDm_SC	Phospholipid Biosynthesis	0.0558746	5.02325	23.6663	23.6663
PEtm_SC	Transport, Mitochondrial	-0.0558743	-5.02325	-23.6663	23.6663
FAS160COA	Fatty Acid Biosynthesis	-4.6345	13.3209	21.9508	21.9508
GAT1_SC	Phospholipid Biosynthesis	-4.51301	13.6728	21.6661	21.6661
SLFAT	Cysteine Metabolism	-0.138117	5.71147	20.4167	20.4167
DADK	Nucleotide Salvage Pathway	-0.909859	-4.04308	-19.7573	19.7573
DDPA	Tyrosine, Tryptophan, and Phenylalanine Metabolism	4.85432	-6.36609	19.0096	19.0096
PYK	Glycolysis/Gluconeogenesis	-0.366731	-6.16856	-18.4643	18.4643
PGM	Glycolysis/Gluconeogenesis	0.36712	6.08183	18.09	18.09
ENO	Glycolysis/Gluconeogenesis	-0.36712	-6.08183	-18.09	18.09
CTPS1	Purine and Pyrimidine Biosynthesis	2.2745	13.5296	17.8485	17.8485
GLCS2	Alternate Carbon Metabolism	7.54819	-3.20515	17.5665	17.5665
DHORDfum	Purine and Pyrimidine Biosynthesis	6.38279	-4.429	16.5808	16.5808
PGK	Glycolysis/Gluconeogenesis	0.367733	5.69369	16.3925	16.3925
GAPD	Glycolysis/Gluconeogenesis	-0.367733	-5.69369	-16.3925	16.3925
HSERTA	Methionine Metabolism	0.360638	3.41163	15.2712	15.2712
IPPS	Valine, Leucine, and Isoleucine Metabolism	-3.80516	16.619	15.0199	15.0199
NADH2-u6m	Oxidative Phosphorylation	-5.21268	-6.54961	-14.8416	14.8416
TPI	Glycolysis/Gluconeogenesis	-0.364722	-5.28947	-14.6249	14.6249
RNDR1	Nucleotide Salvage Pathway	5.45318	0.203812	13.926	13.926
TYRTAi	Tyrosine, Tryptophan, and Phenylalanine Metabolism	2.56089	2.04065	13.5116	13.5116
34HPPt2m	Transport, Mitochondrial	-3.04776	3.33182	13.4603	13.4603
TYRTAim	Tyrosine, Tryptophan, and Phenylalanine Metabolism	-3.04776	3.33182	13.4603	13.4603
TYRt2m	Transport, Mitochondrial	3.04776	-3.33182	-13.4603	13.4603
G3PDm	Glycerolipid Metabolism	0.485562	-16.8608	-13.0423	13.0423
TRE6PS	Alternate Carbon Metabolism	0.986102	1.35081	12.8756	12.8756
TRE6PP	Alternate Carbon Metabolism	0.986102	1.35081	12.8756	12.8756
GLCt1	Transport, Extracellular	-0.371091	-4.62037	-11.7086	11.7086
EX_glc(e)	Exchange	0.371091	4.62037	11.7086	11.7086
PPND	Tyrosine, Tryptophan, and Phenylalanine Metabolism	-4.57678	-0.485715	11.2943	11.2943
PSERS_SC	Phospholipid Biosynthesis	-0.807252	6.1483	10.3467	10.3467
NDPK3	Nucleotide Salvage Pathway	-2.66786	-4.50925	-10.3397	10.3397
CYTK1	Nucleotide Salvage Pathway	-2.42075	-4.65134	-10.2998	10.2998
DASYN_SC	Phospholipid Biosynthesis	-1.80254	5.43748	10.2197	10.2197
DHORD4i	Purine and Pyrimidine Biosynthesis	-6.65089	9.48729	9.9771	9.9771
G3PD1ir	Glycerolipid Metabolism	-10.0522	1.73219	-9.82429	9.82429
RNDR2	Nucleotide Salvage Pathway	7.44587	-4.27663	9.80023	9.80023
FTHFLi	Folate Metabolism	-5.37153	-0.433138	9.70979	9.70979
GLYC3Ptm	Transport, Mitochondrial	-4.45677	-12.9479	-9.6626	9.6626
DHAPtm	Transport, Mitochondrial	-4.45677	-12.9479	-9.6626	9.6626
NADH2-u6cm	Oxidative Phosphorylation	-1.17307	-12.7443	-9.09914	9.09914
UMPK	Nucleotide Salvage Pathway	1.55369	8.03807	8.71351	8.71351
ALPHNH	Nitrogen Metabolism	1.94619	-3.05511	8.42549	8.42549
UREASE	Nitrogen Metabolism	1.94619	-3.05511	8.42549	8.42549
AHCi	Methionine Metabolism	-2.03764	6.68503	8.26378	8.26378
FTHFCLm	Folate Metabolism	-0.465417	3.62781	-8.20585	8.20585
THFATm	Folate Metabolism	-0.465417	3.62781	-8.20585	8.20585
METAT	Methionine Metabolism	-1.97911	6.86301	8.15428	8.15428
EX_etoh(e)	Exchange	-0.369701	-0.0725358	8.15095	8.15095
ETOHt	Transport, Extracellular	0.369701	0.0725358	-8.15095	8.15095
ALCD22yi	Complex Alcohol Metabolism	-7.14908	-12.3601	-8.01497	8.01497
HCYSMT	Alanine and Aspartate Metabolism	3.22848	2.62145	-7.94724	7.94724
NTP3	Nucleotide Salvage Pathway	-1.65932	6.298	-7.84941	7.84941
ASNNe	Asparagine metabolism	-0.0900058	3.49038	-7.72354	7.72354
PStm_SC	Transport, Mitochondrial	-0.319149	4.84125	7.71061	7.71061
GLYGS	Alternate Carbon Metabolism	-7.74648	7.93248	7.68978	7.68978
GBEZ	Alternate Carbon Metabolism	-7.74648	7.93248	7.68978	7.68978
RNDR4	Nucleotide Salvage Pathway	1.78017	2.97687	7.35905	7.35905
CYSS	Cysteine Metabolism	-8.71752	3.89239	7.3299	7.3299
SERATi	Cysteine Metabolism	-8.71752	3.89239	7.3299	7.3299
EX_ser-L(e)	Exchange	-1.36491	-4.69854	7.31926	7.31926
SERt2r	Transport, Extracellular	1.36491	4.69854	-7.31926	7.31926
CYSTL	Methionine Metabolism	-2.35422	5.34223	-7.29451	7.29451
DAGCPT_SC	Phospholipid Biosynthesis	-4.19683	-0.154589	-7.13724	7.13724
CHLPCTD	Phospholipid Biosynthesis	-4.19683	-0.154589	-7.13724	7.13724
CHOLK	Phospholipid Biosynthesis	-4.19683	-0.154589	-7.13724	7.13724
IPC326PLC_SC	Sphingolipid Metabolism	-0.43334	-3.03777	7.13696	7.13696
IPCS326_SC	Sphingolipid Metabolism	-0.43334	-3.03777	7.13696	7.13696
G3PT	Glycerolipid Metabolism	-10.0298	4.00618	-6.97397	6.97397
GLYCDy	Glycerolipid Metabolism	-10.0165	3.98141	-6.94291	6.94291
DHAK	Glycerolipid Metabolism	-10.0165	3.98141	-6.94291	6.94291
RNTR4	Nucleotide Salvage Pathway	1.64882	2.19602	6.92543	6.92543
CO2t	Transport, Extracellular	0.36414	3.52446	6.92499	6.92499
EX_co2(e)	Exchange	-0.36414	-3.52446	-6.92499	6.92499
FAS160	Fatty Acid Biosynthesis	6.40076	-8.52508	6.87545	6.87545
FACOAL160	Fatty Acid Biosynthesis	3.39247	-10.0739	6.77196	6.77196
2DDA7Ptm	Transport, Mitochondrial	5.03584	-11.3798	-6.71943	6.71943
CITtbm	Transport, Mitochondrial	5.03584	-11.3798	-6.71943	6.71943
E4Ptm	Transport, Mitochondrial	-5.03584	11.3798	6.71943	6.71943
DDPAm	Tyrosine, Tryptophan, and Phenylalanine Metabolism	-5.03584	11.3798	6.71943	6.71943
GLYK	Glycerolipid Metabolism	-2.45135	4.78944	-6.71868	6.71868
ALCD23yi	Complex Alcohol Metabolism	-3.24745	4.84343	-6.70843	6.70843
NDP1	Nucleotide Salvage Pathway	-9.15643	-5.40866	-6.66515	6.66515
PLD_SC	Phospholipid Metabolism	-3.38421	-1.3563	-6.61737	6.61737
3MOBDC	Complex Alcohol Metabolism	0.0294889	3.15005	-6.46191	6.46191
AASAD1	Threonine and Lysine Metabolism	-3.75818	5.04813	-6.35081	6.35081
EX_pheac(e)	Exchange	-2.37481	-4.29782	-6.26542	6.26542
OHACT5	Complex Alcohol Metabolism	-2.37481	-4.29782	-6.26542	6.26542
PHEACt	Transport, Extracellular	-2.37481	-4.29782	-6.26542	6.26542
RNTR1	Nucleotide Salvage Pathway	-5.14868	3.4074	6.24377	6.24377
IPCS124_SC	Sphingolipid Metabolism	0.911654	-0.181042	-5.90753	5.90753
IPC124PLC_SC	Sphingolipid Metabolism	0.911655	-0.181042	-5.90753	5.90753
LPCAT_SC	Phospholipid Biosynthesis	-0.310995	-3.5223	5.8738	5.8738
PCDAGAT	Glycerolipid Metabolism	-0.310995	-3.5223	5.8738	5.8738
IBUTOHt	Transport, Extracellular	-1.70809	2.82176	-5.83255	5.83255
EX_ibutoh(e)	Exchange	-1.70809	2.82176	-5.83255	5.83255
ATPH1	Nucleotide Salvage Pathway	-2.86982	2.37008	-5.7538	5.7538
GLUDyi	Glutamate metabolism	-14.0045	6.10863	-5.72936	5.72936
PUNP2	Nucleotide Salvage Pathway	-1.59582	1.10077	5.66144	5.66144
CTPS2	Purine and Pyrimidine Biosynthesis	-5.88891	-14.1429	-5.59352	5.59352
OHACT1	Complex Alcohol Metabolism	-1.40808	0.830548	-5.53383	5.53383
ACESt	Transport, Extracellular	-1.22843	-4.76663	-5.44059	5.44059
EX_aces(e)	Exchange	-1.22843	-4.76663	-5.44059	5.44059
PHEt2r	Transport, Extracellular	-0.824056	4.05549	5.34906	5.34906
EX_phe-L(e)	Exchange	0.824056	-4.05549	-5.34906	5.34906
ARGN	Arginine and Proline Metabolism	2.43008	-3.87106	5.30767	5.30767
CYSTS	Glycine and Serine Metabolism	4.44547	2.5185	-5.29588	5.29588
PYRDC	Pyruvate Metabolism	-0.383601	-3.05536	-5.2316	5.2316
FDNG	Oxidative Phosphorylation	7.63491	0.474079	5.1801	5.1801
EX_tyr-L(e)	Exchange	-2.49516	0.910191	5.07149	5.07149
TYRt2r	Transport, Extracellular	2.49516	-0.910191	-5.07149	5.07149
FACOAL180	Fatty Acid Biosynthesis	9.3675	5.98554	4.98987	4.98987
NTD7	Nucleotide Salvage Pathway	-4.72818	2.97534	-4.98638	4.98638
UTPH1	Nucleotide Salvage Pathway	0.369165	5.36755	-4.97865	4.97865
NTD6	Nucleotide Salvage Pathway	1.67897	-0.0880941	4.92826	4.92826
G3PD1irm	Glycerolipid Metabolism	4.29142	-6.51113	-4.91892	4.91892
FBP	Anaplerotic reactions	-1.60472	2.82424	-4.85797	4.85797
ATPS	Transport, Extracellular	5.41006	0.847809	-4.84831	4.84831
ASNt7	Transport, Vacuolar	0.651989	-2.82018	4.8413	4.8413
ASNt6	Transport, Vacuolar	0.651989	-2.82018	4.8413	4.8413
PUNP6	Nucleotide Salvage Pathway	2.23176	-1.15333	-4.79227	4.79227
DADA	Nucleotide Salvage Pathway	2.23176	-1.15333	-4.79227	4.79227
DHFRi	Folate Metabolism	0.594081	-1.03546	4.72655	4.72655
TMDS	Purine and Pyrimidine Biosynthesis	0.594081	-1.03546	4.72655	4.72655
GLCNtv	Transport, Vacuolar	-3.55152	-2.55133	-4.6809	4.6809
GLCGSDv	Alternate Carbon Metabolism	-3.55152	-2.55133	-4.6809	4.6809
HXPRT	Nucleotide Salvage Pathway	1.37203	4.23314	4.66764	4.66764
EX_2phetoh(e)	Exchange	4.61236	2.7881	4.66178	4.66178
2PHETOHt	Transport, Extracellular	-4.61236	-2.7881	-4.66178	4.66178
IAMOHt	Transport, Extracellular	5.2499	-3.80114	-4.58852	4.58852
EX_iamoh(e)	Exchange	5.2499	-3.80114	-4.58852	4.58852
PPM	Pentose Phosphate Pathway	1.65257	1.32838	4.5853	4.5853
PUNP5	Nucleotide Salvage Pathway	-1.07057	4.95033	4.53374	4.53374
3MOPDC	Complex Alcohol Metabolism	-2.9191	-7.80028	-4.50836	4.50836
EX_gua(e)	Exchange	1.6069	-0.996771	4.47298	4.47298
GUAt2r	Transport, Extracellular	-1.6069	0.996771	-4.47298	4.47298
PFK	Glycolysis/Gluconeogenesis	14.2512	-12.9707	-4.33656	4.33656
FBA	Glycolysis/Gluconeogenesis	14.252	-12.9716	-4.33471	4.33471
PYDAMK	Pyridoxine Metabolism	-2.92123	-2.43911	4.3169	4.3169
HYPOE	Pyridoxine Metabolism	-2.92123	-2.43911	4.3169	4.3169
ADA	Nucleotide Salvage Pathway	6.11869	-3.05538	4.28451	4.28451
EX_orn(e)	Exchange	4.7639	-4.48642	4.27077	4.27077
ORNt2r	Transport, Extracellular	-4.7639	4.48642	-4.27077	4.27077
ALCD23xim	Complex Alcohol Metabolism	1.2308	1.52405	-4.26324	4.26324
IBUTOHtm	Transport, Mitochondrial	-1.2308	-1.52405	4.26324	4.26324
2MPPALtm	Transport, Mitochondrial	1.2308	1.52405	-4.26324	4.26324
TRIGS_SC	Glycerolipid Metabolism	4.1941	-0.994594	3.98169	3.98169
PEtv_SC	Transport, Vacuolar	1.52327	-2.04705	-3.97709	3.97709
PStv_SC	Transport, Vacuolar	-1.52327	2.04705	3.97709	3.97709
CO2tv	Transport, Vacuolar	1.52327	-2.04705	-3.97709	3.97709
PSERDv_SC	Phospholipid Biosynthesis	-1.52327	2.04705	3.97709	3.97709
RNTR3	Nucleotide Salvage Pathway	-0.227438	2.44399	3.9705	3.9705
URIK1	Purine and Pyrimidine Biosynthesis	-0.767798	-1.87538	3.96581	3.96581
PINOS_SC	Phospholipid Biosynthesis	-2.28904	2.17146	3.95893	3.95893
MI1PP	Phospholipid Biosynthesis	-2.28904	2.17146	3.95893	3.95893
ATPtm-H	Transport, Mitochondrial	1.04915	3.44914	3.9561	3.9561
URIK2	Purine and Pyrimidine Biosynthesis	-0.612757	2.43922	-3.91952	3.91952
EX_xan(e)	Exchange	1.78744	1.27935	-3.87086	3.87086
XANt	Transport, Extracellular	-1.78744	-1.27935	3.87086	3.87086
ACOAHim	Pyruvate Metabolism	0.305842	3.07679	-3.77932	3.77932
NTD10	Nucleotide Salvage Pathway	-0.391014	0.104588	-3.72861	3.72861
PUNP7	Nucleotide Salvage Pathway	-0.391014	0.104588	-3.72861	3.72861
NTD1	Nucleotide Salvage Pathway	-2.40234	-4.01078	-3.72482	3.72482
EX_pap(e)	Exchange	3.09933	-1.32434	3.67505	3.67505
PAPt	Transport, Extracellular	-3.09933	1.32434	-3.67505	3.67505
PUNP3	Nucleotide Salvage Pathway	4.27228	-0.972001	3.66918	3.66918
ADNK1	Nucleotide Salvage Pathway	-4.927	5.32877	-3.66555	3.66555
TALA	Pentose Phosphate Pathway	14.3492	-12.0176	-3.65431	3.65431
PMI12346PH	Phospholipid Metabolism	1.87324	1.9772	-3.61748	3.61748
PMI12346PS	Phospholipid Metabolism	1.87324	1.9772	-3.61748	3.61748
GUAPRT	Nucleotide Salvage Pathway	2.78069	-2.89375	3.58848	3.58848
EX_g3pc(e)	Exchange	-2.08996	0.973949	3.53867	3.53867
G3PCt	Transport, Extracellular	2.08996	-0.973949	-3.53867	3.53867
EX_2mbtoh(e)	Exchange	-1.94879	-4.33096	-3.50051	3.50051
2MBTOHt	Transport, Extracellular	-1.94879	-4.33096	-3.50051	3.50051
EX_glyc(e)	Exchange	-3.34119	4.62555	-3.44503	3.44503
DURIK1	Purine and Pyrimidine Biosynthesis	-1.28284	-3.06863	-3.37304	3.37304
TAGL_SC	Glycerolipid Metabolism	4.51924	-5.96421	3.30803	3.30803
ALCD24yi	Complex Alcohol Metabolism	6.30352	-4.93142	-3.30467	3.30467
DTTPt	Transport, Extracellular	-1.53399	6.89468	3.2915	3.2915
EX_dttp(e)	Exchange	1.53399	-6.89468	-3.2915	3.2915
NDPK4	Nucleotide Salvage Pathway	1.53399	-6.89468	-3.2915	3.2915
DTMPK	Nucleotide Salvage Pathway	1.53399	-6.89468	-3.2915	3.2915
GLNS	Glutamine Metabolism	7.9205	-8.40063	3.25726	3.25726
PI3P5K_SC	Phospholipid Biosynthesis	-4.64055	-2.1126	3.22927	3.22927
PI35BP5P_SC	Phospholipid Biosynthesis	-4.64055	-2.1126	3.22927	3.22927
NDPK5	Nucleotide Salvage Pathway	1.05684	0.997401	-3.21576	3.21576
EX_ocdca(e)	Exchange	14.2532	-3.69641	-3.17641	3.17641
OCDCAt	Transport, Extracellular	-14.2532	3.69641	3.17641	3.17641
EX_met-L(e)	Exchange	-3.61913	-1.32503	-3.1674	3.1674
METt2r	Transport, Extracellular	3.61913	1.32503	3.1674	3.1674
AMPN	Nucleotide Salvage Pathway	-2.44495	-3.18708	-3.14258	3.14258
ADPT	Nucleotide Salvage Pathway	-3.8808	-2.03661	3.13641	3.13641
EX_hxan(e)	Exchange	1.36139	-2.0334	-3.12594	3.12594
HXANt2r	Transport, Extracellular	-1.36139	2.0334	3.12594	3.12594
FDH	Methane Metabolism	6.65704	6.86402	-3.12377	3.12377
MALS	Anaplerotic Reactions	1.64322	-2.21364	3.06741	3.06741
PI45BP5P_SC	Phospholipid Biosynthesis	-1.05133	0.932339	-3.06098	3.06098
PI4P5K_SC	Phospholipid Biosynthesis	-1.05133	0.932339	-3.06098	3.06098
NTP4	Nucleotide Salvage Pathway	-2.48205	1.57508	-3.0601	3.0601
XPPT	Nucleotide Salvage Pathway	-1.63018	-1.19539	-3.02053	3.02053
DAGPYP_SC	Phospholipid Biosynthesis	-1.19291	2.55424	-3.00886	3.00886
4MOPDC	Complex Alcohol Metabolism	3.27772	-5.75916	-2.98541	2.98541
ASNN	Asparagine metabolism	-0.299131	0.984106	-2.97366	2.97366
VALTAim	Valine, Leucine, and Isoleucine Metabolism	-0.825873	0.617604	-2.93001	2.93001
VALt2m	Transport, Mitochondrial	-0.825873	0.617604	-2.93001	2.93001
FAS180	Fatty Acid Biosynthesis	26.4757	6.27835	2.92556	2.92556
SBT_Dt	Transport, Extracellular	0.380101	-1.27398	2.90153	2.90153
EX_sbt-D(e)	Exchange	-0.380101	1.27398	-2.90153	2.90153
IAMACt	Transport, Extracellular	-2.74299	-3.30112	2.88195	2.88195
EX_iamac(e)	Exchange	-2.74299	-3.30112	2.88195	2.88195
THRt2r	Transport, Extracellular	1.58013	-0.508635	-2.87621	2.87621
EX_thr-L(e)	Exchange	-1.58013	0.508635	2.87621	2.87621
NDP7	Nucleotide Salvage Pathway	3.46704	3.19792	-2.87274	2.87274
METB1	Methionine Metabolism	-2.19148	-1.78749	-2.85053	2.85053
FORt	Transport, Extracellular	6.66983	-1.03986	-2.84819	2.84819
EX_for(e)	Exchange	-6.66983	1.03986	2.84819	2.84819
ICDHxm	Citric Acid Cycle	1.35509	-6.84406	-2.84242	2.84242
ACHLE3	Complex Alcohol Metabolism	-0.86128	4.72009	-2.8382	2.8382
ICDHym	Citric Acid Cycle	-0.0997945	1.38326	2.83188	2.83188
DURIPP	Purine and Pyrimidine Biosynthesis	3.7236	2.78246	-2.78789	2.78789
GLCP	Alternate Carbon Metabolism	-3.28234	1.12222	-2.76367	2.76367
COAtim	Transport, Mitochondrial	-0.901245	-0.108987	2.73514	2.73514
DPCOAK	Pantothenate and CoA Biosynthesis	-0.901245	-0.108987	2.73514	2.73514
ACPSm	Pantothenate and CoA Biosynthesis	-0.901245	-0.108987	2.73514	2.73514
PAN4Ptm	Transport, Mitochondrial	0.901245	0.108987	-2.73514	2.73514
PAPtm	Transport, Mitochondrial	0.901245	0.108987	-2.73514	2.73514
PTPATi	Pantothenate and CoA Biosynthesis	-0.901245	-0.108987	2.73514	2.73514
HMPK1	Thiamine Metabolism	0.819648	0.00516122	2.63187	2.63187
TMN	Thiamine Metabolism	0.819648	0.00516122	2.63187	2.63187
HETZK	Thiamine Metabolism	0.819648	0.00516122	2.63187	2.63187
PMPK	Thiamine Metabolism	0.819648	0.00516122	2.63187	2.63187
TMPPP	Thiamine Metabolism	0.819648	0.00516121	2.63187	2.63187
FBA3	Glycolysis/Gluconeogenesis	-14.3712	11.4611	2.62356	2.62356
PFK_3	Glycolysis/Gluconeogenesis	-14.3712	11.4611	2.62356	2.62356
EX_lac-L(e)	Exchange	0.238179	0.28378	-2.61346	2.61346
L-LACt2r	Alternate Carbon Metabolism	-0.238179	-0.28378	2.61346	2.61346
LALDO3	Tyrosine, Tryptophan, and Phenylalanine Metabolism	0.238179	0.28378	-2.61346	2.61346
LCADi	Alternate Carbon Metabolism	0.238179	0.28378	-2.61346	2.61346
G6PDA	Glutamate metabolism	-1.90804	4.28122	2.59092	2.59092
IPCS226_SC	Sphingolipid Metabolism	1.9553	-0.830605	-2.584	2.584
IPC226PLC_SC	Sphingolipid Metabolism	1.9553	-0.830605	-2.584	2.584
ALCD25yi	Complex Alcohol Metabolism	4.39684	7.89349	2.58386	2.58386
2MBALDt	Transport, Extracellular	1.77644	-5.12185	-2.57905	2.57905
EX_2mbald(e)	Exchange	1.77644	-5.12185	-2.57905	2.57905
NDP4	Nucleotide Salvage Pathway	-1.15671	1.92987	2.5742	2.5742
SADT	Cysteine Metabolism	-2.3707	-0.0770165	-2.54012	2.54012
BTDt-RR	Transport, Extracellular	0.0266017	-0.35413	-2.524	2.524
BTDD-RR	Alternate Carbon Metabolism	-0.0266017	0.35413	2.524	2.524
EX_btd-RR(e)	Exchange	0.0266017	-0.35413	-2.524	2.524
PAK_SC	Phospholipid Biosynthesis	-2.6982	-0.347068	-2.46825	2.46825
LPP_SC	Phospholipid Biosynthesis	-2.6982	-0.347068	-2.46825	2.46825
GF6PTA	Glutamine Metabolism	-1.06622	4.28898	2.34968	2.34968
THRD_Lm	Threonine and Lysine Metabolism	-0.466096	-0.564866	-2.34055	2.34055
THRt2m	Transport, Mitochondrial	-0.466096	-0.564866	-2.34055	2.34055
ALDD2ym	Pyruvate Metabolism	3.41042	-0.687633	2.29727	2.29727
2MPPALt	Transport, Extracellular	4.08601	0.650143	-2.26265	2.26265
EX_2mppal(e)	Exchange	4.08601	0.650143	-2.26265	2.26265
CSNATr	Fatty Acid Metabolism	-0.990706	-0.730839	2.23468	2.23468
CSNATm	Fatty Acid Metabolism	-0.990706	-0.730839	2.23468	2.23468
GNNUC	Nucleotide Salvage Pathway	-2.42006	-0.320673	-2.20084	2.20084
NTD11	Nucleotide Salvage Pathway	0.813428	3.55331	2.19505	2.19505
NTD9	Nucleotide Salvage Pathway	0.917743	-3.5597	2.14495	2.14495
ALCD24xim	Complex Alcohol Metabolism	0.467881	-1.21279	-2.11748	2.11748
3MBALDtm	Transport, Mitochondrial	0.467881	-1.21279	-2.11748	2.11748
IAMOHtm	Transport, Mitochondrial	-0.467881	1.21279	2.11748	2.11748
NH4tm	Transport, Mitochondrial	2.261	1.28937	2.11343	2.11343
ADD	Nucleotide Salvage Pathway	1.4716	-2.39357	2.0879	2.0879
GLUK	Glycolysis/Gluconeogenesis	12.0273	2.39198	-2.03187	2.03187
EX_id3acald(e)	Exchange	-1.20072	-4.56641	-2.02762	2.02762
ID3ACALDt	Transport, Extracellular	-1.20072	-4.56641	-2.02762	2.02762
PYNP2r	Nucleotide Salvage Pathway	-0.425297	-1.11517	2.01176	2.01176
ACALDCD	Alternate Carbon Metabolism	0.838408	2.18447	-1.92892	1.92892
PMI1346PS	Phospholipid Metabolism	-3.25499	-3.39073	-1.90057	1.90057
PMI1346PH	Phospholipid Metabolism	-3.25499	-3.39073	-1.90057	1.90057
TYRt7	Transport, Vacuolar	2.11449	-4.91063	-1.89434	1.89434
TYRt6	Transport, Vacuolar	2.11449	-4.91063	-1.89434	1.89434
EX_cys-L(e)	Exchange	0.247199	-5.39401	1.87058	1.87058
CYSt2r	Transport, Extracellular	-0.247199	5.39401	-1.87058	1.87058
RNTR2	Nucleotide Salvage Pathway	-13.3434	3.89688	1.86735	1.86735
SERD_L	Glycine and Serine Metabolism	-0.984207	-5.92308	1.81613	1.81613
GLYCLm	Glycine and Serine Metabolism	-3.14713	2.05547	-1.81143	1.81143
G5SADrm	Arginine and Proline Metabolism	-1.60147	0.778487	1.80836	1.80836
PYR5CDm	Glutamate metabolism	1.60147	-0.778487	-1.80836	1.80836
AKGDam	Citric Acid Cycle	0.461205	-0.0745671	1.79253	1.79253
AKGDbm	Citric Acid Cycle	0.461205	-0.0745671	1.79253	1.79253
SUCOASm	Citric Acid Cycle	-0.461205	0.0745671	-1.79253	1.79253
TRPt2r	Transport, Extracellular	-2.87838	-1.50777	-1.7919	1.7919
EX_trp-L(e)	Exchange	2.87838	1.50777	1.7919	1.7919
LYSt2r	Transport, Extracellular	-0.393203	0.189932	1.76053	1.76053
EX_lys-L(e)	Exchange	0.393203	-0.189932	-1.76053	1.76053
GLCGSD	Alternate Carbon Metabolism	1.66542	-4.99098	-1.74865	1.74865
NTD2	Nucleotide Salvage Pathway	-1.30326	-0.775453	1.73358	1.73358
PPCK	Anaplerotic reactions	0.201414	-3.85548	1.68439	1.68439
PYRDC2	Pyruvate Metabolism	-0.864314	-2.58825	-1.65326	1.65326
HISt2r	Transport, Extracellular	3.1662	-0.0310549	1.6381	1.6381
EX_his-L(e)	Exchange	-3.1662	0.0310549	-1.6381	1.6381
TREHv	Alternate Carbon Metabolism	3.79254	-4.04558	1.63413	1.63413
TREt2v	Transport, Vacuolar	3.79254	-4.04558	1.63413	1.63413
DGK1	Purine and Pyrimidine Biosynthesis	0.331898	2.01717	1.60848	1.60848
CRNtim	Transport, Mitochondrial	1.2464	0.555169	1.60824	1.60824
ACRNtm	Transport, Mitochondrial	1.2464	0.555169	1.60824	1.60824
GLUSx	Glutamate metabolism	8.99924	-9.32297	1.5637	1.5637
CRNCARtm	Transport, Mitochondrial	-2.71814	-1.56602	1.56065	1.56065
GCC2bim	Glycine and Serine Metabolism	-2.24781	-1.64064	1.55301	1.55301
GCC2am	Glycine and Serine Metabolism	-2.24781	-1.64064	1.55301	1.55301
PUNP1	Nucleotide Salvage Pathway	0.234705	0.501321	1.54846	1.54846
NFORTYRt	Transport, Extracellular	0.834612	3.10378	-1.53043	1.53043
EX_Nbfortyr(e)	Exchange	0.834612	3.10378	-1.53043	1.53043
NFTYROX	Tyrosine, Tryptophan, and Phenylalanine Metabolism	0.834612	3.10378	-1.53043	1.53043
TYRNFT	Tyrosine, Tryptophan, and Phenylalanine Metabolism	0.834612	3.10378	-1.53043	1.53043
GLUN	Glutamine Metabolism	3.40845	-5.43683	-1.52182	1.52182
MTHFD2i	Folate Metabolism	2.61167	-1.62951	-1.50765	1.50765
EX_pacald(e)	Exchange	-2.8603	-4.87019	-1.49964	1.49964
PACALDt	Transport, Extracellular	-2.8603	-4.87019	-1.49964	1.49964
ALCD23xi	Complex Alcohol Metabolism	-1.74331	0.814432	-1.48981	1.48981
DCYTD	Nucleotide Salvage Pathway	1.42595	0.0686048	-1.48058	1.48058
NTD3	Nucleotide Salvage Pathway	1.42595	0.0686048	-1.48058	1.48058
ABTA	Glutamate metabolism	-0.18651	0.56975	1.47864	1.47864
SSALy	Glutamate metabolism	-0.18651	0.56975	1.47864	1.47864
OBDHm	Threonine and Lysine Metabolism	-9.14712	-3.47476	-1.47192	1.47192
MCITL2m	Anaplerotic reactions	-9.14712	-3.47476	-1.47192	1.47192
MCITSm	Anaplerotic reactions	-9.14712	-3.47476	-1.47192	1.47192
ACONT3m	Anaplerotic reactions	-9.14712	-3.47476	-1.47192	1.47192
ILEt6	Transport, Vacuolar	2.16098	2.73625	1.45888	1.45888
ILEt7	Transport, Vacuolar	2.16098	2.73625	1.45888	1.45888
ALCD25xim	Complex Alcohol Metabolism	-2.62497	0.5125	-1.4382	1.4382
2PHETOHtm	Transport, Mitochondrial	-2.62497	0.5125	-1.4382	1.4382
PACALDtm	Transport, Mitochondrial	-2.62497	0.5125	-1.4382	1.4382
CYTDK2	Nucleotide Salvage Pathway	-0.398769	-0.290724	1.43759	1.43759
RNDR3	Nucleotide Salvage Pathway	2.70913	-1.3664	1.42087	1.42087
GTPH1	Nucleotide Salvage Pathway	3.48679	5.86209	1.41881	1.41881
ORNTA	Arginine and Proline Metabolism	-0.675501	-1.46832	1.413	1.413
PIt5m	Transport, Mitochondrial	-1.17296	3.20332	-1.3934	1.3934
GLUt5m	Transport, Mitochondrial	1.17296	-3.20332	1.3934	1.3934
3MOBtm	Transport, Mitochondrial	2.93223	-7.37469	-1.35352	1.35352
GLUDxi	Glutamate metabolism	-0.727603	-1.38444	1.3286	1.3286
NADPPPS	NAD Biosynthesis	0.0313722	-0.728067	1.32834	1.32834
UPPRT	Purine and Pyrimidine Biosynthesis	2.37334	1.04134	1.30894	1.30894
NDP3	Nucleotide Salvage Pathway	-0.240963	-7.36269	1.30426	1.30426
ARGt2r	Transport, Extracellular	-2.32109	-0.575205	1.27606	1.27606
EX_arg-L(e)	Exchange	2.32109	0.575205	-1.27606	1.27606
GAT2_SC	Phospholipid Biosynthesis	6.77771	-10.3793	1.2463	1.2463
ADHAPR_SC	Phospholipid Biosynthesis	6.77771	-10.3793	1.2463	1.2463
ADNUC	Nucleotide Salvage Pathway	0.158518	-1.09638	1.24497	1.24497
H2Otv	Transport, Vacuolar	1.39711	-4.77125	-1.24335	1.24335
TMDPK	Thiamine Metabolism	0.737909	1.38358	-1.19828	1.19828
TMPKr	Thiamine Metabolism	-0.737909	-1.38358	1.19828	1.19828
OHACT2	Complex Alcohol Metabolism	0.985109	-1.40612	1.18964	1.18964
EX_3mbald(e)	Exchange	-0.0820177	-1.97295	-1.17429	1.17429
3MBALDt	Transport, Extracellular	-0.0820177	-1.97295	-1.17429	1.17429
ASPGLU2m	Transport, Mitochondrial	0.877021	4.75518	-1.1649	1.1649
LEUt7	Transport, Vacuolar	1.11973	-4.43173	-1.15201	1.15201
LEUt6	Transport, Vacuolar	1.11973	-4.43173	-1.15201	1.15201
TREH	Alternate Carbon Metabolism	-3.2601	1.24592	1.14143	1.14143
PDE1	Purine and Pyrimidine Biosynthesis	-2.66603	-4.33706	1.11933	1.11933
ADNCYC	Purine and Pyrimidine Biosynthesis	-2.66603	-4.33706	1.11933	1.11933
NADPPPSm	NAD Biosynthesis	0.414422	0.587823	1.10299	1.10299
NADKm	NAD Biosynthesis	0.414422	0.587823	1.10299	1.10299
CYTD	Purine and Pyrimidine Biosynthesis	0.218581	1.34595	-1.08059	1.08059
SAM24MT	Sterol Metabolism	-5.83788	1.80383	-1.07688	1.07688
EX_fecost(e)	Exchange	-5.47596	1.62796	-1.03441	1.03441
FECOSTt	Transport, Extracellular	5.47596	-1.62796	1.03441	1.03441
ATPS3m	Oxidative Phosphorylation	2.74619	1.40571	1.00374	1.00374
SBTD_D2	Alternate Carbon Metabolism	0.110401	-2.52381	0.983725	0.983725
HEX7	Glycolysis/Gluconeogenesis	0.110401	-2.52381	0.983725	0.983725
PRO1xm	Arginine and Proline Metabolism	3.2389	-1.88152	-0.979398	0.979398
PROtm	Transport, Mitochondrial	3.2389	-1.88152	-0.979398	0.979398
FBP26	Fructose and Mannose Metabolism	4.18074	-1.36614	0.953191	0.953191
PFK26	Glycolysis/Gluconeogenesis	4.18074	-1.36614	0.953191	0.953191
FAS140	Fatty Acid Biosynthesis	-10.2891	-0.981224	0.922615	0.922615
AMPDA	Purine and Pyrimidine Biosynthesis	-1.9769	3.08853	-0.92151	0.92151
IBUTACt	Transport, Extracellular	1.16343	1.42128	-0.904181	0.904181
EX_ibutac(e)	Exchange	1.16343	1.42128	-0.904181	0.904181
4ABZt	Transport, Extracellular	-4.67096	-3.54203	0.9023	0.9023
ADCL	Folate Metabolism	-4.67096	-3.54203	0.9023	0.9023
EX_4abz(e)	Exchange	-4.67096	-3.54203	0.9023	0.9023
ADCS	Folate Metabolism	-4.67096	-3.54203	0.9023	0.9023
GLNt6	Transport, Vacuolar	4.35212	-1.34221	-0.897092	0.897092
GLNt7	Transport, Vacuolar	4.35212	-1.34221	-0.897092	0.897092
EX_ptrc(e)	Exchange	-3.00387	-0.295443	0.867119	0.867119
EX_urea(e)	Exchange	1.58959	-2.46986	-0.850579	0.850579
UREA2t2	Transport, Extracellular	-1.58959	2.46986	0.850579	0.850579
DUTPDP	Purine and Pyrimidine Biosynthesis	2.71075	1.4951	0.818204	0.818204
INDPYRD	Tyrosine, Tryptophan, and Phenylalanine Metabolism	-3.16853	-3.83211	-0.813095	0.813095
TRPTA	Tyrosine, Tryptophan, and Phenylalanine Metabolism	-3.16853	-3.83211	-0.813095	0.813095
ID3ACALDtm	Transport, Mitochondrial	-2.64804	0.889406	0.766051	0.766051
IND3ETHtm	Transport, Mitochondrial	2.64804	-0.889406	-0.766051	0.766051
ALCD26xim	Complex Alcohol Metabolism	-2.64804	0.889406	0.766051	0.766051
EX_gam6p(e)	Exchange	3.24885	0.420958	-0.752549	0.752549
GAM6Pt	Transport, Extracellular	-3.24885	-0.420958	0.752549	0.752549
ORNDC	Arginine and Proline Metabolism	-2.41183	0.93046	0.744216	0.744216
AP4AHr	Purine and Pyrimidine Biosynthesis	-1.79467	0.380325	-0.721856	0.721856
ATPATF1	Purine and Pyrimidine Biosynthesis	-1.79467	0.380325	-0.721856	0.721856
ACtm	Transport, Mitochondrial	0.207093	-2.74913	0.713946	0.713946
CMPN	Nucleotide Salvage Pathway	0.822714	1.4172	-0.709892	0.709892
CSND	Purine and Pyrimidine Biosynthesis	0.822714	1.4172	-0.709892	0.709892
ACSm	Pyruvate Metabolism	2.30884	-0.00363222	-0.69517	0.69517
GPDDA1	Glycerolipid Metabolism	-2.78891	3.36951	-0.694996	0.694996
RBK	Pentose Phosphate Pathway	-1.55357	-1.00951	-0.690158	0.690158
FAS120	Fatty Acid Biosynthesis	-10.6849	-0.711583	0.663417	0.663417
AGTi	Glycine and Serine Metabolism	-1.86471	-0.458461	0.652404	0.652404
PPAm	Oxidative Phosphorylation	1.91718	-1.81167	-0.642906	0.642906
ALDD2xm	Pyruvate Metabolism	-1.97356	3.10985	-0.625425	0.625425
SO3ti	Transport, Extracellular	-2.81657	1.33518	-0.62448	0.62448
EX_so3(e)	Exchange	-2.81657	1.33518	-0.62448	0.62448
EX_2mbac(e)	Exchange	-5.41919	-4.81187	-0.604323	0.604323
2MBACt	Transport, Extracellular	-5.41919	-4.81187	-0.604323	0.604323
OHACT3	Complex Alcohol Metabolism	-5.41919	-4.81187	-0.604323	0.604323
FAS100	Fatty Acid Biosynthesis	-10.7907	-0.619835	0.575279	0.575279
FAS80_L	Fatty Acid Biosynthesis	-10.7907	-0.619835	0.575279	0.575279
NTD5	Nucleotide Salvage Pathway	-0.460772	-2.3524	0.562001	0.562001
NTD4	Nucleotide Salvage Pathway	-0.211623	0.494481	0.558036	0.558036
TMDK1	Purine and Pyrimidine Biosynthesis	-0.52033	-2.33578	0.526269	0.526269
ALCD22xi	Complex Alcohol Metabolism	-1.46112	-4.45531	-0.495296	0.495296
C8STI	Sterol Metabolism	-2.9473	0.901721	-0.487779	0.487779
EPISTt	Transport, Extracellular	2.9473	-0.901721	0.487779	0.487779
EX_epist(e)	Exchange	-2.9473	0.901721	-0.487779	0.487779
ACALDt	Transport, Extracellular	0.754226	-1.28721	0.421141	0.421141
EX_acald(e)	Exchange	-0.754226	1.28721	-0.421141	0.421141
ZYMSTt	Transport, Extracellular	-5.83378	2.45159	0.418585	0.418585
EX_zymst(e)	Exchange	5.83378	-2.45159	-0.418585	0.418585
GUAD	Nucleotide Salvage Pathway	-2.49091	-2.8082	-0.416334	0.416334
GSNK	Nucleotide Salvage Pathway	-1.36009	-2.58884	0.415925	0.415925
OHACT4	Complex Alcohol Metabolism	-0.783591	-3.14532	-0.415535	0.415535
INSK	Nucleotide Salvage Pathway	3.66609	-1.35775	0.4097	0.4097
ALCD24xi	Complex Alcohol Metabolism	-0.550897	-3.35669	0.388565	0.388565
P5CDm	Glutamate metabolism	3.01069	-1.89037	0.377521	0.377521
IND3ETHt	Transport, Extracellular	-3.00301	-1.68896	0.374664	0.374664
EX_ind3eth(e)	Exchange	-3.00301	-1.68896	0.374664	0.374664
HSDyi	Glycine and Serine Metabolism	5.19835	2.54356	-0.370338	0.370338
IPC126PLC_SC	Sphingolipid Metabolism	-2.27785	-1.20886	-0.365504	0.365504
IPCS126_SC	Sphingolipid Metabolism	-2.27785	-1.20886	-0.365504	0.365504
THYMt3r	Transport, Extracellular	0.502907	-0.217683	0.34784	0.34784
TMDPP	Purine and Pyrimidine Biosynthesis	0.502907	-0.217683	0.34784	0.34784
EX_thym(e)	Exchange	0.502907	-0.217683	0.34784	0.34784
THMP	Thiamine Metabolism	0.948246	1.32501	-0.336843	0.336843
SBTR	Alternate Carbon Metabolism	-0.0248126	-1.78542	-0.317561	0.317561
2MBTOHtm	Transport, Mitochondrial	0.187605	-2.87925	-0.296895	0.296895
ALCD22xim	Complex Alcohol Metabolism	-0.187605	2.87925	0.296895	0.296895
2MBALDtm	Transport, Mitochondrial	-0.187605	2.87925	0.296895	0.296895
ALCD25xi	Complex Alcohol Metabolism	3.80146	-7.25112	0.257363	0.257363
ALCD26xi	Complex Alcohol Metabolism	-1.60732	-3.25864	-0.251258	0.251258
13BGH	Starch and Sucrose Metabolism	-2.24834	0.134273	-0.243567	0.243567
DASYNm_SC	Phospholipid Biosynthesis	0.451575	-2.46465	-0.222565	0.222565
CTPtm	Transport, Mitochondrial	0.451575	-2.46465	-0.222565	0.222565
PSERSm_SC	Phospholipid Biosynthesis	0.451575	-2.46465	-0.222565	0.222565
PAtm_SC	Transport, Mitochondrial	0.451575	-2.46465	-0.222565	0.222565
EX_ac(e)	Exchange	1.09222	0.220089	0.2202	0.2202
HEX1	Glycolysis/Gluconeogenesis	-12.2023	-4.15054	0.199922	0.199922
PLBPC_SC	Phospholipid Metabolism	-3.29819	3.50762	0.197576	0.197576
PPYRDC	Complex Alcohol Metabolism	1.26518	-2.38411	-0.19174	0.19174
IPC324PLC_SC	Sphingolipid Metabolism	-0.589023	1.00655	0.180546	0.180546
IPCS324_SC	Sphingolipid Metabolism	-0.589023	1.00655	0.180546	0.180546
GLYt2m	Transport, Mitochondrial	-3.76899	-1.64678	-0.170111	0.170111
GHMT2rm	Glycine and Serine Metabolism	3.76899	1.64678	0.170111	0.170111
EX_spmd(e)	Exchange	0.308471	1.94653	0.159556	0.159556
SPMS	Arginine and Proline Metabolism	0.308471	1.94653	0.159556	0.159556
UNK3	Methionine Metabolism	0.308471	1.94653	0.159556	0.159556
MTAP	Methionine Metabolism	0.308471	1.94653	0.159556	0.159556
MDRPD	Methionine Metabolism	0.308471	1.94653	0.159556	0.159556
DKMPPD2	Methionine Metabolism	0.308471	1.94653	0.159556	0.159556
MTRI	Methionine Metabolism	0.308471	1.94653	0.159556	0.159556
ADMDC	Methionine Metabolism	0.308471	1.94653	0.159556	0.159556
G5SD	Arginine and Proline Metabolism	1.31779	-1.61393	0.154858	0.154858
GLNt2r	Transport, Extracellular	2.29859	5.11992	-0.147464	0.147464
EX_gln-L(e)	Exchange	-2.29859	-5.11992	0.147464	0.147464
NTD8	Nucleotide Salvage Pathway	-7.01538	-4.18311	0.105241	0.105241
PUNP4	Nucleotide Salvage Pathway	-7.01538	-4.18311	0.105241	0.105241
ACHLE1	Complex Alcohol Metabolism	2.20519	-0.164359	0.0906296	0.0906296
ACHLE2	Complex Alcohol Metabolism	-1.77738	-4.56989	0.076388	0.076388
GCCam	Glycine and Serine Metabolism	-1.53505	-3.27897	-0.0712528	0.0712528
GCCbim	Glycine and Serine Metabolism	-1.53505	-3.27897	-0.0712528	0.0712528
GCCcm	Glycine and Serine Metabolism	-1.53505	-3.27897	-0.0712528	0.0712528
GLCtv	Transport, Vacuolar	-2.56994	4.61901	-0.0681631	0.0681631
IPCS224_SC	Sphingolipid Metabolism	-5.64353	5.27201	-0.0234797	0.0234797
IPC224PLC_SC	Sphingolipid Metabolism	-5.64353	5.27201	-0.0234797	0.0234797
ALAtmi	Transport, Mitochondrial	1.2237	3.19961	-0.020691	0.020691
ALATA_Lm	Alanine and Aspartate Metabolism	-1.2237	-3.19961	0.020691	0.020691
SERt2m	Transport, Mitochondrial	3.31336	-0.405985	-0.0127304	0.0127304
ATPM	Nucleotide Salvage Pathway	0	0	0	0

## Sheet: Anaerobic metabolites
Met	zScore0	zScore05	zScore1	Rxn cnt
'glu-L[c]'	-2.1228	2.33196	4.51884	35
'ppi[c]'	0.493703	1.8716	3.523	36
'asp-L[c]'	-2.06367	6.30163	3.20745	11
'amp[c]'	1.34232	1.07589	2.87932	26
'akg[c]'	-1.97426	1.63337	2.6639	17
'gly[c]'	-1.59378	4.52765	2.64784	7
'pyr[m]'	-0.155957	2.5312	2.5633	7
'nadp[c]'	2.21232	2.37969	2.55018	44
'ru5p-D[c]'	-1.90602	3.32957	2.43085	4
'thr-L[c]'	-1.22951	2.54615	2.28319	6
'10fthf[c]'	-1.60071	3.34134	2.27025	5
'fum[c]'	-1.74356	3.54046	2.27025	5
'prpp[c]'	0.206997	0.92308	2.06992	11
'pro-L[c]'	-1.32115	2.00777	2.04279	4
'hco3[c]'	-0.600957	1.69283	2.04246	4
'val-L[c]'	-0.722975	1.27425	2.03147	4
'1pyr5c[c]'	-2.05354	2.30024	2.02166	2
'25aics[c]'	-1.37372	2.30024	2.02166	2
'2hb[c]'	-1.95957	2.30024	2.02166	2
'2ippm[c]'	-1.57688	2.30024	2.02166	2
'3c2hmp[c]'	-1.57688	2.30024	2.02166	2
'3c4mop[c]'	-1.57688	2.30024	2.02166	2
'3php[c]'	-0.894678	1.81308	2.02166	2
'4pasp[c]'	-0.789292	2.30024	2.02166	2
'5aizc[c]'	-1.37372	2.30024	2.02166	2
'6pgc[c]'	-1.50386	2.29504	2.02166	2
'6pgl[c]'	-1.50386	2.29504	2.02166	2
'air[c]'	-1.37372	2.30024	2.02166	2
'dcamp[c]'	-1.24792	2.30024	2.02166	2
'dnad[c]'	1.63451	2.30024	2.02166	2
'fgam[c]'	-1.37372	2.30024	2.02166	2
'fpram[c]'	-1.37372	2.30024	2.02166	2
'fprica[c]'	-1.1417	2.16972	2.02166	2
'gar[c]'	-1.37372	2.30024	2.02166	2
'gthrd[c]'	1.01452	2.30024	2.02166	2
'iasp[c]'	1.63451	2.30024	2.02166	2
'icit[c]'	-0.238082	1.96921	2.02166	2
'lac-D[c]'	1.01452	2.30024	2.02166	2
'lgt-S[c]'	1.01452	2.30024	2.02166	2
'nicrnt[c]'	1.63451	2.30024	2.02166	2
'occoa[c]'	1.53495	2.30024	2.02166	2
'phom[c]'	-0.590706	2.30024	2.02166	2
'pram[c]'	-1.37372	2.30024	2.02166	2
'pser-L[c]'	-0.894678	1.81308	2.02166	2
'quln[c]'	1.63451	2.30024	2.02166	2
'3c3hmp[e]'	-0.311458	2.30024	2.02166	2
'3mop[e]'	0.434157	2.30024	2.02166	2
'4abut[e]'	-1.33491	2.30024	2.02166	2
'ala-L[e]'	0.403319	2.30024	2.02166	2
'cit[e]'	0.780466	2.30024	2.02166	2
'fum[e]'	0.891312	2.30024	2.02166	2
'glu-L[e]'	0.353945	2.30024	2.02166	2
'glx[e]'	0.833244	2.30024	2.02166	2
'gly[e]'	-0.992416	2.30024	2.02166	2
'ile-L[e]'	0.382467	2.30024	2.02166	2
'lac-D[e]'	1.01452	2.30024	2.02166	2
'leu-L[e]'	0.493332	2.30024	2.02166	2
'nadp[e]'	1.63451	2.30024	2.02166	2
'oaa[e]'	-0.617892	2.30024	2.02166	2
'pi[e]'	-1.43783	2.30024	2.02166	2
'pro-L[e]'	-0.692818	2.30024	2.02166	2
'succ[e]'	1.1167	2.30024	2.02166	2
'ttdca[e]'	1.60374	2.30024	2.02166	2
'val-L[e]'	1.15231	2.30024	2.02166	2
'23dhmp[m]'	-0.835505	2.30024	2.02166	2
'2ahbut[m]'	-0.835505	2.30024	2.02166	2
'alac-S[m]'	-1.15021	1.20203	2.00394	2
'23dhmb[m]'	-1.15021	1.20203	2.00394	2
'co2[m]'	-1.47986	1.23531	1.95958	15
'2obut[c]'	-0.64386	2.50463	1.88203	3
'4abut[c]'	-1.60156	2.50463	1.88203	3
'4mop[c]'	-1.41021	2.50463	1.88203	3
'aicar[c]'	-1.37913	2.3604	1.88203	3
'aspsa[c]'	-0.476199	2.50463	1.88203	3
'cit[c]'	0.833689	1.84152	1.88203	3
'glu5p[c]'	-1.49082	2.50463	1.88203	3
'methf[c]'	-0.949477	2.50463	1.88203	3
'mthgxl[c]'	0.927771	2.50463	1.88203	3
'oaa[c]'	-2.03463	2.06925	1.88203	3
'xu5p-D[c]'	-3.10025	2.43837	1.88203	3
'asn-L[e]'	1.05242	2.50463	1.88203	3
'asp-L[e]'	1.32565	2.50463	1.88203	3
'cit[m]'	0.516193	1.71453	1.88203	3
'mal-L[m]'	0.451289	1.84152	1.88203	3
'3c3hmp[c]'	0.616289	2.41985	1.81641	4
'nadph[m]'	-1.51015	0.726967	1.67226	7
'h2o[e]'	-1.33144	1.14319	1.64002	3
'succ[c]'	1.17418	1.71398	1.62862	4
'thf[c]'	-1.05992	0.905254	1.59931	7
'hom-L[c]'	-0.716186	1.57466	1.59189	4
'malcoa[c]'	3.0072	1.59058	1.58004	13
'chor[c]'	-1.27889	0.515285	1.56941	4
'ala-L[c]'	0.0462697	0.716561	1.56358	5
'leu-L[c]'	-0.0724569	0.716561	1.56358	5
'g6p[c]'	-1.53678	0.682219	1.55238	5
'pphn[c]'	-1.20128	0.572817	1.5338	4
'ocdcea[e]'	-1.09393	0.449071	1.39798	2
'hdcea[e]'	-1.09393	0.449071	1.39798	2
'ocdcya[e]'	-1.09393	0.449071	1.39798	2
'25dhpp[c]'	-1.09415	0.449098	1.39796	2
'25dthpp[c]'	-1.09415	0.449098	1.39796	2
'man6p[c]'	-1.09415	0.449098	1.39796	2
'man1p[c]'	-1.09415	0.449098	1.39796	2
'dolp[c]'	-1.09415	0.449098	1.39796	2
'gdpmann[c]'	-1.09415	0.449098	1.39796	2
'dolmanp[r]'	-1.09415	0.449098	1.39796	2
'dolp[r]'	-1.09415	0.449098	1.39796	2
'h[r]'	-1.09415	0.449098	1.39796	2
'mannan[r]'	-1.09415	0.449098	1.39796	2
'mannan[c]'	-1.09415	0.449098	1.39796	2
'db4p[c]'	-1.09415	0.449098	1.39796	2
'5aprbu[c]'	-1.09415	0.449098	1.39796	2
'ribflv[c]'	-1.09415	0.449098	1.39796	2
'ergst[c]'	-1.09415	0.449098	1.39796	2
'dmlz[c]'	-1.09415	0.449098	1.39796	2
'ergst[e]'	-1.09415	0.449098	1.39796	2
'argsuc[c]'	-1.42344	0.420409	1.39499	2
'citr-L[c]'	-1.42344	0.420409	1.39499	2
'saccrp-L[c]'	-1.10399	0.447395	1.39453	2
'b124tc[m]'	-1.10399	0.447395	1.39453	2
'hicit[m]'	-1.10399	0.447395	1.39453	2
'hcit[m]'	-1.10399	0.447395	1.39453	2
'oxag[m]'	-1.10399	0.447395	1.39453	2
'2oxoadp[c]'	-1.10399	0.447395	1.39453	2
'2oxoadp[m]'	-1.10399	0.447395	1.39453	2
'2hb[e]'	-1.67391	1.66262	1.39139	1
'akg[e]'	0.86883	1.66262	1.39139	1
'mal-L[e]'	-4.37626	1.66262	1.39139	1
'pyr[e]'	-1.53196	1.66262	1.39139	1
'3mop[m]'	-0.733882	1.66262	1.39139	1
'orot5p[c]'	-1.2142	0.41179	1.38828	2
'cbasp[c]'	-1.2142	0.41179	1.38828	2
'histd[c]'	-0.871941	0.444386	1.38435	2
'hisp[c]'	-0.871941	0.444386	1.38435	2
'imacp[c]'	-0.871941	0.444386	1.38435	2
'eig3p[c]'	-0.871941	0.444386	1.38435	2
'prlp[c]'	-0.871941	0.444386	1.38435	2
'prbatp[c]'	-0.871941	0.444386	1.38435	2
'prbamp[c]'	-0.871941	0.444386	1.38435	2
'prfp[c]'	-0.871941	0.444386	1.38435	2
'3psme[c]'	-0.990863	0.400083	1.3716	2
'3dhq[c]'	-0.990863	0.400083	1.3716	2
'skm[c]'	-0.990863	0.400083	1.3716	2
'skm5p[c]'	-0.990863	0.400083	1.3716	2
'3dhsk[c]'	-0.990863	0.400083	1.3716	2
'mlthf[c]'	-0.920019	0.687429	1.36193	5
'accoa[m]'	-0.299242	0.889508	1.35623	7
'tdcoa[c]'	2.22163	1.68784	1.30302	8
'pe_SC[c]'	-1.11083	0.384212	1.29585	4
'fad[m]'	0.399206	1.65827	1.29087	2
'fadh2[m]'	0.399206	1.65827	1.29087	2
'anth[c]'	-0.73751	0.332645	1.28721	2
'pran[c]'	-0.73751	0.332645	1.28721	2
'2cpr5p[c]'	-0.73751	0.332645	1.28721	2
'3ig3p[c]'	-0.73751	0.332645	1.28721	2
'4r5au[c]'	-1.3244	0.459181	1.28528	3
'13BDglcn[c]'	-1.25837	0.457954	1.28311	3
'cbp[c]'	-1.59903	0.424348	1.28244	3
'L2aadp6sa[c]'	-1.33573	0.395516	1.282	3
'lys-L[c]'	-1.3244	0.457299	1.282	3
'L2aadp[c]'	-1.33573	0.395516	1.282	3
'orn[m]'	-1.08748	0.345348	1.27576	2
'acg5sa[m]'	-1.08748	0.345348	1.27576	2
'acorn[m]'	-1.08748	0.345348	1.27576	2
'acg5p[m]'	-1.08748	0.345348	1.27576	2
'acglu[m]'	-1.08748	0.345348	1.27576	2
'his-L[c]'	-1.06859	0.453974	1.27226	3
'phe-L[c]'	-1.3244	0.435243	1.27038	3
'phpyr[c]'	-1.38634	0.39309	1.23662	3
'so4[e]'	-0.288777	0.374113	1.23602	2
'so4[c]'	-1.02978	0.424198	1.23271	4
'ptdmeeta_SC[c]'	-0.401174	0.412693	1.23154	2
'ptd2meeta_SC[c]'	-0.401175	0.412692	1.23154	2
'5mthf[c]'	0.271456	0.430002	1.21999	2
'dcacoa[c]'	1.95615	1.40306	1.21252	7
'ddcacoa[c]'	1.95615	1.40306	1.21252	7
'nad[c]'	-2.28828	1.89176	1.18469	28
'nadph[c]'	2.82951	2.26778	1.1669	41
'paps[c]'	-0.126651	0.339168	1.15151	2
'h2s[c]'	0.103364	0.218317	1.1179	3
'pep[c]'	-1.71361	0.591016	1.05488	6
'so3[c]'	-0.210598	0.337712	1.04948	3
'nadh[c]'	-1.91704	1.56288	1.03733	25
'3c3hmp[m]'	1.39573	0.422526	1.03413	2
'gdp[m]'	-0.92127	0.328283	1.00116	2
'gtp[m]'	-0.92127	0.328283	1.00116	2
'atp[c]'	0.000108144	1.0297	0.998554	85
'pe_SC[m]'	-2.98613	0.142933	0.987617	2
'ahcys[c]'	0.0282825	0.734047	0.960046	6
'g3p[c]'	-1.77337	1.62568	0.950757	7
'3mop[c]'	0.690851	1.38029	0.909766	2
'amp[m]'	-0.910379	0.325684	0.905625	3
'glx[c]'	0.730825	1.34377	0.875283	4
'h[e]'	0.787071	1.02017	0.845085	35
'co2[c]'	1.89373	1.72927	0.841753	39
'1ag3p_SC[c]'	1.52479	0.699257	0.832046	3
'asn-L[c]'	-0.973079	0.199715	0.813053	6
'2pg[c]'	-1.11414	0.280855	0.794823	2
'aps[c]'	-0.210598	0.223207	0.791273	3
'mal-L[c]'	0.440414	0.626024	0.771605	2
'damp[c]'	-0.308442	-0.0521141	0.768733	3
'2obut[m]'	-0.997743	1.58445	0.754544	4
'2dda7p[c]'	1.60825	0.405021	0.742247	3
'udpg[c]'	1.23714	0.170493	0.739262	4
'dadp[c]'	0.678657	-1.09101	0.732599	2
'arg-L[c]'	-0.302606	0.250845	0.730162	4
'13dpg[c]'	-1.11248	0.233292	0.72412	2
'pmtcoa[c]'	2.13898	1.28077	0.70825	8
'3pg[c]'	-1.3455	0.273279	0.708206	3
'h[c]'	0.578361	1.27441	0.685374	267
'nh4[e]'	-1.7657	0.021392	0.678936	2
'dhor-S[c]'	1.9216	0.417956	0.648401	3
'orot[c]'	1.9216	0.417956	0.648401	3
'34hpp[c]'	1.27116	-0.515431	0.641923	4
'achms[c]'	0.103364	-0.18745	0.591915	3
'hdcoa[c]'	0.661569	0.600222	0.586378	6
'ocdycacoa[c]'	0.661569	0.600222	0.586378	6
'odecoa[c]'	0.661569	0.600222	0.586378	6
'dhap[c]'	2.75934	1.74492	0.584658	9
'34hpp[m]'	0.990434	-0.15318	0.582713	2
'tyr-L[m]'	0.990434	-0.15318	0.582713	2
'coa[c]'	3.60056	0.626724	0.581042	36
'udp[c]'	0.546923	0.316115	0.572543	8
'tre6p[c]'	-0.131625	-0.804333	0.550844	2
'glu5sa[c]'	-1.29197	1.17511	0.529236	4
'xmp[c]'	-1.30864	-0.412985	0.527638	4
'oaa[m]'	0.559395	0.731161	0.508178	2
'ser-L[c]'	-0.56898	0.699744	0.484918	10
'glc-D[e]'	-1.10344	0.0826355	0.482674	2
'g1p[c]'	-0.0193164	-0.255728	0.417406	2
'pap[c]'	-0.133812	-0.387277	0.403914	4
'gdp[c]'	-1.72516	0.731793	0.381692	8
'gtp[c]'	-1.65767	0.743606	0.363225	9
'3mob[c]'	0.18562	1.02819	0.361557	4
'q6[m]'	2.34039	0.665619	0.331721	4
'q6h2[m]'	2.34039	0.665619	0.331721	4
'cdp[c]'	0.923011	0.0348525	0.321532	3
'cdpdag_SC[c]'	0.474175	0.184029	0.316176	3
'hdcea[c]'	-0.0505066	0.260044	0.2971	4
'ocdcea[c]'	-0.0505065	0.260044	0.2971	4
'ocdcya[c]'	-0.0505065	0.260044	0.2971	4
'amet[c]'	-0.709373	0.774698	0.295441	7
'glyc3p[m]'	1.46715	0.875474	0.27769	3
'dhap[m]'	1.46715	0.875474	0.27769	3
'glyc3p[c]'	1.97238	0.120069	0.277685	6
'ps_SC[c]'	-1.05995	0.272744	0.274039	4
'hcys-L[c]'	0.890047	0.421057	0.265187	6
'met-L[c]'	0.51704	0.0777378	0.258711	6
'trdox[c]'	1.00562	-0.499445	0.256445	10
'trdrd[c]'	1.00562	-0.499445	0.256445	10
'allphn[c]'	0.544423	-0.215714	0.246561	2
'3mob[m]'	0.431952	0.596453	0.240384	4
'5fthf[m]'	-0.87823	-0.0917955	0.227608	2
'methf[m]'	-0.87823	-0.0917955	0.227608	2
'etoh[e]'	-1.10718	-2.91352	0.222791	2
'dcmp[c]'	-0.429509	-1.2523	0.198431	2
'14glun[c]'	1.91802	0.472462	0.181001	2
'trp-L[c]'	0.108889	0.180493	0.178318	4
'ctp[c]'	0.93696	0.136695	0.170421	7
'ile-L[c]'	0.710978	0.0868836	0.155436	4
'acser[c]'	2.03546	-0.0410238	0.146609	2
'ser-L[e]'	0.191629	0.0947361	0.145566	2
'cdpchol[c]'	1.30856	-2.36776	0.127497	2
'cholp[c]'	1.30856	-2.36776	0.127497	2
'cer3_26[c]'	-0.949239	-0.219819	0.127469	2
'ipc326_SC[c]'	-0.949239	-0.219819	0.127469	2
'dudp[c]'	0.34597	-0.23786	0.126756	1
'h2o[c]'	1.31077	-0.470714	0.123535	150
'ps_SC[m]'	-1.50771	0.0914695	0.122765	3
'dha[c]'	2.17358	-0.0247136	0.107689	2
'co2[e]'	-1.12224	-0.11264	0.105835	2
'utp[c]'	0.445003	0.69285	0.0996194	5
'pc_SC[c]'	-0.709375	-0.238523	0.0994467	7
'accoa[c]'	1.21232	-0.259548	0.0974465	14
'pyr[c]'	-0.77973	0.5679	0.0901687	10
'2dda7p[m]'	1.48979	0.732738	0.0842136	2
'pep[m]'	1.48979	0.732738	0.0842136	2
'e4p[m]'	1.48979	0.732738	0.0842136	2
'e4p[c]'	1.93803	1.15708	0.0750697	5
'glyc[c]'	2.43746	-0.0594203	0.0507649	3
'datp[c]'	1.22913	-0.164811	0.0471013	1
'pheac[e]'	0.742346	0.0304405	0.0340177	2
'pheac[c]'	0.742346	0.0304405	0.0340177	2
'pi[c]'	-0.603061	-0.873172	0.0287879	87
'chol[c]'	1.19528	-0.922577	0.0177969	3
'gln-L[c]'	-0.276817	1.53548	-0.00581844	17
'cer1_24[c]'	-0.209682	-2.25384	-0.00818669	2
'ipc124_SC[c]'	-0.209682	-2.25384	-0.00818669	2
'1agpc_SC[c]'	-1.27912	-0.113083	-0.0122954	2
'stcoa[c]'	1.95615	0.566899	-0.012417	7
'ibutoh[e]'	0.414658	-0.273022	-0.0173514	2
'glycogen[c]'	1.56051	0.000484706	-0.0267659	6
'adp[m]'	-1.56893	-0.198094	-0.0546365	8
'aces[e]'	0.0868743	0.105112	-0.0672683	2
'phe-L[e]'	-0.310137	-0.0114169	-0.0794425	2
'etoh[c]'	-0.371254	-1.31342	-0.104966	3
'aces[c]'	0.0352158	0.0712699	-0.116632	3
'tyr-L[e]'	0.791505	-1.08908	-0.117676	2
'for[c]'	2.21519	-1.13938	-0.130361	7
'urea[c]'	0.561953	-0.275411	-0.133613	3
'cyst-L[c]'	0.779841	-0.429343	-0.13514	3
'tyr-L[c]'	0.828455	-0.322971	-0.150247	7
'asn-L[v]'	-0.543031	-0.273424	-0.151006	2
'din[c]'	0.680568	-0.918327	-0.15831	2
'dhf[c]'	-0.63552	-0.996081	-0.168219	2
'dctp[c]'	-1.36506	-0.344524	-0.172307	1
'glycogen[v]'	1.14254	-0.345683	-0.175182	2
'2phetoh[e]'	1.40244	-0.281675	-0.17812	2
'dad-2[c]'	0.39288	-1.08894	-0.184529	3
'iamoh[e]'	1.53118	-0.0581319	-0.189484	2
'gua[e]'	0.35393	-1.02354	-0.207783	2
'imp[c]'	-0.592505	0.0407159	-0.228123	7
'pyam5p[c]'	0.948269	-0.378125	-0.233268	2
'pydam[c]'	0.948269	-0.378125	-0.233268	2
'orn[e]'	1.43458	0.0614159	-0.240976	2
'glyc[e]'	0.869543	0.000477138	-0.241112	1
'ibutoh[m]'	0.0887894	-0.717301	-0.242243	2
'2mppal[m]'	0.0887894	-0.717301	-0.242243	2
'hxan[c]'	0.199271	-0.566095	-0.244802	5
'r5p[c]'	-0.399396	-0.390435	-0.244825	7
'ttdca[c]'	2.41502	0.760891	-0.249654	6
'orn[c]'	0.0746172	0.0545309	-0.251287	6
'fdp[c]'	2.8411	0.876879	-0.272339	3
'triglyc_SC[c]'	0.121648	0.0867399	-0.273778	4
'pe_SC[v]'	0.300784	-0.504511	-0.292097	2
'ps_SC[v]'	0.300785	-0.504511	-0.292097	2
'co2[v]'	0.300784	-0.504511	-0.292097	2
'2mppal[c]'	0.51952	-1.06277	-0.294814	5
'inost[c]'	0.705769	-0.461959	-0.29538	2
'pa_SC[c]'	0.33853	-0.73736	-0.30187	8
'xan[e]'	0.459809	-0.84353	-0.311522	2
'tre[c]'	0.635111	-0.632042	-0.320995	4
'cys-L[c]'	-0.343811	0.0864307	-0.32411	4
'xtsn[c]'	-1.05144	-2.64958	-0.338388	2
'pap[e]'	1.00712	-0.818605	-0.348769	2
'minohp[c]'	0.506433	-0.529554	-0.360099	2
'ppmi12346p[c]'	0.506433	-0.529554	-0.360099	2
'ump[c]'	-0.775034	-0.38984	-0.364207	9
'cmp[c]'	-0.693712	-1.03723	-0.366057	9
'g3pc[e]'	0.615295	-1.04025	-0.375903	2
'2mbtoh[e]'	0.54575	0.0359811	-0.383683	2
's7p[c]'	2.84895	0.816055	-0.389855	3
'adp[c]'	0.0782261	-0.117529	-0.409227	66
'dttp[e]'	0.307756	0.371332	-0.427858	2
'dttp[c]'	0.307756	0.371332	-0.427858	2
'dtdp[c]'	0.307756	0.371332	-0.427858	2
'adn[c]'	1.41659	-0.371123	-0.429453	6
'ptd135bp_SC[c]'	1.4085	-0.481779	-0.441553	2
'ptd3ino_SC[c]'	1.4085	-0.481779	-0.441553	2
'ocdca[e]'	2.52434	-0.0782837	-0.453396	2
'met-L[e]'	1.1613	-0.818228	-0.455433	2
'hxan[e]'	0.189061	-0.509338	-0.464888	2
'ptd145bp_SC[c]'	-0.0679297	-1.07174	-0.479955	2
'ptd4ino_SC[c]'	-0.0679297	-1.07174	-0.479955	2
'r1p[c]'	-0.888012	-1.76954	-0.496446	6
'g6p-B[c]'	1.93467	-0.356158	-0.497008	1
'hdca[c]'	1.7933	0.494898	-0.501047	5
'dtmp[c]'	-1.09727	-0.585188	-0.50512	5
'val-L[m]'	-0.307947	-1.36878	-0.511334	2
'dgtp[c]'	0.840368	-0.803397	-0.511685	3
'sbt-D[e]'	-1.07959	-0.846563	-0.518341	2
'iamac[e]'	0.885668	-0.159857	-0.5232	2
'thr-L[e]'	0.337229	-1.50879	-0.52463	2
'for[e]'	1.76922	-0.993024	-0.531656	2
'ocdca[c]'	2.76799	0.438422	-0.534055	5
'icit[m]'	-1.11247	-0.210595	-0.534444	2
'dump[c]'	0.604821	-0.725405	-0.551188	4
'dpcoa[c]'	-0.221102	-2.61986	-0.560715	2
'pan4p[m]'	-0.221102	-2.61986	-0.560715	2
'pap[m]'	-0.221102	-2.61986	-0.560715	2
'pan4p[c]'	-0.221102	-2.61986	-0.560715	2
'dgdp[c]'	-0.0290154	-0.803015	-0.564384	5
'12dgr_SC[c]'	0.826579	-2.4038	-0.580844	11
'4ahmmp[c]'	-0.31547	-4.81957	-0.588332	2
'4mhetz[c]'	-0.31547	-4.81957	-0.588332	2
'4ampm[c]'	-0.31547	-4.81957	-0.588332	2
'4mpetz[c]'	-0.31547	-4.81957	-0.588332	2
'2mahmp[c]'	-0.31547	-4.81957	-0.588332	2
's17bp[c]'	2.53254	0.737872	-0.590601	2
'lac-L[e]'	-1.54437	-1.92966	-0.593369	2
'lac-L[c]'	-1.54437	-1.92966	-0.593369	2
'lald-L[c]'	-1.54437	-1.92966	-0.593369	2
'xan[c]'	0.564628	-1.31183	-0.600013	4
'cer2_26[c]'	0.549065	-1.15508	-0.601504	2
'ipc226_SC[c]'	0.549065	-1.15508	-0.601504	2
'2mbald[e]'	0.453672	0.156953	-0.602878	2
'btd-RR[c]'	-3.72407	-1.76993	-0.618361	2
'btd-RR[e]'	-3.72407	-1.76993	-0.618361	2
'dagpy_SC[c]'	0.869299	-1.78446	-0.634387	2
'ptd1ino_SC[c]'	0.183285	-1.42404	-0.638673	8
'mi1p-D[c]'	0.183285	-1.42404	-0.638673	8
'2dr1p[c]'	0.849818	-1.36943	-0.640122	5
'acald[c]'	-0.639997	-0.462778	-0.644201	6
'dutp[c]'	0.626725	-0.59249	-0.660384	2
'dcdp[c]'	0.695163	-0.658965	-0.670372	1
'thr-L[m]'	-0.87678	-1.43316	-0.672503	2
'ins[c]'	0.778209	-0.265617	-0.680487	4
'duri[c]'	0.68066	-0.393845	-0.680539	4
'gam6p[c]'	0.539291	-0.00650425	-0.693041	3
'2mppal[e]'	1.28195	-1.33175	-0.696792	2
'2phetoh[c]'	1.56201	0.0779032	-0.701909	5
'2mbald[c]'	0.544695	0.270896	-0.703422	5
'f6p[c]'	0.608941	0.0573295	-0.711017	10
'ac[c]'	0.79673	0.20719	-0.716034	9
'nadp[m]'	-1.77575	-1.79141	-0.723028	9
'akg[m]'	-1.09419	-0.323859	-0.742682	8
'3mbald[m]'	-0.872979	-0.882064	-0.744371	2
'iamoh[m]'	-0.872979	-0.882064	-0.744371	2
'gua[c]'	1.16742	-1.1457	-0.763206	6
'asp-L[m]'	-0.242729	0.0154246	-0.766643	1
'id3acald[e]'	0.0641841	0.0741622	-0.775486	2
'mi13456p[c]'	1.05585	-0.14054	-0.821917	2
'ppmi1346p[c]'	1.05585	-0.14054	-0.821917	2
'atp[m]'	-1.44176	-0.942359	-0.823992	8
'tyr-L[v]'	0.626897	0.126579	-0.824272	2
'actn-R[c]'	-0.402064	-0.542742	-0.828506	3
'cys-L[e]'	-1.50741	0.194294	-0.833331	2
'glu5sa[m]'	0.350569	-1.20181	-0.857603	2
'3mbald[c]'	-1.02094	-0.194026	-0.863737	5
'sdhlam[m]'	-0.88727	-2.8936	-0.863911	2
'succoa[m]'	-0.88727	-2.8936	-0.863911	2
'trp-L[e]'	0.933576	-0.725048	-0.864165	2
'ibutoh[c]'	0.529988	-0.386897	-0.868996	6
'lys-L[e]'	-1.04589	-2.21926	-0.876837	2
'coa[m]'	-0.504972	-0.585191	-0.891019	13
'uri[c]'	-0.878629	-1.19949	-0.905377	5
'ptrc[e]'	0.781042	-1.48716	-0.909727	1
'dhlam[m]'	-0.099787	-1.77886	-0.91537	2
'lpam[m]'	-0.099787	-1.77886	-0.91537	2
'his-L[e]'	1.02835	-3.52535	-0.928556	2
'tre[v]'	1.20783	-0.0131814	-0.930294	2
'succ[m]'	0.59801	-1.50824	-0.934608	2
'glc-D[v]'	1.25052	-0.0516204	-0.942365	3
'h2o[v]'	1.25052	-0.0516204	-0.942365	3
'crn[c]'	0.0518349	-1.41535	-0.95333	3
'crn[m]'	0.0518349	-1.41535	-0.95333	3
'acrn[c]'	0.0518349	-1.41535	-0.95333	3
'acrn[m]'	0.0518349	-1.41535	-0.95333	3
'gmp[c]'	-0.413031	0.535242	-0.957822	7
'alpam[m]'	0.687696	-0.664131	-0.966828	2
'Nbfortyr[e]'	-0.29748	-0.204315	-0.977336	2
'Nbfortyr[c]'	-0.29748	-0.204315	-0.977336	2
'Nfortyr[c]'	-0.29748	-0.204315	-0.977336	2
'ade[c]'	0.289318	-1.13938	-0.98312	7
'gsn[c]'	0.652023	-1.046	-0.988204	4
'nh4[m]'	0.859404	-0.981658	-0.990652	5
'pacald[e]'	0.927311	0.120614	-0.991922	2
'h2o[m]'	0.53463	-0.830706	-0.996952	21
'dcyt[c]'	0.235137	-2.9537	-1.0011	2
'sucsal[c]'	-1.78753	-1.42695	-1.00204	2
'ppcoa[m]'	2.08329	-0.122884	-1.00531	2
'micit[m]'	2.08329	-0.122884	-1.00531	2
'2mcit[m]'	2.08329	-0.122884	-1.00531	2
'ile-L[v]'	0.64852	-0.295216	-1.01169	2
'2phetoh[m]'	0.841937	-1.50333	-1.02193	2
'pacald[m]'	0.841937	-1.50333	-1.02193	2
'oh1[c]'	0.0409263	-0.181547	-1.04464	2
'oh1[m]'	0.0409263	-0.181547	-1.04464	2
'glu-L[m]'	-0.34341	-0.451705	-1.04467	10
'dgmp[c]'	-0.802025	-0.400151	-1.04674	4
'nh4[c]'	1.06501	-0.782716	-1.06218	22
'arg-L[e]'	0.719597	-1.42008	-1.10776	2
'1agly3p_SC[c]'	1.78517	0.66637	-1.1247	2
'rib-D[c]'	0.304019	-1.15791	-1.1291	3
'acald[m]'	0.830272	-0.747111	-1.15267	2
'thmpp[c]'	-0.419934	-0.78704	-1.15289	2
'thm[c]'	-0.42797	-0.941179	-1.15534	3
'thmmp[c]'	-0.42797	-0.941179	-1.15534	3
'iamac[c]'	0.70498	-0.893825	-1.16031	3
'3mbald[e]'	-2.60446	-0.531104	-1.1674	2
'pacald[c]'	1.18163	0.215462	-1.17822	5
'leu-L[v]'	-0.00525466	0.0525698	-1.18115	2
'camp[c]'	0.857369	0.0369966	-1.20179	2
'cytd[c]'	-1.941	-1.7267	-1.22632	3
'zymst[c]'	1.81864	-0.450803	-1.22867	3
'ura[c]'	0.277568	-1.29428	-1.24881	4
'fecost[c]'	1.74618	-0.77708	-1.2563	3
'fecost[e]'	1.5731	-0.669729	-1.2584	2
'sbt-D[c]'	-2.7229	-0.703503	-1.29079	3
'1pyr5c[m]'	1.0614	-0.66172	-1.29382	3
'fru[c]'	-2.30895	-0.353505	-1.29445	2
'pro-L[m]'	1.05092	-0.565327	-1.29762	2
'f26bp[c]'	1.30474	-0.796192	-1.31708	2
'iamoh[c]'	0.291875	-0.802138	-1.318	6
'pi[m]'	-0.796249	-0.801236	-1.35175	8
'ibutac[e]'	0.0328138	-0.767653	-1.35495	2
'4abz[c]'	1.41499	-0.109054	-1.35645	2
'4abz[e]'	1.41499	-0.109054	-1.35645	2
'4adcho[c]'	1.41499	-0.109054	-1.35645	2
'gln-L[v]'	1.34469	-0.808935	-1.3606	2
'urea[e]'	0.34316	-0.369089	-1.3988	2
'indpyr[c]'	1.02908	-0.0522806	-1.43114	2
'id3acald[m]'	0.850639	-1.10574	-1.47391	2
'ind3eth[m]'	0.850639	-1.10574	-1.47391	2
'gam6p[e]'	1.05397	-1.64525	-1.48667	2
'nadh[m]'	0.993704	-0.729811	-1.51643	17
'ap4a[c]'	0.463826	-1.71846	-1.51654	2
'csn[c]'	-0.311758	-0.769725	-1.52854	2
'g3pc[c]'	0.973808	-0.197349	-1.52932	3
'ac[e]'	-0.0602486	-1.64639	-1.57404	1
'ppi[m]'	0.544759	-0.691869	-1.5828	3
'h[v]'	1.00304	-0.765705	-1.60066	12
'so3[e]'	0.911992	-0.812722	-1.62052	2
'2mbac[e]'	1.56274	0.111926	-1.64406	2
'2mbac[c]'	1.56274	0.111926	-1.64406	2
'octa[c]'	2.24761	-1.36618	-1.6794	2
'thymd[c]'	-0.987141	-0.489368	-1.72023	3
'spmd[e]'	-1.11164	-0.467598	-1.73017	1
'spmd[c]'	-1.11164	-0.467598	-1.73018	1
'ac[m]'	0.685411	-0.413713	-1.74759	5
'epist[c]'	0.957106	-1.09582	-1.79779	2
'epist[e]'	0.957106	-1.09582	-1.79779	2
'ibutac[c]'	-0.0270195	-0.25222	-1.88242	3
'2mbtoh[c]'	0.668519	0.1175	-1.88311	5
'id3acald[c]'	0.836345	-0.190919	-1.89242	4
'ddca[c]'	2.55091	-0.878837	-1.90023	4
'acald[e]'	-0.398185	-0.839115	-1.90319	2
'zymst[e]'	1.63604	-0.374446	-1.90756	2
'h[m]'	-1.10626	-1.18475	-1.91265	47
'nad[m]'	0.727655	-0.927484	-1.92603	19
'ind3eth[c]'	0.914474	-0.747764	-1.9535	3
'ind3eth[e]'	0.975726	-0.643197	-1.9871	2
'cer1_26[c]'	0.700895	-0.884408	-2.00486	2
'ipc126_SC[c]'	0.700895	-0.884408	-2.00486	2
'thym[c]'	-0.801193	-2.1209	-2.0404	2
'thym[e]'	-0.801193	-2.1209	-2.0404	2
'ptrc[c]'	-0.264746	-0.807012	-2.04713	2
'dca[c]'	2.57798	-1.05035	-2.11111	4
'2mbtoh[m]'	-1.78172	-0.258474	-2.15403	2
'2mbald[m]'	-1.78172	-0.258474	-2.15403	2
'mlthf[m]'	1.20066	-0.887729	-2.27533	4
'thf[m]'	1.20066	-0.887729	-2.27533	4
'glc-D[c]'	1.15677	-0.379743	-2.32793	8
'ctp[m]'	-0.908252	-0.370613	-2.36079	2
'cdpdag_SC[m]'	-0.908252	-0.370613	-2.36079	2
'cmp[m]'	-0.908252	-0.370613	-2.36079	2
'pa_SC[m]'	-0.908252	-0.370613	-2.36079	2
'ser-L[m]'	1.17106	-0.767922	-2.49556	3
'cer3_24[c]'	-0.644023	-1.0165	-2.51092	2
'ipc324_SC[c]'	-0.644023	-1.0165	-2.51092	2
'5mta[c]'	-1.28722	-0.540827	-2.5996	2
'2kmb[c]'	-1.28722	-0.540827	-2.5996	2
'ametam[c]'	-1.28722	-0.540827	-2.5996	2
'5mdr1p[c]'	-1.28722	-0.540827	-2.5996	2
'dkmpp[c]'	-1.28722	-0.540827	-2.5996	2
'5mdru1p[c]'	-1.28722	-0.540827	-2.5996	2
'gln-L[e]'	0.70991	0.156681	-2.65615	2
'dgsn[c]'	1.81945	0.01093	-2.89819	2
'gly[m]'	1.30942	-0.977554	-2.91368	5
'alpro[m]'	0.308447	-0.164713	-3.17804	2
'lpro[m]'	0.308447	-0.164713	-3.17804	2
'dhlpro[m]'	0.308447	-0.164713	-3.17804	2
'cer2_24[c]'	1.60307	0.177794	-3.97455	2
'ipc224_SC[c]'	1.60307	0.177794	-3.97455	2
'ala-L[m]'	0.0830328	-0.182384	-4.06526	2

## Sheet: Anaerobic subsystems
Subsystem	zScore0	zScore05	zScore1	Rxn cnt
'Valine, Leucine, and Isoleucine Metabolism'	-2.44116	8.14244	3.97053	15
'Tyrosine, Tryptophan, and Phenylalanine Metabolism'	-1.90462	1.40261	3.39167	23
'Pentose Phosphate Pathway'	-2.64531	6.87402	3.29437	11
'Purine and Pyrimidine Biosynthesis'	-2.74869	2.21219	3.0798	40
'Arginine and Proline Metabolism'	-2.60217	1.42374	2.96303	19
'Threonine and Lysine Metabolism'	-2.48669	1.55851	2.74288	14
'NAD Biosynthesis'	-1.60543	4.28676	2.65792	7
'Alanine and Aspartate Metabolism'	-0.876415	3.83201	2.65139	6
'Fatty Acid Biosynthesis'	3.53071	1.26336	2.45052	19
'Histidine Metabolism'	-1.67868	1.14114	2.23909	10
'Cysteine Metabolism'	-0.334663	0.853669	1.85461	10
'Riboflavin Metabolism'	-1.7541	0.803133	1.83928	7
'Fructose and Mannose Metabolism'	-1.54702	0.676284	1.58245	5
'Glycoprotein Metabolism'	-1.00736	0.395016	1.29862	2
'Transport, Endoplasmic Reticular'	-1.00736	0.395016	1.29862	2
'Folate Metabolism'	0.904095	-0.25753	0.581186	12
'Glycolysis/Gluconeogenesis'	-1.399	0.979061	0.512453	14
'Glycerolipid Metabolism'	2.12484	-0.0914083	0.207489	11
'Nitrogen Metabolism'	0.590251	-0.260741	0.157863	2
'Oxidative Phosphorylation'	1.00411	-0.280185	0.130752	6
'Anaplerotic reactions'	0.628914	-0.0864187	-0.167879	9
'Asparagine metabolism'	-1.80761	-0.616324	-0.243244	2
'Transport, Extracellular'	1.36286	0.260883	-0.295256	79
'Pyridoxine Metabolism'	0.984001	-0.420939	-0.31753	2
'Methane Metabolism'	1.40119	0.242808	-0.35267	1
'Anaplerotic Reactions'	0.304857	-0.334354	-0.361566	1
'Pyruvate Metabolism'	0.80816	-0.455089	-0.432081	9
'Phospholipid Biosynthesis'	0.435092	-1.788	-0.454147	27
'Pantothenate and CoA Biosynthesis'	-0.301471	-3.17211	-0.620125	3
'Alternate Carbon Metabolism'	1.20256	-1.47411	-0.655597	20
'Citric Acid Cycle'	-1.44815	-1.52344	-0.698883	7
'Glutamine Metabolism'	0.681297	0.368739	-0.760303	4
'Phospholipid Metabolism'	1.53904	-0.645789	-0.774998	6
'Fatty Acid Metabolism'	-0.0643787	-1.27834	-0.785613	2
'Methionine Metabolism'	-2.31025	-1.64631	-0.858978	13
'Thiamine Metabolism'	-0.607145	-11.4207	-0.902671	8
'Nucleotide Salvage Pathway'	0.910494	-2.29258	-1.27913	64
'Glutamate metabolism'	0.469694	-1.25108	-1.36071	9
'Glycine and Serine Metabolism'	0.461899	-0.58397	-1.57624	17
'Sterol Metabolism'	1.32394	-0.882226	-1.58609	2
'Starch and Sucrose Metabolism'	0.550559	-1.76368	-1.59921	1
'Transport, Vacuolar'	1.12315	-0.998615	-1.72778	17
'Transport, Mitochondrial'	-0.160962	-1.69153	-1.77718	48
'Sphingolipid Metabolism'	0.164143	-2.85835	-2.25758	12
'Complex Alcohol Metabolism'	0.863133	-0.740966	-2.37581	26

## Sheet: Extracellular met data
Extracted from Villas-Boas et al. (2005)
Metabolite abbrev.	wt_aer	mt_aer	wt_ana	mt_ana
pro-L	1960	0	81956	43347
glu-L	307	0	3688	2489
fum	195	224	1143	3533
lac-D	157342	202775	1727322	1795833
ala-L	4102	6055	76267	97284
2hb	907	1447	0	1643
succ	107321	205394	1378648	1214476
mal-L	0	171	3490	576
pyr	0	223	12957	9619
asp-L	0	0	856	0
asn-L	0	0	647	0
cit	0	0	333	0
3mop	0	0	138970	75320
3c3hmp	0	0	6114	4052
gly	0	0	82553	63635
val-L	0	0	18877	16077
ttdca	0	0	491942	424903
ile-L	0	0	1923	2406
akg	0	0	8711	12102
glx	0	0	2615	5151
4abut	0	0	890	1984
leu-L	0	0	760	3904
nadp	0	0	0	229
oaa	0	0	0	651

## Sheet: Intracellular met data
Extracted from Villas-Boas et al. (2005)
		mt_aer vs. wt_aer		mt_ana vs. wt_ana
		log(rat)	log(p)	log(rat)	log(p)
PYR	pyr	0.45344	-12.2986	-0.77513	-10.5814
OIVAL	3mop	-1.318	-2.5464	0.43373	-1.3407
FUM	fum	0.97342	-3.8214	-0.056909	-0.21828
SUC	succ	0.89526	-25.7389	-0.090559	-1.0624
LAC	lac-D	0.38252	-10.5323	-0.18597	-2.4418
MAL	mal-L	0.56986	-4.08	-0.10083	-0.39788
2HB	2hb	0	0	0	0
OAA	oaa	100	-100	0	0
NADP	nadp	0.12378	-0.32796	-1.4975	-1.3959
ALA	ala-L	0.13463	-3.1422	-0.22759	-12.9206
GLX	glx	0.15959	-1.668	-0.58087	-3.9171
GLY	gly	-0.18558	-2.9334	-0.23497	-5.8091
NADH	nadh	-0.24723	-0.39337	-1.0223	-3.011
IPPMAL	3c3hmp	0.8425	-25.3668	-0.33583	-2.5628
VAL	val-L	0.4489	-22.3563	-0.28688	-8.5692
PEP	pep	0	0	0	0
AKG	akg	2.1494	-28.1147	-0.2885	-5.9652
LEU	leu-L	0.27692	-9.8838	-0.28502	-10.7991
ILE	ile-L	0.42495	-16.8565	-0.3136	-8.7034
AKA	2oxoadp	-100	-100	0.13304	-0.36827
GABA	4abut	0	0	-0.11151	-1.114
PRO	pro-L	0.36178	-13.0902	-0.33476	-11.4622
THR	thr-L	-1.9546	-5.7228	-4.0092	-10.5239
SER	ser-L	-1.027	-1.1598	-0.2701	-6.8879
SAM	amet	0	0	-0.52774	-1.2127
CIT	cit	1.0829	-9.8847	-0.31932	-2.0676
ASP	asp-L	0.25282	-3.4593	-0.22173	-4.0241
ASN	asn-L	-2.2712	-28.5725	-0.27603	-9.8012
C140	ttdca	1.8625	-7.2741	-0.049252	-0.30876
GLU	glu-L	-0.40873	-6.5818	-0.10731	-2.8974
ICI	icit	0	0	0	0
MET	met-L	-100	-100	-0.63047	-4.0562
AMA	L2aadp	0	0	0	0
PHE	phe-L	-100	-100	-0.39148	-15.75
CYS	cys-L	0	0	0	0
PABA	4abz	0	0	0	0
ORN	orn	-3.6565	-58.4589	-0.15396	-1.0045
GLN	gln-L	0	0	-100	-100
HIS	his-L	-100	-100	-100	-100
LYS	lys-L	-4.6321	-47.8361	-1.2472	-9.0768
TYR	tyr-L	-100	-100	-100	-100
TRP	trp-L	0	0	0	0
